# Supplementary material for: Structural basis of mechano-chemical coupling by the mitotic kinesin KIF14
Source: Nat Commun. 2021 Jun 15;12:3637. doi: 10.1038/s41467-021-23581-3 (PMC8206134; doi:10.1038/s41467-021-23581-3)
Supplement: Supplementary file 7 — Source Data [file 41467_2021_23581_MOESM7_ESM.zip]

Archive with 32 entries (31 files):
- DataSource/Fig1c_FPLC profiles.xlsx
- DataSource/Fig5c_ATPase.xlsx
- DataSource/Supplementary_Fig_10.xlsx
- DataSource/Supplementary_Fig_11.xlsx
- DataSource/Supplementary_Fig_5/
- DataSource/Supplementary_Fig_5/MT-K735-ADPAlF_CTRMSD.txt
- DataSource/Supplementary_Fig_5/MT-K735-AMPPNP_CTRMSD.txt
- DataSource/Supplementary_Fig_5/MT-K735-Apo_CTRMSD.txt
- DataSource/Supplementary_Fig_5/MT-K743-ADP_CTRMSD.txt
- DataSource/Supplementary_Fig_5/MT-K743-ADPAlF_CTRMSD.txt
- DataSource/Supplementary_Fig_5/MT-K743-ADPAlF-C_CTRMSD.txt
- DataSource/Supplementary_Fig_5/MT-K743-AMPPNP_CTRMSD.txt
- DataSource/Supplementary_Fig_5/MT-K743-AMPPNP-C_CTRMSD.txt
- DataSource/Supplementary_Fig_5/MT-K743-Apo_CTRMSD.txt
- DataSource/Supplementary_Fig_5/MT-K748-ADP_CTRMSD.txt
- DataSource/Supplementary_Fig_5/MT-K748-ADPAlF_CTRMSD.txt
- DataSource/Supplementary_Fig_5/MT-K748-AMPPNP_CTRMSD.txt
- DataSource/Supplementary_Fig_5/MT-K755-ADP_CTRMSD.txt
- DataSource/Supplementary_Fig_5/MT-K755-ADPAlF-DS_CTRMSD.txt
- DataSource/Supplementary_Fig_5/MT-K755-AMPPNP-DS_CTRMSD.txt
- DataSource/Supplementary_Fig_5/MT-K755-Apo_CTRMSD.txt
- DataSource/Supplementary_Fig_5/MT-K772-ADP_CTRMSD.txt
- DataSource/Supplementary_Fig_5/MT-K772-ADPAlF-DS_CTRMSD.txt
- DataSource/Supplementary_Fig_5/MT-K772-AMPPNP-DS_CTRMSD.txt
- DataSource/Supplementary_Fig_5/MT-K772-Apo_CTRMSD.txt
- DataSource/Supplementary_Fig_5/Supplementary_Fig_5_RMSD_distributions.csv
- DataSource/Supplementary_Fig1_data.docx
- DataSource/Supplementary_Table_1_KIF14_RMSD.xlsx
- DataSource/Supplementary_Table_2.doc
- DataSource/SupplementaryFig_8c_contacts_list.xlsx
- DataSource/Table_2_KIF14_NBP_distances_etc.doc
- DataSource/Table1_helicalAndLocal_v15.docx
