# Supplementary material for: Structural basis of mechano-chemical coupling by the mitotic kinesin KIF14
Source: Nat Commun. 2021 Jun 15;12:3637. doi: 10.1038/s41467-021-23581-3 (PMC8206134; doi:10.1038/s41467-021-23581-3)
Supplement: Supplementary file 7 — Source Data [file 41467_2021_23581_MOESM7_ESM.zip › DataSource/Fig1c_FPLC profiles.xlsx]

## Sheet: 735
10		10
Superdex75Run1009:10_UV1_280nm		Superdex75Run1009:10_Fractions
ml	mAU	ml	(Fractions)
0	0.013	0.23	F2
0.0239288	0.731	0.24	1A1
0.0478577	1.11	0.49	1A2
0.0717865	1.733	0.74	1A3
0.0957153	3.42	0.99	1A4
0.119644	4.934	1.24	1A5
0.143573	4.838	1.49	1A6
0.167502	4.554	1.74	1A7
0.191431	4.266	1.99	1A8
0.21536	3.998	2.24	1A9
0.239288	3.765	2.49	1A10
0.263217	3.613	2.74	1A11
0.287146	3.395	2.99	1A12
0.311075	3.222	3.24	1B12
0.335004	3.114	3.49	1B11
0.358933	2.967	3.74	1B10
0.382861	2.855	3.99	1B9
0.40679	2.699	4.24	1B8
0.430719	2.577	4.49	1B7
0.454648	2.511	4.74	1B6
0.478577	2.442	4.99	1B5
0.502506	2.358	5.24	1B4
0.526434	2.289	5.49	1B3
0.550363	2.202	5.74	1B2
0.574292	2.111	5.99	1B1
0.598221	2.032	6.24	1C1
0.62215	1.989	6.49	1C2
0.646079	1.874	6.74	1C3
0.670007	1.799	6.99	1C4
0.693936	1.792	7.24	1C5
0.717865	1.756	7.49	1C6
0.741794	1.738	7.74	1C7
0.765723	1.68	7.99	1C8
0.789652	1.667	8.24	1C9
0.81358	1.59	8.49	1C10
0.837509	1.568	8.74	1C11
0.861438	1.59	8.99	1C12
0.885367	1.548	9.24	1D12
0.909296	1.495	9.49	1D11
0.933225	1.466	9.74	1D10
0.957153	1.435	9.99	1D9
0.981082	1.421	10.24	1D8
1.00501	1.379	10.49	1D7
1.02894	1.355	10.74	1D6
1.05287	1.3	10.99	1D5
1.0768	1.305	11.24	1D4
1.10073	1.274	11.49	1D3
1.12466	1.238	11.74	1D2
1.14858	1.254	12	1D1
1.17251	1.223	12.25	1E1
1.19644	1.174	12.5	1E2
1.22037	1.148	12.75	1E3
1.2443	1.139	13	1E4
1.26823	1.085	13.25	1E5
1.29216	1.085	13.5	1E6
1.31609	1.093	13.75	1E7
1.34001	1.082	14	1E8
1.36394	1.069	14.25	1E9
1.38787	1.065	14.5	1E10
1.4118	1.07	14.75	1E11
1.43573	1.002	15	1E12
1.45966	1.011	15.25	1F12
1.48359	1.027	15.5	1F11
1.50752	0.989	15.75	1F10
1.53145	0.982	16	1F9
1.55537	0.991	16.25	1F8
1.5793	0.981	16.5	1F7
1.60323	0.996	16.75	1F6
1.62716	0.943	17	1F5
1.65109	0.92	17.25	1F4
1.67502	0.94	17.5	1F3
1.69895	0.903	17.75	1F2
1.72288	0.894	18	1F1
1.74681	0.937	18.25	1G1
1.77073	0.931	18.5	1G2
1.79466	0.883	18.75	1G3
1.81859	0.899	19	1G4
1.84252	0.899	19.25	1G5
1.86645	0.891	19.5	1G6
1.89038	0.886	19.75	1G7
1.91431	0.899	20	1G8
1.93824	0.865	20.25	1G9
1.96216	0.899	20.5	1G10
1.98609	0.897	20.75	1G11
2.01002	0.861	21	1G12
2.03395	0.873	21.25	1H12
2.05788	0.873	21.47	Waste
2.08181	0.869	21.5	Waste
2.10574	0.871
2.12967	0.866
2.1536	0.836
2.17752	0.808
2.20145	0.849
2.22538	0.833
2.24931	0.801
2.27324	0.804
2.29717	0.8
2.3211	0.801
2.34503	0.781
2.36895	0.777
2.39288	0.779
2.41681	0.76
2.44074	0.755
2.46467	0.78
2.4886	0.795
2.51253	0.763
2.53646	0.763
2.56039	0.723
2.58431	0.743
2.60824	0.784
2.63217	0.776
2.6561	0.748
2.68003	0.746
2.70396	0.765
2.72789	0.719
2.75182	0.736
2.77574	0.754
2.79967	0.722
2.8236	0.724
2.84753	0.714
2.87146	0.715
2.89539	0.726
2.91932	0.737
2.94325	0.692
2.96718	0.705
2.9911	0.709
3.01503	0.737
3.03896	0.703
3.06289	0.668
3.08682	0.674
3.11075	0.646
3.13468	0.65
3.15861	0.626
3.18254	0.62
3.20646	0.666
3.23039	0.63
3.25432	0.598
3.27825	0.585
3.30218	0.603
3.32611	0.608
3.35004	0.616
3.37397	0.597
3.39789	0.585
3.42182	0.581
3.44575	0.587
3.46968	0.604
3.49361	0.591
3.51754	0.569
3.54147	0.573
3.5654	0.615
3.58933	0.61
3.61325	0.652
3.63718	0.595
3.66111	0.586
3.68504	0.632
3.70897	0.664
3.7329	0.63
3.75683	0.595
3.78076	0.552
3.80468	0.62
3.82861	0.648
3.85254	0.62
3.87647	0.618
3.9004	0.59
3.92433	0.619
3.94826	0.631
3.97219	0.613
3.99612	0.633
4.02004	0.623
4.04397	0.581
4.0679	0.607
4.09183	0.619
4.11576	0.625
4.13969	0.633
4.16362	0.688
4.18755	0.696
4.21148	0.71
4.2354	0.743
4.25933	0.702
4.28326	0.727
4.30719	0.738
4.33112	0.791
4.35505	0.797
4.37898	0.819
4.40291	0.788
4.42683	0.808
4.45076	0.815
4.47469	0.774
4.49862	0.793
4.52255	0.804
4.54648	0.792
4.57041	0.767
4.59434	0.796
4.61827	0.804
4.64219	0.764
4.66612	0.732
4.69005	0.7
4.71398	0.7
4.73791	0.688
4.76184	0.647
4.78577	0.632
4.8097	0.623
4.83362	0.632
4.85755	0.594
4.88148	0.578
4.90541	0.552
4.92934	0.555
4.95327	0.54
4.9772	0.529
5.00113	0.514
5.02506	0.529
5.04898	0.532
5.07291	0.496
5.09684	0.491
5.12077	0.516
5.1447	0.508
5.16863	0.5
5.19256	0.486
5.21649	0.49
5.24042	0.462
5.26434	0.489
5.28827	0.481
5.3122	0.492
5.33613	0.476
5.36006	0.443
5.38399	0.452
5.40792	0.427
5.43185	0.454
5.45577	0.476
5.4797	0.453
5.50363	0.466
5.52756	0.426
5.55149	0.425
5.57542	0.404
5.59935	0.443
5.62328	0.463
5.64721	0.433
5.67113	0.43
5.69506	0.456
5.71899	0.482
5.74292	0.461
5.76685	0.481
5.79078	0.462
5.81471	0.464
5.83864	0.481
5.86256	0.508
5.88649	0.484
5.91042	0.501
5.93435	0.482
5.95828	0.428
5.98221	0.483
6.00614	0.483
6.03007	0.475
6.054	0.478
6.07792	0.463
6.10185	0.466
6.12578	0.478
6.14971	0.461
6.17364	0.461
6.19757	0.456
6.2215	0.492
6.24543	0.509
6.26936	0.501
6.29328	0.478
6.31721	0.481
6.34114	0.54
6.36507	0.532
6.389	0.521
6.41293	0.488
6.43686	0.485
6.46079	0.508
6.48471	0.496
6.50864	0.528
6.53257	0.516
6.5565	0.495
6.58043	0.522
6.60436	0.552
6.62829	0.53
6.65222	0.531
6.67615	0.547
6.70007	0.555
6.724	0.542
6.74793	0.541
6.77186	0.536
6.79579	0.573
6.81972	0.6
6.84365	0.591
6.86758	0.583
6.8915	0.563
6.91543	0.547
6.93936	0.598
6.96329	0.633
6.98722	0.594
7.01115	0.551
7.03508	0.569
7.05901	0.548
7.08294	0.545
7.10686	0.555
7.13079	0.531
7.15472	0.567
7.17865	0.528
7.20258	0.524
7.22651	0.536
7.25044	0.54
7.27437	0.533
7.2983	0.499
7.32222	0.523
7.34615	0.55
7.37008	0.534
7.39401	0.521
7.41794	0.56
7.44187	0.635
7.4658	0.674
7.48973	0.747
7.51365	0.901
7.53758	1.058
7.56151	1.196
7.58544	1.305
7.60937	1.381
7.6333	1.434
7.65723	1.467
7.68116	1.461
7.70509	1.408
7.72901	1.349
7.75294	1.285
7.77687	1.281
7.8008	1.169
7.82473	1.037
7.84866	0.963
7.87259	1.024
7.89652	0.968
7.92044	0.954
7.94437	0.918
7.9683	0.888
7.99223	0.913
8.01616	0.911
8.04009	0.926
8.06402	0.906
8.08795	0.912
8.11188	0.939
8.1358	0.993
8.15973	1.035
8.18366	1.061
8.20759	1.101
8.23152	1.211
8.25545	1.324
8.27938	1.468
8.30331	1.604
8.32723	1.774
8.35116	1.978
8.37509	2.211
8.39902	2.424
8.42295	2.702
8.44688	2.982
8.47081	3.253
8.49474	3.484
8.51867	3.771
8.54259	4.055
8.56652	4.304
8.59045	4.557
8.61438	4.736
8.63831	4.931
8.66224	5.092
8.68617	5.223
8.7101	5.357
8.73403	5.422
8.75795	5.425
8.78188	5.408
8.80581	5.34
8.82974	5.334
8.85367	5.247
8.8776	5.134
8.90153	5.034
8.92546	4.921
8.94938	4.795
8.97331	4.69
8.99724	4.61
9.02117	4.494
9.0451	4.403
9.06903	4.358
9.09296	4.283
9.11689	4.235
9.14082	4.219
9.16474	4.235
9.18867	4.298
9.2126	4.373
9.23653	4.456
9.26046	4.565
9.28439	4.688
9.30832	4.842
9.33225	5.054
9.35617	5.333
9.3801	5.616
9.40403	5.96
9.42796	6.477
9.45189	7.031
9.47582	7.806
9.49975	8.697
9.52368	9.8
9.54761	11.194
9.57153	12.879
9.59546	15.263
9.61939	17.802
9.64332	21.272
9.66725	25.247
9.69118	29.756
9.71511	35.746
9.73904	41.89
9.76297	49.395
9.78689	57.32
9.81082	65.566
9.83475	75.122
9.85868	83.927
9.88261	93.342
9.90654	102.037
9.93047	110.009
9.9544	117.957
9.97832	124.26
10.0023	129.896
10.0262	133.932
10.0501	136.561
10.074	137.983
10.098	137.844
10.1219	136.211
10.1458	133.482
10.1698	129.703
10.1937	124.286
10.2176	118.825
10.2415	112.019
10.2655	105.209
10.2894	98.224
10.3133	90.446
10.3373	83.498
10.3612	75.989
10.3851	69.408
10.409	63.108
10.433	56.568
10.4569	51.057
10.4808	45.6
10.5048	40.918
10.5287	36.665
10.5526	32.529
10.5765	29.087
10.6005	25.688
10.6244	23.024
10.6483	20.545
10.6723	18.206
10.6962	16.307
10.7201	14.413
10.744	12.951
10.768	11.606
10.7919	10.348
10.8158	9.322
10.8398	8.312
10.8637	7.533
10.8876	6.791
10.9115	6.145
10.9355	5.588
10.9594	5.043
10.9833	4.659
11.0073	4.253
11.0312	3.892
11.0551	3.615
11.0791	3.327
11.103	3.118
11.1269	2.916
11.1508	2.762
11.1748	2.579
11.1987	2.42
11.2226	2.34
11.2466	2.213
11.2705	2.067
11.2944	2.012
11.3183	1.932
11.3423	1.817
11.3662	1.738
11.3901	1.666
11.4141	1.649
11.438	1.594
11.4619	1.509
11.4858	1.46
11.5098	1.424
11.5337	1.415
11.5576	1.366
11.5816	1.341
11.6055	1.314
11.6294	1.296
11.6533	1.264
11.6773	1.213
11.7012	1.201
11.7251	1.199
11.7491	1.213
11.773	1.179
11.7969	1.155
11.8208	1.146
11.8448	1.076
11.8687	1.087
11.8926	1.1
11.9166	1.094
11.9405	1.059
11.9644	1.077
11.9883	1.061
12.0123	1.027
12.0362	1.031
12.0601	1.005
12.0841	1.026
12.108	1.015
12.1319	1.001
12.1558	0.99
12.1798	0.967
12.2037	0.947
12.2276	0.982
12.2516	1.004
12.2755	0.981
12.2994	1.011
12.3234	0.977
12.3473	0.992
12.3712	0.977
12.3951	0.955
12.4191	0.937
12.443	0.963
12.4669	0.951
12.4909	0.95
12.5148	0.967
12.5387	0.968
12.5626	0.991
12.5866	0.961
12.6105	0.953
12.6344	0.944
12.6584	0.968
12.6823	0.963
12.7062	0.953
12.7301	0.918
12.7541	0.944
12.778	0.933
12.8019	0.959
12.8259	0.954
12.8498	0.961
12.8737	0.969
12.8976	0.954
12.9216	0.975
12.9455	0.968
12.9694	0.945
12.9934	0.934
13.0173	0.953
13.0412	0.965
13.0651	0.961
13.0891	0.963
13.113	0.973
13.1369	0.948
13.1609	0.947
13.1848	0.924
13.2087	0.944
13.2326	0.956
13.2566	0.963
13.2805	0.919
13.3044	0.963
13.3284	0.999
13.3523	1.005
13.3762	0.995
13.4001	0.985
13.4241	0.968
13.448	0.962
13.4719	0.998
13.4959	1.044
13.5198	1.063
13.5437	1.042
13.5677	1.041
13.5916	1.045
13.6155	1.029
13.6394	1.019
13.6634	1.028
13.6873	1.01
13.7112	1.036
13.7352	1.072
13.7591	1.076
13.783	1.092
13.8069	1.05
13.8309	1.063
13.8548	1.073
13.8787	1.086
13.9027	1.123
13.9266	1.117
13.9505	1.101
13.9744	1.098
13.9984	1.108
14.0223	1.127
14.0462	1.145
14.0702	1.129
14.0941	1.09
14.118	1.099
14.1419	1.098
14.1659	1.102
14.1898	1.109
14.2137	1.128
14.2377	1.149
14.2616	1.147
14.2855	1.15
14.3094	1.129
14.3334	1.121
14.3573	1.109
14.3812	1.141
14.4052	1.14
14.4291	1.084
14.453	1.073
14.4769	1.068
14.5009	1.082
14.5248	1.064
14.5487	1.031
14.5727	1.052
14.5966	1.081
14.6205	1.032
14.6444	1.04
14.6684	1.013
14.6923	1.006
14.7162	1.062
14.7402	1.049
14.7641	1.014
14.788	1.019
14.8119	1.036
14.8359	0.992
14.8598	1.02
14.8837	0.996
14.9077	1.003
14.9316	0.991
14.9555	0.956
14.9795	0.852
15.0034	0.953
15.0273	0.955
15.0512	0.915
15.0752	0.959
15.0991	0.971
15.123	0.968
15.147	0.962
15.1709	0.962
15.1948	0.953
15.2187	0.962
15.2427	0.899
15.2666	0.922
15.2905	0.964
15.3145	0.984
15.3384	0.935
15.3623	0.956
15.3862	0.94
15.4102	0.948
15.4341	0.939
15.458	0.953
15.482	0.921
15.5059	0.94
15.5298	0.965
15.5537	0.938
15.5777	0.933
15.6016	0.972
15.6255	0.972
15.6495	0.931
15.6734	0.947
15.6973	0.92
15.7212	0.923
15.7452	0.964
15.7691	0.972
15.793	0.975
15.817	0.982
15.8409	0.971
15.8648	0.987
15.8887	0.995
15.9127	1.031
15.9366	1.018
15.9605	1.031
15.9845	1.002
16.0084	0.99
16.0323	1.045
16.0562	1.055
16.0802	1.044
16.1041	1.058
16.128	1.082
16.152	1.083
16.1759	1.077
16.1998	1.102
16.2238	1.125
16.2477	1.122
16.2716	1.117
16.2955	1.157
16.3195	1.156
16.3434	1.183
16.3673	1.172
16.3913	1.194
16.4152	1.233
16.4391	1.28
16.463	1.283
16.487	1.242
16.5109	1.24
16.5348	1.284
16.5588	1.267
16.5827	1.277
16.6066	1.254
16.6305	1.211
16.6545	1.245
16.6784	1.273
16.7023	1.271
16.7263	1.265
16.7502	1.251
16.7741	1.308
16.798	1.35
16.822	1.38
16.8459	1.343
16.8698	1.373
16.8938	1.41
16.9177	1.409
16.9416	1.454
16.9655	1.446
16.9895	1.412
17.0134	1.438
17.0373	1.434
17.0613	1.404
17.0852	1.484
17.1091	1.538
17.133	1.569
17.157	1.715
17.1809	1.852
17.2048	2.086
17.2288	2.371
17.2527	2.639
17.2766	2.949
17.3005	3.23
17.3245	3.463
17.3484	3.712
17.3723	3.888
17.3963	3.977
17.4202	4.036
17.4441	4.097
17.4681	4.068
17.492	4.016
17.5159	3.978
17.5398	3.912
17.5638	3.867
17.5877	3.809
17.6116	3.791
17.6356	3.786
17.6595	3.75
17.6834	3.76
17.7073	3.78
17.7313	3.776
17.7552	3.862
17.7791	3.901
17.8031	3.913
17.827	3.941
17.8509	4.005
17.8748	4.065
17.8988	4.127
17.9227	4.21
17.9466	4.255
17.9706	4.297
17.9945	4.378
18.0184	4.444
18.0423	4.516
18.0663	4.553
18.0902	4.576
18.1141	4.662
18.1381	4.721
18.162	4.784
18.1859	4.881
18.2098	4.983
18.2338	5.095
18.2577	5.208
18.2816	5.354
18.3056	5.555
18.3295	5.786
18.3534	6.145
18.3773	6.543
18.4013	7.093
18.4252	7.781
18.4491	8.634
18.4731	9.822
18.497	11.054
18.5209	12.667
18.5448	14.308
18.5688	16.154
18.5927	18.303
18.6166	20.251
18.6406	22.535
18.6645	24.647
18.6884	26.631
18.7123	28.742
18.7363	30.453
18.7602	32.1
18.7841	33.331
18.8081	34.365
18.832	35.082
18.8559	35.393
18.8799	35.238
18.9038	34.921
18.9277	34.19
18.9516	33.147
18.9756	31.91
18.9995	30.23
19.0234	28.598
19.0474	26.742
19.0713	24.824
19.0952	22.877
19.1191	20.808
19.1431	18.964
19.167	17.245
19.1909	15.461
19.2149	13.979
19.2388	12.4
19.2627	11.128
19.2866	9.958
19.3106	8.933
19.3345	8.041
19.3584	7.152
19.3824	6.515
19.4063	5.969
19.4302	5.525
19.4541	5.163
19.4781	4.878
19.502	4.731
19.5259	4.683
19.5499	4.748
19.5738	4.87
19.5977	5.036
19.6216	5.339
19.6456	5.696
19.6695	6.143
19.6934	6.586
19.7174	7.077
19.7413	7.518
19.7652	8.043
19.7891	8.512
19.8131	8.94
19.837	9.301
19.8609	9.571
19.8849	9.771
19.9088	9.888
19.9327	9.843
19.9566	9.712
19.9806	9.547
20.0045	9.231
20.0284	8.867
20.0524	8.449
20.0763	7.876
20.1002	7.359
20.1242	6.836
20.1481	6.23
20.172	5.692
20.1959	5.149
20.2199	4.706
20.2438	4.19
20.2677	3.727
20.2917	3.378
20.3156	2.992
20.3395	2.667
20.3634	2.381
20.3874	2.132
20.4113	1.93
20.4352	1.776
20.4592	1.604
20.4831	1.451
20.507	1.347
20.5309	1.25
20.5549	1.156
20.5788	1.045
20.6027	0.977
20.6267	0.96
20.6506	0.94
20.6745	0.889
20.6984	0.852
20.7224	0.824
20.7463	0.815
20.7702	0.833
20.7942	0.802
20.8181	0.781
20.842	0.749
20.8659	0.726
20.8899	0.758
20.9138	0.719
20.9377	0.681
20.9617	0.692
20.9856	0.702
21.0095	0.658
21.0334	0.596
21.0574	0.636
21.0813	0.616
21.1052	0.607
21.1292	0.585
21.1531	0.606
21.177	0.6
21.2009	0.631
21.2249	0.618
21.2488	0.625
21.2727	0.636
21.2967	0.62
21.3206	0.628
21.3445	0.626
21.3685	0.62
21.3924	0.63
21.4163	0.599
21.4402	0.57
21.4642	0.619
21.4881	0.65
21.512	0.621

## Sheet: 755
10		10
Superdex75Run1008:10_UV1_280nm		Superdex75Run1008:10_Fractions
ml	mAU	ml	(Fractions)
0	569.124	0.22	F2
0.0199459	379.463	0.24	1A1
0.0398917	569.253	0.49	1A2
0.0598376	570.147	0.74	1A3
0.0797835	12.374	0.99	1A4
0.0997293	0.742	1.24	1A5
0.119675	1.85	1.49	1A6
0.139621	1.827	1.74	1A7
0.159567	1.28	1.99	1A8
0.179513	0.843	2.24	1A9
0.199459	0.455	2.49	1A10
0.219405	0.041	2.74	1A11
0.23935	-0.262	2.99	1A12
0.259296	-0.511	3.24	1B12
0.279242	-0.789	3.49	1B11
0.299188	-1.054	3.74	1B10
0.319134	-1.266	3.99	1B9
0.33908	-1.464	4.24	1B8
0.359026	-1.686	4.49	1B7
0.378971	-1.894	4.74	1B6
0.398917	-2.063	4.99	1B5
0.418863	-2.197	5.24	1B4
0.438809	-2.352	5.49	1B3
0.458755	-2.549	5.74	1B2
0.478701	-2.682	5.99	1B1
0.498647	-2.764	6.24	1C1
0.518593	-2.896	6.49	1C2
0.538538	-2.996	6.74	1C3
0.558484	-3.094	6.99	1C4
0.57843	-3.221	7.24	1C5
0.598376	-3.306	7.49	1C6
0.618322	-3.351	7.74	1C7
0.638268	-3.437	7.99	1C8
0.658214	-3.496	8.24	1C9
0.678159	-3.54	8.49	1C10
0.698105	-3.623	8.74	1C11
0.718051	-3.651	8.99	1C12
0.737997	-3.755	9.24	1D12
0.757943	-3.88	9.49	1D11
0.777889	-3.904	9.74	1D10
0.797835	-3.964	9.99	1D9
0.817781	-4.036	10.24	1D8
0.837726	-4.072	10.49	1D7
0.857672	-4.083	10.74	1D6
0.877618	-4.088	10.99	1D5
0.897564	-4.144	11.24	1D4
0.91751	-4.234	11.49	1D3
0.937456	-4.264	11.74	1D2
0.957402	-4.257	11.99	1D1
0.977347	-4.259	12.24	1E1
0.997293	-4.329	12.49	1E2
1.01724	-4.363	12.74	1E3
1.03719	-4.386	12.99	1E4
1.05713	-4.413	13.24	1E5
1.07708	-4.438	13.49	1E6
1.09702	-4.452	13.74	1E7
1.11697	-4.485	13.99	1E8
1.13691	-4.524	14.24	1E9
1.15686	-4.543	14.49	1E10
1.17681	-4.577	14.74	1E11
1.19675	-4.618	14.99	1E12
1.2167	-4.643	15.24	1F12
1.23664	-4.669	15.49	1F11
1.25659	-4.67	15.74	1F10
1.27654	-4.691	15.99	1F9
1.29648	-4.734	16.24	1F8
1.31643	-4.757	16.49	1F7
1.33637	-4.768	16.74	1F6
1.35632	-4.801	16.99	1F5
1.37626	-4.821	17.24	1F4
1.39621	-4.844	17.49	1F3
1.41616	-4.824	17.74	1F2
1.4361	-4.848	17.99	1F1
1.45605	-4.87	18.24	1G1
1.47599	-4.865	18.49	1G2
1.49594	-4.868	18.74	1G3
1.51589	-4.868	18.99	1G4
1.53583	-4.858	19.11	Waste
1.55578	-4.854	19.13	Waste
1.57572	-4.857
1.59567	-4.856
1.61562	-4.856
1.63556	-4.826
1.65551	-4.808
1.67545	-4.834
1.6954	-4.833
1.71534	-4.835
1.73529	-4.857
1.75524	-4.872
1.77518	-4.863
1.79513	-4.893
1.81507	-4.926
1.83502	-4.943
1.85497	-4.955
1.87491	-4.925
1.89486	-4.926
1.9148	-4.908
1.93475	-4.872
1.95469	-4.89
1.97464	-4.947
1.99459	-4.971
2.01453	-4.955
2.03448	-4.966
2.05442	-4.967
2.07437	-4.95
2.09432	-4.928
2.11426	-4.965
2.13421	-4.948
2.15415	-4.968
2.1741	-4.975
2.19405	-4.985
2.21399	-4.997
2.23394	-4.991
2.25388	-4.97
2.27383	-4.977
2.29377	-4.976
2.31372	-4.959
2.33367	-4.98
2.35361	-4.998
2.37356	-4.992
2.3935	-4.943
2.41345	-4.955
2.4334	-4.971
2.45334	-4.94
2.47329	-4.942
2.49323	-4.907
2.51318	-4.896
2.53313	-4.879
2.55307	-4.899
2.57302	-4.88
2.59296	-4.769
2.61291	-4.797
2.63285	-4.887
2.6528	-4.888
2.67275	-4.733
2.69269	-4.658
2.71264	-4.778
2.73258	-4.877
2.75253	-4.755
2.77248	-4.558
2.79242	-4.497
2.81237	-4.487
2.83231	-4.544
2.85226	-4.611
2.8722	-4.572
2.89215	-4.478
2.9121	-4.427
2.93204	-4.376
2.95199	-4.344
2.97193	-4.276
2.99188	-4.238
3.01183	-4.208
3.03177	-4.12
3.05172	-4.026
3.07166	-3.963
3.09161	-3.92
3.11156	-3.811
3.1315	-3.735
3.15145	-3.672
3.17139	-3.579
3.19134	-3.521
3.21128	-3.462
3.23123	-3.357
3.25118	-3.279
3.27112	-3.205
3.29107	-3.118
3.31101	-3.048
3.33096	-2.967
3.35091	-2.91
3.37085	-2.852
3.3908	-2.788
3.41074	-2.739
3.43069	-2.686
3.45064	-2.593
3.47058	-2.51
3.49053	-2.499
3.51047	-2.456
3.53042	-2.403
3.55036	-2.373
3.57031	-2.365
3.59026	-2.332
3.6102	-2.283
3.63015	-2.274
3.65009	-2.258
3.67004	-2.224
3.68999	-2.185
3.70993	-2.186
3.72988	-2.202
3.74982	-2.175
3.76977	-2.162
3.78971	-2.147
3.80966	-2.136
3.82961	-2.12
3.84955	-2.123
3.8695	-2.133
3.88944	-2.134
3.90939	-2.139
3.92934	-2.13
3.94928	-2.143
3.96923	-2.12
3.98917	-2.091
4.00912	-2.105
4.02907	-2.085
4.04901	-2.111
4.06896	-2.147
4.0889	-2.187
4.10885	-2.146
4.12879	-2.126
4.14874	-2.146
4.16869	-2.152
4.18863	-2.161
4.20858	-2.161
4.22852	-2.145
4.24847	-2.169
4.26842	-2.16
4.28836	-2.156
4.30831	-2.179
4.32825	-2.189
4.3482	-2.186
4.36814	-2.172
4.38809	-2.152
4.40804	-2.177
4.42798	-2.175
4.44793	-2.136
4.46787	-2.129
4.48782	-2.217
4.50777	-2.225
4.52771	-2.216
4.54766	-2.217
4.5676	-2.21
4.58755	-2.181
4.6075	-2.175
4.62744	-2.172
4.64739	-2.19
4.66733	-2.201
4.68728	-2.176
4.70722	-2.186
4.72717	-2.224
4.74712	-2.226
4.76706	-2.196
4.78701	-2.227
4.80695	-2.25
4.8269	-2.23
4.84685	-2.215
4.86679	-2.207
4.88674	-2.204
4.90668	-2.228
4.92663	-2.219
4.94658	-2.219
4.96652	-2.238
4.98647	-2.215
5.00641	-2.199
5.02636	-2.21
5.0463	-2.213
5.06625	-2.23
5.0862	-2.251
5.10614	-2.247
5.12609	-2.214
5.14603	-2.253
5.16598	-2.292
5.18593	-2.304
5.20587	-2.296
5.22582	-2.283
5.24576	-2.279
5.26571	-2.268
5.28565	-2.298
5.3056	-2.31
5.32555	-2.292
5.34549	-2.307
5.36544	-2.273
5.38538	-2.247
5.40533	-2.255
5.42528	-2.268
5.44522	-2.27
5.46517	-2.262
5.48511	-2.272
5.50506	-2.281
5.52501	-2.296
5.54495	-2.294
5.5649	-2.275
5.58484	-2.286
5.60479	-2.215
5.62473	-2.224
5.64468	-2.29
5.66463	-2.284
5.68457	-2.235
5.70452	-2.231
5.72446	-2.256
5.74441	-2.24
5.76436	-2.239
5.7843	-2.241
5.80425	-2.234
5.82419	-2.255
5.84414	-2.284
5.86408	-2.253
5.88403	-2.261
5.90398	-2.255
5.92392	-2.209
5.94387	-2.225
5.96381	-2.242
5.98376	-2.253
6.00371	-2.258
6.02365	-2.269
6.0436	-2.244
6.06354	-2.251
6.08349	-2.291
6.10344	-2.26
6.12338	-2.233
6.14333	-2.242
6.16327	-2.246
6.18322	-2.232
6.20316	-2.242
6.22311	-2.225
6.24306	-2.213
6.263	-2.188
6.28295	-2.201
6.30289	-2.225
6.32284	-2.215
6.34279	-2.231
6.36273	-2.245
6.38268	-2.222
6.40262	-2.25
6.42257	-2.261
6.44252	-2.241
6.46246	-2.214
6.48241	-2.225
6.50235	-2.237
6.5223	-2.232
6.54224	-2.237
6.56219	-2.245
6.58214	-2.261
6.60208	-2.254
6.62203	-2.275
6.64197	-2.284
6.66192	-2.277
6.68187	-2.328
6.70181	-2.308
6.72176	-2.281
6.7417	-2.28
6.76165	-2.283
6.78159	-2.289
6.80154	-2.308
6.82149	-2.315
6.84143	-2.308
6.86138	-2.288
6.88132	-2.285
6.90127	-2.301
6.92122	-2.298
6.94116	-2.292
6.96111	-2.289
6.98105	-2.29
7.001	-2.279
7.02095	-2.296
7.04089	-2.288
7.06084	-2.286
7.08078	-2.253
7.10073	-2.233
7.12067	-2.279
7.14062	-2.264
7.16057	-2.248
7.18051	-2.265
7.20046	-2.266
7.2204	-2.295
7.24035	-2.331
7.2603	-2.292
7.28024	-2.286
7.30019	-2.306
7.32013	-2.312
7.34008	-2.301
7.36002	-2.288
7.37997	-2.286
7.39992	-2.33
7.41986	-2.278
7.43981	-2.282
7.45975	-2.315
7.4797	-2.297
7.49965	-2.324
7.51959	-2.325
7.53954	-2.318
7.55948	-2.325
7.57943	-2.283
7.59938	-2.255
7.61932	-2.274
7.63927	-2.305
7.65921	-2.291
7.67916	-2.247
7.6991	-2.257
7.71905	-2.239
7.739	-2.243
7.75894	-2.278
7.77889	-2.256
7.79883	-2.26
7.81878	-2.302
7.83873	-2.278
7.85867	-2.266
7.87862	-2.262
7.89856	-2.287
7.91851	-2.283
7.93846	-2.244
7.9584	-2.242
7.97835	-2.238
7.99829	-2.242
8.01824	-2.229
8.03818	-2.251
8.05813	-2.204
8.07808	-2.177
8.09802	-2.196
8.11797	-2.207
8.13791	-2.198
8.15786	-2.194
8.17781	-2.216
8.19775	-2.225
8.2177	-2.161
8.23764	-2.149
8.25759	-2.146
8.27753	-2.107
8.29748	-2.085
8.31743	-2.059
8.33737	-2.027
8.35732	-2.015
8.37726	-1.952
8.39721	-1.876
8.41716	-1.819
8.4371	-1.789
8.45705	-1.721
8.47699	-1.624
8.49694	-1.518
8.51689	-1.482
8.53683	-1.428
8.55678	-1.371
8.57672	-1.274
8.59667	-1.199
8.61661	-1.168
8.63656	-1.129
8.65651	-1.103
8.67645	-1.091
8.6964	-1.038
8.71634	-1.016
8.73629	-1.033
8.75624	-1.059
8.77618	-1.08
8.79613	-1.034
8.81607	-0.994
8.83602	-1.075
8.85597	-1.122
8.87591	-1.149
8.89586	-1.189
8.9158	-1.224
8.93575	-1.261
8.95569	-1.249
8.97564	-1.311
8.99559	-1.32
9.01553	-1.343
9.03548	-1.342
9.05542	-1.359
9.07537	-1.361
9.09532	-1.355
9.11526	-1.354
9.13521	-1.328
9.15515	-1.3
9.1751	-1.296
9.19504	-1.273
9.21499	-1.231
9.23494	-1.18
9.25488	-1.17
9.27483	-1.111
9.29477	-1.021
9.31472	-0.959
9.33467	-0.866
9.35461	-0.724
9.37456	-0.59
9.3945	-0.475
9.41445	-0.34
9.4344	-0.157
9.45434	0.076
9.47429	0.333
9.49423	0.653
9.51418	1.067
9.53412	1.546
9.55407	2.141
9.57402	2.868
9.59396	3.756
9.61391	4.787
9.63385	6.008
9.6538	7.45
9.67375	9.049
9.69369	10.9
9.71364	13.023
9.73358	15.361
9.75353	17.897
9.77347	20.631
9.79342	23.622
9.81337	26.788
9.83331	30.041
9.85326	33.402
9.8732	36.729
9.89315	40.052
9.9131	43.201
9.93304	46.227
9.95299	49.016
9.97293	51.511
9.99288	53.655
10.0128	55.423
10.0328	56.766
10.0527	57.682
10.0727	58.121
10.0926	58.143
10.1126	57.78
10.1325	56.93
10.1524	55.705
10.1724	54.151
10.1923	52.322
10.2123	50.218
10.2322	47.934
10.2522	45.507
10.2721	42.939
10.2921	40.296
10.312	37.575
10.332	34.935
10.3519	32.34
10.3719	29.761
10.3918	27.278
10.4117	24.969
10.4317	22.752
10.4516	20.612
10.4716	18.65
10.4915	16.821
10.5115	15.09
10.5314	13.483
10.5514	12.047
10.5713	10.731
10.5913	9.48
10.6112	8.36
10.6311	7.37
10.6511	6.43
10.671	5.531
10.691	4.777
10.7109	4.068
10.7309	3.441
10.7508	2.913
10.7708	2.394
10.7907	1.908
10.8107	1.52
10.8306	1.15
10.8506	0.782
10.8705	0.448
10.8904	0.168
10.9104	-0.08
10.9303	-0.272
10.9503	-0.474
10.9702	-0.664
10.9902	-0.873
11.0101	-1.002
11.0301	-1.118
11.05	-1.276
11.07	-1.37
11.0899	-1.456
11.1098	-1.53
11.1298	-1.643
11.1497	-1.685
11.1697	-1.748
11.1896	-1.826
11.2096	-1.879
11.2295	-1.889
11.2495	-1.913
11.2694	-1.977
11.2894	-2.04
11.3093	-2.051
11.3293	-2.03
11.3492	-2.093
11.3691	-2.117
11.3891	-2.137
11.409	-2.113
11.429	-2.158
11.4489	-2.179
11.4689	-2.207
11.4888	-2.243
11.5088	-2.239
11.5287	-2.223
11.5487	-2.223
11.5686	-2.277
11.5885	-2.286
11.6085	-2.281
11.6284	-2.264
11.6484	-2.278
11.6683	-2.286
11.6883	-2.311
11.7082	-2.29
11.7282	-2.299
11.7481	-2.309
11.7681	-2.28
11.788	-2.28
11.808	-2.325
11.8279	-2.337
11.8478	-2.311
11.8678	-2.301
11.8877	-2.317
11.9077	-2.334
11.9276	-2.325
11.9476	-2.312
11.9675	-2.301
11.9875	-2.321
12.0074	-2.325
12.0274	-2.311
12.0473	-2.34
12.0672	-2.359
12.0872	-2.356
12.1071	-2.36
12.1271	-2.342
12.147	-2.341
12.167	-2.365
12.1869	-2.361
12.2069	-2.342
12.2268	-2.353
12.2468	-2.359
12.2667	-2.358
12.2867	-2.349
12.3066	-2.359
12.3265	-2.333
12.3465	-2.321
12.3664	-2.329
12.3864	-2.336
12.4063	-2.325
12.4263	-2.337
12.4462	-2.336
12.4662	-2.346
12.4861	-2.362
12.5061	-2.363
12.526	-2.365
12.546	-2.36
12.5659	-2.352
12.5858	-2.364
12.6058	-2.4
12.6257	-2.404
12.6457	-2.378
12.6656	-2.378
12.6856	-2.36
12.7055	-2.366
12.7255	-2.354
12.7454	-2.355
12.7654	-2.392
12.7853	-2.388
12.8052	-2.381
12.8252	-2.357
12.8451	-2.332
12.8651	-2.367
12.885	-2.328
12.905	-2.311
12.9249	-2.345
12.9449	-2.381
12.9648	-2.395
12.9848	-2.426
13.0047	-2.419
13.0247	-2.377
13.0446	-2.376
13.0645	-2.371
13.0845	-2.368
13.1044	-2.383
13.1244	-2.394
13.1443	-2.393
13.1643	-2.373
13.1842	-2.352
13.2042	-2.363
13.2241	-2.376
13.2441	-2.391
13.264	-2.386
13.2839	-2.397
13.3039	-2.383
13.3238	-2.396
13.3438	-2.389
13.3637	-2.365
13.3837	-2.372
13.4036	-2.408
13.4236	-2.385
13.4435	-2.363
13.4635	-2.351
13.4834	-2.37
13.5034	-2.38
13.5233	-2.392
13.5432	-2.389
13.5632	-2.391
13.5831	-2.389
13.6031	-2.393
13.623	-2.406
13.643	-2.421
13.6629	-2.397
13.6829	-2.377
13.7028	-2.395
13.7228	-2.402
13.7427	-2.403
13.7626	-2.394
13.7826	-2.388
13.8025	-2.369
13.8225	-2.363
13.8424	-2.339
13.8624	-2.351
13.8823	-2.361
13.9023	-2.34
13.9222	-2.354
13.9422	-2.341
13.9621	-2.333
13.9821	-2.359
14.002	-2.363
14.0219	-2.352
14.0419	-2.352
14.0618	-2.339
14.0818	-2.352
14.1017	-2.352
14.1217	-2.347
14.1416	-2.32
14.1616	-2.312
14.1815	-2.318
14.2015	-2.315
14.2214	-2.325
14.2413	-2.326
14.2613	-2.351
14.2812	-2.361
14.3012	-2.349
14.3211	-2.385
14.3411	-2.364
14.361	-2.368
14.381	-2.376
14.4009	-2.334
14.4209	-2.313
14.4408	-2.313
14.4608	-2.32
14.4807	-2.391
14.5006	-2.371
14.5206	-2.361
14.5405	-2.345
14.5605	-2.35
14.5804	-2.355
14.6004	-2.365
14.6203	-2.355
14.6403	-2.362
14.6602	-2.37
14.6802	-2.376
14.7001	-2.365
14.72	-2.362
14.74	-2.371
14.7599	-2.409
14.7799	-2.409
14.7998	-2.36
14.8198	-2.335
14.8397	-2.285
14.8597	-2.305
14.8796	-2.308
14.8996	-2.297
14.9195	-2.341
14.9395	-2.324
14.9594	-2.304
14.9793	-2.308
14.9993	-2.357
15.0192	-2.355
15.0392	-2.346
15.0591	-2.33
15.0791	-2.338
15.099	-2.34
15.119	-2.366
15.1389	-2.377
15.1589	-2.377
15.1788	-2.396
15.1988	-2.361
15.2187	-2.361
15.2386	-2.366
15.2586	-2.336
15.2785	-2.278
15.2985	-2.273
15.3184	-2.316
15.3384	-2.28
15.3583	-2.28
15.3783	-2.272
15.3982	-2.298
15.4182	-2.3
15.4381	-2.285
15.458	-2.287
15.478	-2.281
15.4979	-2.269
15.5179	-2.267
15.5378	-2.251
15.5578	-2.321
15.5777	-2.361
15.5977	-2.329
15.6176	-2.297
15.6376	-2.246
15.6575	-2.253
15.6775	-2.24
15.6974	-2.221
15.7173	-2.208
15.7373	-2.207
15.7572	-2.21
15.7772	-2.191
15.7971	-2.154
15.8171	-2.159
15.837	-2.148
15.857	-2.123
15.8769	-2.136
15.8969	-2.114
15.9168	-2.104
15.9367	-2.088
15.9567	-2.047
15.9766	-2.021
15.9966	-2.028
16.0165	-2.012
16.0365	-1.96
16.0564	-1.988
16.0764	-2.005
16.0963	-1.978
16.1163	-1.95
16.1362	-1.92
16.1562	-1.918
16.1761	-1.865
16.196	-1.814
16.216	-1.827
16.2359	-1.823
16.2559	-1.822
16.2758	-1.795
16.2958	-1.764
16.3157	-1.727
16.3357	-1.686
16.3556	-1.678
16.3756	-1.651
16.3955	-1.626
16.4154	-1.625
16.4354	-1.608
16.4553	-1.577
16.4753	-1.56
16.4952	-1.562
16.5152	-1.563
16.5351	-1.53
16.5551	-1.5
16.575	-1.507
16.595	-1.51
16.6149	-1.51
16.6349	-1.489
16.6548	-1.511
16.6747	-1.538
16.6947	-1.487
16.7146	-1.468
16.7346	-1.448
16.7545	-1.447
16.7745	-1.438
16.7944	-1.434
16.8144	-1.432
16.8343	-1.38
16.8543	-1.336
16.8742	-1.313
16.8941	-1.288
16.9141	-1.269
16.934	-1.256
16.954	-1.227
16.9739	-1.18
16.9939	-1.149
17.0138	-1.129
17.0338	-1.094
17.0537	-1.085
17.0737	-1.055
17.0936	-1.01
17.1136	-1.038
17.1335	-1.057
17.1534	-1.015
17.1734	-1.023
17.1933	-1.043
17.2133	-1.053
17.2332	-1.068
17.2532	-1.043
17.2731	-1.056
17.2931	-1.056
17.313	-1.051
17.333	-1.077
17.3529	-1.099
17.3729	-1.119
17.3928	-1.168
17.4127	-1.175
17.4327	-1.149
17.4526	-1.184
17.4726	-1.213
17.4925	-1.216
17.5125	-1.187
17.5324	-1.17
17.5524	-1.185
17.5723	-1.173
17.5923	-1.147
17.6122	-1.173
17.6321	-1.17
17.6521	-1.136
17.672	-1.135
17.692	-1.129
17.7119	-1.116
17.7319	-1.123
17.7518	-1.127
17.7718	-1.154
17.7917	-1.153
17.8117	-1.154
17.8316	-1.156
17.8516	-1.133
17.8715	-1.134
17.8914	-1.142
17.9114	-1.147
17.9313	-1.174
17.9513	-1.191
17.9712	-1.186
17.9912	-1.198
18.0111	-1.221
18.0311	-1.239
18.051	-1.246
18.071	-1.227
18.0909	-1.194
18.1108	-1.208
18.1308	-1.223
18.1507	-1.163
18.1707	-1.175
18.1906	-1.205
18.2106	-1.19
18.2305	-1.158
18.2505	-1.158
18.2704	-1.166
18.2904	-1.124
18.3103	-1.113
18.3303	-1.098
18.3502	-1.098
18.3701	-1.081
18.3901	-1.091
18.41	-1.064
18.43	-1.007
18.4499	-0.965
18.4699	-0.952
18.4898	-0.898
18.5098	-0.889
18.5297	-0.857
18.5497	-0.792
18.5696	-0.736
18.5895	-0.681
18.6095	-0.577
18.6294	-0.474
18.6494	-0.393
18.6693	-0.294
18.6893	-0.209
18.7092	-0.087
18.7292	0.079
18.7491	0.198
18.7691	0.373
18.789	0.483
18.809	0.577
18.8289	0.682
18.8488	0.75
18.8688	0.796
18.8887	0.859
18.9087	0.866
18.9286	0.859
18.9486	0.843
18.9685	0.775
18.9885	0.712
19.0084	0.646
19.0284	0.523
19.0483	0.408
19.0682	0.341
19.0882	0.219
19.1081	0.07
19.1281	-0.065
19.148	-0.208

## Sheet: 772
10		10
Superdex75Run1010:10_UV1_280nm		Superdex75Run1010:10_Fractions
ml	mAU	ml	(Fractions)
0	0.205	0.23	F2
0.0239325	2.782	0.24	1A1
0.047865	4.242	0.49	1A2
0.0717975	3.166	0.74	1A3
0.09573	0.405	0.99	1A4
0.119663	1.97	1.24	1A5
0.143595	1.91	1.49	1A6
0.167528	1.45	1.74	1A7
0.19146	1.055	1.99	1A8
0.215393	0.677	2.24	1A9
0.239325	0.285	2.49	1A10
0.263258	0.067	2.74	1A11
0.28719	-0.162	2.99	1A12
0.311123	-0.446	3.24	1B12
0.335055	-0.659	3.49	1B11
0.358988	-0.891	3.74	1B10
0.38292	-1.02	3.99	1B9
0.406853	-1.158	4.24	1B8
0.430785	-1.343	4.49	1B7
0.454718	-1.464	4.74	1B6
0.47865	-1.625	4.99	1B5
0.502583	-1.736	5.24	1B4
0.526515	-1.851	5.49	1B3
0.550448	-1.954	5.74	1B2
0.57438	-2.026	5.99	1B1
0.598313	-2.101	6.24	1C1
0.622245	-2.151	6.49	1C2
0.646178	-2.237	6.74	1C3
0.67011	-2.368	6.99	1C4
0.694043	-2.471	7.24	1C5
0.717975	-2.542	7.49	1C6
0.741908	-2.561	7.74	1C7
0.76584	-2.596	7.99	1C8
0.789773	-2.646	8.24	1C9
0.813705	-2.698	8.49	1C10
0.837638	-2.712	8.74	1C11
0.86157	-2.802	8.99	1C12
0.885503	-2.833	9.24	1D12
0.909435	-2.882	9.49	1D11
0.933368	-2.941	9.74	1D10
0.9573	-2.946	9.99	1D9
0.981233	-2.937	10.24	1D8
1.00517	-3.033	10.49	1D7
1.0291	-3.055	10.74	1D6
1.05303	-3.072	10.99	1D5
1.07696	-3.128	11.24	1D4
1.1009	-3.133	11.49	1D3
1.12483	-3.177	11.75	1D2
1.14876	-3.192	12	1D1
1.17269	-3.203	12.25	1E1
1.19663	-3.254	12.5	1E2
1.22056	-3.274	12.75	1E3
1.24449	-3.294	13	1E4
1.26842	-3.315	13.25	1E5
1.29236	-3.314	13.5	1E6
1.31629	-3.325	13.75	1E7
1.34022	-3.333	14	1E8
1.36415	-3.375	14.25	1E9
1.38809	-3.404	14.5	1E10
1.41202	-3.405	14.75	1E11
1.43595	-3.387	15	1E12
1.45988	-3.393	15.25	1F12
1.48382	-3.417	15.5	1F11
1.50775	-3.395	15.75	1F10
1.53168	-3.413	16	1F9
1.55561	-3.418	16.25	1F8
1.57955	-3.484	16.5	1F7
1.60348	-3.509	16.75	1F6
1.62741	-3.472	17	1F5
1.65134	-3.501	17.25	1F4
1.67528	-3.54	17.5	1F3
1.69921	-3.484	17.75	1F2
1.72314	-3.467	18	1F1
1.74707	-3.582	18.25	1G1
1.77101	-3.543	18.5	1G2
1.79494	-3.562	18.75	1G3
1.81887	-3.583	19	1G4
1.8428	-3.609	19.25	1G5
1.86674	-3.579	19.5	1G6
1.89067	-3.585	19.75	1G7
1.9146	-3.621	20	1G8
1.93853	-3.585	20.25	1G9
1.96247	-3.631	20.5	1G10
1.9864	-3.628	20.75	1G11
2.01033	-3.575	21	1G12
2.03426	-3.597	21.25	1H12
2.0582	-3.593	21.47	Waste
2.08213	-3.638	21.5	Waste
2.10606	-3.641
2.12999	-3.625
2.15393	-3.611
2.17786	-3.601
2.20179	-3.626
2.22572	-3.661
2.24966	-3.671
2.27359	-3.686
2.29752	-3.635
2.32145	-3.671
2.34539	-3.678
2.36932	-3.699
2.39325	-3.685
2.41718	-3.702
2.44112	-3.722
2.46505	-3.708
2.48898	-3.704
2.51291	-3.711
2.53685	-3.688
2.56078	-3.705
2.58471	-3.725
2.60864	-3.737
2.63258	-3.765
2.65651	-3.754
2.68044	-3.763
2.70437	-3.774
2.72831	-3.762
2.75224	-3.771
2.77617	-3.757
2.8001	-3.77
2.82404	-3.807
2.84797	-3.849
2.8719	-3.829
2.89583	-3.831
2.91977	-3.843
2.9437	-3.89
2.96763	-3.914
2.99156	-3.9
3.0155	-3.921
3.03943	-3.901
3.06336	-3.89
3.08729	-3.905
3.11123	-3.945
3.13516	-3.987
3.15909	-3.995
3.18302	-3.991
3.20696	-3.991
3.23089	-3.972
3.25482	-3.983
3.27875	-4.001
3.30269	-3.988
3.32662	-3.991
3.35055	-4.01
3.37448	-4.033
3.39842	-4.043
3.42235	-4.044
3.44628	-4.038
3.47021	-4.058
3.49415	-4.08
3.51808	-4.072
3.54201	-4.053
3.56594	-4.065
3.58988	-4.07
3.61381	-4.069
3.63774	-4.111
3.66167	-4.06
3.68561	-4.092
3.70954	-4.114
3.73347	-4.113
3.7574	-4.127
3.78134	-4.112
3.80527	-4.114
3.8292	-4.127
3.85313	-4.144
3.87707	-4.12
3.901	-4.127
3.92493	-4.138
3.94886	-4.174
3.9728	-4.163
3.99673	-4.158
4.02066	-4.126
4.04459	-4.069
4.06853	-4.103
4.09246	-4.102
4.11639	-4.088
4.14032	-4.101
4.16426	-4.087
4.18819	-4.075
4.21212	-4.067
4.23605	-4.049
4.25999	-4.066
4.28392	-4.056
4.30785	-4.057
4.33178	-4.07
4.35572	-4.079
4.37965	-4.061
4.40358	-4.062
4.42751	-4.086
4.45145	-4.094
4.47538	-4.079
4.49931	-4.098
4.52324	-4.078
4.54718	-4.086
4.57111	-4.068
4.59504	-4.068
4.61897	-4.1
4.64291	-4.124
4.66684	-4.094
4.69077	-4.104
4.7147	-4.117
4.73864	-4.083
4.76257	-4.08
4.7865	-4.09
4.81043	-4.071
4.83437	-4.088
4.8583	-4.087
4.88223	-4.1
4.90616	-4.094
4.9301	-4.064
4.95403	-4.109
4.97796	-4.115
5.00189	-4.106
5.02583	-4.112
5.04976	-4.126
5.07369	-4.141
5.09762	-4.151
5.12156	-4.125
5.14549	-4.111
5.16942	-4.094
5.19335	-4.117
5.21729	-4.142
5.24122	-4.158
5.26515	-4.113
5.28908	-4.119
5.31302	-4.142
5.33695	-4.103
5.36088	-4.104
5.38481	-4.108
5.40875	-4.125
5.43268	-4.118
5.45661	-4.104
5.48054	-4.063
5.50448	-4.037
5.52841	-4.075
5.55234	-4.118
5.57627	-4.069
5.60021	-4.051
5.62414	-4.093
5.64807	-4.088
5.672	-4.092
5.69594	-4.071
5.71987	-4.051
5.7438	-4.076
5.76773	-4.053
5.79167	-4.025
5.8156	-4.038
5.83953	-4.031
5.86346	-4.004
5.8874	-4.031
5.91133	-3.997
5.93526	-3.991
5.95919	-4.006
5.98313	-3.987
6.00706	-3.991
6.03099	-3.964
6.05492	-3.987
6.07886	-3.972
6.10279	-3.958
6.12672	-3.925
6.15065	-3.939
6.17459	-3.938
6.19852	-3.928
6.22245	-3.928
6.24638	-3.921
6.27032	-3.959
6.29425	-3.935
6.31818	-3.894
6.34211	-3.917
6.36605	-3.92
6.38998	-3.918
6.41391	-3.945
6.43784	-3.94
6.46178	-3.947
6.48571	-3.946
6.50964	-3.972
6.53357	-4.002
6.55751	-4.017
6.58144	-4.025
6.60537	-4.037
6.6293	-4.081
6.65324	-4.094
6.67717	-4.129
6.7011	-4.115
6.72503	-4.089
6.74897	-4.127
6.7729	-4.159
6.79683	-4.116
6.82076	-4.135
6.8447	-4.128
6.86863	-4.171
6.89256	-4.142
6.91649	-4.115
6.94043	-4.093
6.96436	-4.088
6.98829	-4.11
7.01222	-4.117
7.03616	-4.039
7.06009	-4.037
7.08402	-4.011
7.10795	-3.986
7.13189	-3.966
7.15582	-3.931
7.17975	-3.931
7.20368	-3.872
7.22762	-3.862
7.25155	-3.868
7.27548	-3.822
7.29941	-3.809
7.32335	-3.725
7.34728	-3.619
7.37121	-3.393
7.39514	-2.932
7.41908	-2.271
7.44301	-1.306
7.46694	-0.111
7.49087	1.315
7.51481	2.961
7.53874	4.3
7.56267	5.505
7.5866	6.15
7.61054	6.309
7.63447	6.069
7.6584	5.613
7.68233	4.947
7.70627	4.087
7.7302	3.313
7.75413	2.46
7.77806	1.806
7.802	1.146
7.82593	0.613
7.84986	0.177
7.87379	-0.158
7.89773	-0.441
7.92166	-0.716
7.94559	-0.909
7.96952	-1.055
7.99346	-1.212
8.01739	-1.353
8.04132	-1.443
8.06525	-1.526
8.08919	-1.614
8.11312	-1.678
8.13705	-1.706
8.16098	-1.717
8.18492	-1.728
8.20885	-1.723
8.23278	-1.657
8.25671	-1.498
8.28065	-1.269
8.30458	-1.008
8.32851	-0.675
8.35244	-0.234
8.37638	0.19
8.40031	0.7
8.42424	1.247
8.44817	1.877
8.47211	2.811
8.49604	3.972
8.51997	5.642
8.5439	7.52
8.56784	9.405
8.59177	11.347
8.6157	13.005
8.63963	15.219
8.66357	17.898
8.6875	21.035
8.71143	24.677
8.73536	28.285
8.7593	32.458
8.78323	35.87
8.80716	39.056
8.83109	42.162
8.85503	44.899
8.87896	47.688
8.90289	49.887
8.92682	51.753
8.95076	53.152
8.97469	54.032
8.99862	54.502
9.02255	54.57
9.04649	54.25
9.07042	53.636
9.09435	52.78
9.11828	51.552
9.14222	50.241
9.16615	48.688
9.19008	47.011
9.21401	45.322
9.23795	43.398
9.26188	41.655
9.28581	39.747
9.30974	37.77
9.33368	35.976
9.35761	34.007
9.38154	32.274
9.40547	30.515
9.42941	28.763
9.45334	27.175
9.47727	25.486
9.5012	23.993
9.52514	22.548
9.54907	21.147
9.573	19.931
9.59693	18.625
9.62087	17.524
9.6448	16.483
9.66873	15.479
9.69266	14.626
9.7166	13.636
9.74053	12.85
9.76446	12.157
9.78839	11.478
9.81233	10.912
9.83626	10.258
9.86019	9.75
9.88412	9.21
9.90806	8.759
9.93199	8.301
9.95592	7.843
9.97985	7.396
10.0038	6.956
10.0277	6.545
10.0517	6.163
10.0756	5.711
10.0995	5.323
10.1234	4.914
10.1474	4.541
10.1713	4.12
10.1952	3.704
10.2192	3.336
10.2431	2.955
10.267	2.599
10.291	2.251
10.3149	1.868
10.3388	1.558
10.3628	1.199
10.3867	0.895
10.4106	0.613
10.4346	0.282
10.4585	0.016
10.4824	-0.253
10.5064	-0.486
10.5303	-0.714
10.5542	-0.937
10.5782	-1.169
10.6021	-1.382
10.626	-1.543
10.65	-1.669
10.6739	-1.823
10.6978	-1.949
10.7218	-2.121
10.7457	-2.209
10.7696	-2.325
10.7936	-2.416
10.8175	-2.493
10.8414	-2.578
10.8654	-2.669
10.8893	-2.755
10.9132	-2.799
10.9372	-2.843
10.9611	-2.908
10.985	-2.929
11.009	-2.982
11.0329	-3.062
11.0568	-3.083
11.0807	-3.106
11.1047	-3.156
11.1286	-3.216
11.1525	-3.26
11.1765	-3.268
11.2004	-3.325
11.2243	-3.339
11.2483	-3.361
11.2722	-3.368
11.2961	-3.373
11.3201	-3.431
11.344	-3.401
11.3679	-3.403
11.3919	-3.43
11.4158	-3.427
11.4397	-3.428
11.4637	-3.443
11.4876	-3.489
11.5115	-3.437
11.5355	-3.456
11.5594	-3.495
11.5833	-3.489
11.6073	-3.516
11.6312	-3.531
11.6551	-3.526
11.6791	-3.531
11.703	-3.542
11.7269	-3.547
11.7509	-3.507
11.7748	-3.506
11.7987	-3.515
11.8227	-3.573
11.8466	-3.572
11.8705	-3.572
11.8945	-3.558
11.9184	-3.576
11.9423	-3.588
11.9663	-3.596
11.9902	-3.573
12.0141	-3.596
12.038	-3.575
12.062	-3.58
12.0859	-3.604
12.1098	-3.614
12.1338	-3.613
12.1577	-3.629
12.1816	-3.641
12.2056	-3.594
12.2295	-3.613
12.2534	-3.652
12.2774	-3.67
12.3013	-3.665
12.3252	-3.665
12.3492	-3.636
12.3731	-3.67
12.397	-3.682
12.421	-3.666
12.4449	-3.634
12.4688	-3.66
12.4928	-3.64
12.5167	-3.666
12.5406	-3.702
12.5646	-3.657
12.5885	-3.658
12.6124	-3.685
12.6364	-3.679
12.6603	-3.695
12.6842	-3.702
12.7082	-3.687
12.7321	-3.685
12.756	-3.675
12.78	-3.655
12.8039	-3.711
12.8278	-3.721
12.8518	-3.706
12.8757	-3.739
12.8996	-3.737
12.9236	-3.717
12.9475	-3.719
12.9714	-3.73
12.9953	-3.786
13.0193	-3.79
13.0432	-3.756
13.0671	-3.77
13.0911	-3.753
13.115	-3.767
13.1389	-3.791
13.1629	-3.782
13.1868	-3.795
13.2107	-3.8
13.2347	-3.822
13.2586	-3.818
13.2825	-3.8
13.3065	-3.84
13.3304	-3.807
13.3543	-3.787
13.3783	-3.813
13.4022	-3.797
13.4261	-3.786
13.4501	-3.779
13.474	-3.796
13.4979	-3.842
13.5219	-3.811
13.5458	-3.805
13.5697	-3.831
13.5937	-3.798
13.6176	-3.822
13.6415	-3.832
13.6655	-3.859
13.6894	-3.88
13.7133	-3.865
13.7373	-3.782
13.7612	-3.861
13.7851	-3.911
13.8091	-3.794
13.833	-3.841
13.8569	-3.876
13.8809	-3.87
13.9048	-3.867
13.9287	-3.863
13.9526	-3.87
13.9766	-3.881
14.0005	-3.848
14.0244	-3.889
14.0484	-3.91
14.0723	-3.892
14.0962	-3.9
14.1202	-3.884
14.1441	-3.882
14.168	-3.883
14.192	-3.864
14.2159	-3.887
14.2398	-3.876
14.2638	-3.893
14.2877	-3.889
14.3116	-3.899
14.3356	-3.92
14.3595	-3.946
14.3834	-3.918
14.4074	-3.937
14.4313	-3.92
14.4552	-3.919
14.4792	-3.946
14.5031	-3.951
14.527	-3.919
14.551	-3.894
14.5749	-3.911
14.5988	-3.904
14.6228	-3.937
14.6467	-3.959
14.6706	-3.941
14.6946	-3.957
14.7185	-3.968
14.7424	-3.95
14.7664	-3.949
14.7903	-3.962
14.8142	-3.938
14.8382	-3.928
14.8621	-3.967
14.886	-3.963
14.9099	-3.949
14.9339	-3.954
14.9578	-3.976
14.9817	-3.955
15.0057	-3.969
15.0296	-3.944
15.0535	-3.947
15.0775	-3.954
15.1014	-3.93
15.1253	-3.983
15.1493	-3.957
15.1732	-3.929
15.1971	-3.971
15.2211	-3.977
15.245	-3.962
15.2689	-3.933
15.2929	-3.89
15.3168	-3.875
15.3407	-3.873
15.3647	-3.877
15.3886	-3.886
15.4125	-3.902
15.4365	-3.906
15.4604	-3.905
15.4843	-3.865
15.5083	-3.834
15.5322	-3.858
15.5561	-3.842
15.5801	-3.839
15.604	-3.797
15.6279	-3.798
15.6519	-3.819
15.6758	-3.795
15.6997	-3.759
15.7237	-3.769
15.7476	-3.782
15.7715	-3.77
15.7955	-3.718
15.8194	-3.709
15.8433	-3.685
15.8672	-3.696
15.8912	-3.686
15.9151	-3.675
15.939	-3.636
15.963	-3.615
15.9869	-3.607
16.0108	-3.613
16.0348	-3.567
16.0587	-3.542
16.0826	-3.511
16.1066	-3.501
16.1305	-3.479
16.1544	-3.465
16.1784	-3.429
16.2023	-3.406
16.2262	-3.394
16.2502	-3.344
16.2741	-3.267
16.298	-3.257
16.322	-3.252
16.3459	-3.225
16.3698	-3.171
16.3938	-3.149
16.4177	-3.086
16.4416	-3.047
16.4656	-3.023
16.4895	-2.977
16.5134	-2.946
16.5374	-2.926
16.5613	-2.854
16.5852	-2.844
16.6092	-2.804
16.6331	-2.761
16.657	-2.764
16.681	-2.687
16.7049	-2.675
16.7288	-2.595
16.7528	-2.502
16.7767	-2.448
16.8006	-2.365
16.8245	-2.299
16.8485	-2.18
16.8724	-2.067
16.8963	-1.973
16.9203	-1.787
16.9442	-1.694
16.9681	-1.574
16.9921	-1.482
17.016	-1.405
17.0399	-1.322
17.0639	-1.226
17.0878	-1.161
17.1117	-1.094
17.1357	-1.022
17.1596	-0.943
17.1835	-0.912
17.2075	-0.928
17.2314	-0.97
17.2553	-1.057
17.2793	-1.194
17.3032	-1.352
17.3271	-1.567
17.3511	-1.796
17.375	-2.102
17.3989	-2.441
17.4229	-2.807
17.4468	-3.2
17.4707	-3.583
17.4947	-3.931
17.5186	-4.24
17.5425	-4.444
17.5665	-4.599
17.5904	-4.628
17.6143	-4.538
17.6383	-4.34
17.6622	-4.103
17.6861	-3.863
17.7101	-3.554
17.734	-3.263
17.7579	-3.038
17.7818	-2.862
17.8058	-2.732
17.8297	-2.583
17.8536	-2.52
17.8776	-2.471
17.9015	-2.448
17.9254	-2.437
17.9494	-2.441
17.9733	-2.471
17.9972	-2.443
18.0212	-2.429
18.0451	-2.421
18.069	-2.473
18.093	-2.468
18.1169	-2.472
18.1408	-2.503
18.1648	-2.528
18.1887	-2.524
18.2126	-2.544
18.2366	-2.588
18.2605	-2.58
18.2844	-2.58
18.3084	-2.62
18.3323	-2.622
18.3562	-2.623
18.3802	-2.669
18.4041	-2.655
18.428	-2.627
18.452	-2.645
18.4759	-2.649
18.4998	-2.628
18.5238	-2.626
18.5477	-2.594
18.5716	-2.53
18.5956	-2.512
18.6195	-2.453
18.6434	-2.397
18.6674	-2.29
18.6913	-2.25
18.7152	-2.238
18.7391	-2.171
18.7631	-2.183
18.787	-2.113
18.8109	-2.088
18.8349	-2.072
18.8588	-2.032
18.8827	-2.054
18.9067	-2.111
18.9306	-2.159
18.9545	-2.164
18.9785	-2.259
19.0024	-2.334
19.0263	-2.408
19.0503	-2.451
19.0742	-2.505
19.0981	-2.576
19.1221	-2.637
19.146	-2.705
19.1699	-2.773
19.1939	-2.829
19.2178	-2.851
19.2417	-2.931
19.2657	-3.015
19.2896	-3.06
19.3135	-3.101
19.3375	-3.119
19.3614	-3.149
19.3853	-3.176
19.4093	-3.203
19.4332	-3.253
19.4571	-3.278
19.4811	-3.303
19.505	-3.306
19.5289	-3.364
19.5529	-3.385
19.5768	-3.398
19.6007	-3.391
19.6247	-3.391
19.6486	-3.408
19.6725	-3.423
19.6964	-3.448
19.7204	-3.425
19.7443	-3.443
19.7682	-3.453
19.7922	-3.496
19.8161	-3.505
19.84	-3.503
19.864	-3.508
19.8879	-3.474
19.9118	-3.489
19.9358	-3.523
19.9597	-3.519
19.9836	-3.511
20.0076	-3.566
20.0315	-3.577
20.0554	-3.577
20.0794	-3.564
20.1033	-3.58
20.1272	-3.56
20.1512	-3.599
20.1751	-3.654
20.199	-3.685
20.223	-3.654
20.2469	-3.618
20.2708	-3.654
20.2948	-3.667
20.3187	-3.679
20.3426	-3.677
20.3666	-3.69
20.3905	-3.702
20.4144	-3.692
20.4384	-3.733
20.4623	-3.705
20.4862	-3.692
20.5102	-3.694
20.5341	-3.72
20.558	-3.731
20.582	-3.718
20.6059	-3.717
20.6298	-3.746
20.6537	-3.714
20.6777	-3.74
20.7016	-3.712
20.7255	-3.701
20.7495	-3.741
20.7734	-3.746
20.7973	-3.745
20.8213	-3.741
20.8452	-3.748
20.8691	-3.736
20.8931	-3.756
20.917	-3.781
20.9409	-3.765
20.9649	-3.815
20.9888	-3.814
21.0127	-3.823
21.0367	-3.829
21.0606	-3.81
21.0845	-3.822
21.1085	-3.851
21.1324	-3.856
21.1563	-3.83
21.1803	-3.823
21.2042	-3.852
21.2281	-3.827
21.2521	-3.836
21.276	-3.882
21.2999	-3.857
21.3239	-3.819
21.3478	-3.829
21.3717	-3.816
21.3957	-3.825
21.4196	-3.836
21.4435	-3.841
21.4675	-3.853
21.4914	-3.85

## Sheet: Marker
10		10
Superdex75Run1012:10_UV1_280nm		Superdex75Run1012:10_Fractions
ml	mAU	ml	(Fractions)
0	-4.35	0.22	F2
0.02	-2.03	0.24	1A1
0.05	-2.23	0.49	1A2
0.07	-0.86	0.74	1A3
0.1	0.34	0.99	1A4
0.12	1.1	1.24	1A5
0.14	0.79	1.49	1A6
0.17	0.31	1.74	1A7
0.19	-0.1	1.99	1A8
0.22	-0.45	2.24	1A9
0.24	-0.71	2.49	1A10
0.26	-0.95	2.74	1A11
0.29	-1.2	2.99	1A12
0.31	-1.39	3.24	1B12
0.34	-1.6	3.49	1B11
0.36	-1.77	3.74	1B10
0.38	-1.94	3.99	1B9
0.41	-2.09	4.24	1B8
0.43	-2.29	4.49	1B7
0.45	-2.41	4.74	1B6
0.48	-2.47	4.99	1B5
0.5	-2.57	5.24	1B4
0.53	-2.69	5.49	1B3
0.55	-2.77	5.74	1B2
0.57	-2.8	5.99	1B1
0.6	-2.88	6.24	1C1
0.62	-2.9	6.49	1C2
0.65	-3	6.74	1C3
0.67	-3.08	6.99	1C4
0.69	-3.12	7.24	1C5
0.72	-3.19	7.49	1C6
0.74	-3.22	7.74	1C7
0.77	-3.23	7.99	1C8
0.79	-3.31	8.24	1C9
0.81	-3.31	8.49	1C10
0.84	-3.31	8.74	1C11
0.86	-3.35	8.99	1C12
0.89	-3.4	9.24	1D12
0.91	-3.43	9.49	1D11
0.93	-3.46	9.74	1D10
0.96	-3.46	9.99	1D9
0.98	-3.45	10.24	1D8
1.01	-3.48	10.49	1D7
1.03	-3.5	10.74	1D6
1.05	-3.55	10.99	1D5
1.08	-3.57	11.24	1D4
1.1	-3.57	11.49	1D3
1.13	-3.57	11.74	1D2
1.15	-3.62	11.99	1D1
1.17	-3.62	12.24	1E1
1.2	-3.64	12.49	1E2
1.22	-3.64	12.74	1E3
1.24	-3.66	12.99	1E4
1.27	-3.68	13.24	1E5
1.29	-3.68	13.49	1E6
1.32	-3.64	13.74	1E7
1.34	-3.68	13.99	1E8
1.36	-3.72	14.24	1E9
1.39	-3.71	14.49	1E10
1.41	-3.69	14.74	1E11
1.44	-3.68	14.99	1E12
1.46	-3.69	15.24	1F12
1.48	-3.68	15.49	1F11
1.51	-3.7	15.74	1F10
1.53	-3.74	15.99	1F9
1.56	-3.73	16.24	1F8
1.58	-3.73	16.49	1F7
1.6	-3.74	16.74	1F6
1.63	-3.78	16.99	1F5
1.65	-3.75	17.24	1F4
1.68	-3.75	17.49	1F3
1.7	-3.77	17.74	1F2
1.72	-3.81	17.99	1F1
1.75	-3.82	18.24	1G1
1.77	-3.8	18.49	1G2
1.8	-3.83	18.74	1G3
1.82	-3.82	18.99	1G4
1.84	-3.81	19.24	1G5
1.87	-3.84	19.49	1G6
1.89	-3.83	19.74	1G7
1.92	-3.86	19.99	1G8
1.94	-3.84	20.24	1G9
1.96	-3.83	20.49	1G10
1.99	-3.8	20.74	1G11
2.01	-3.83	20.99	1G12
2.03	-3.86	21.24	1H12
2.06	-3.85	21.47	Waste
2.08	-3.83	21.49	Waste
2.11	-3.82
2.13	-3.8
2.15	-3.79
2.18	-3.8
2.2	-3.8
2.23	-3.79
2.25	-3.79
2.27	-3.82
2.3	-3.84
2.32	-3.84
2.35	-3.81
2.37	-3.79
2.39	-3.81
2.42	-3.85
2.44	-3.79
2.47	-3.79
2.49	-3.81
2.51	-3.81
2.54	-3.79
2.56	-3.76
2.59	-3.77
2.61	-3.77
2.63	-3.77
2.66	-3.78
2.68	-3.77
2.71	-3.78
2.73	-3.76
2.75	-3.75
2.78	-3.78
2.8	-3.77
2.82	-3.76
2.85	-3.76
2.87	-3.74
2.9	-3.72
2.92	-3.72
2.94	-3.74
2.97	-3.73
2.99	-3.76
3.02	-3.76
3.04	-3.73
3.06	-3.74
3.09	-3.76
3.11	-3.73
3.14	-3.69
3.16	-3.7
3.18	-3.77
3.21	-3.71
3.23	-3.71
3.26	-3.68
3.28	-3.7
3.3	-3.7
3.33	-3.66
3.35	-3.66
3.38	-3.66
3.4	-3.63
3.42	-3.63
3.45	-3.59
3.47	-3.6
3.5	-3.6
3.52	-3.61
3.54	-3.62
3.57	-3.59
3.59	-3.55
3.61	-3.55
3.64	-3.54
3.66	-3.51
3.69	-3.48
3.71	-3.45
3.73	-3.47
3.76	-3.46
3.78	-3.43
3.81	-3.4
3.83	-3.42
3.85	-3.39
3.88	-3.36
3.9	-3.35
3.93	-3.37
3.95	-3.39
3.97	-3.38
4	-3.39
4.02	-3.38
4.05	-3.35
4.07	-3.31
4.09	-3.31
4.12	-3.32
4.14	-3.35
4.17	-3.31
4.19	-3.27
4.21	-3.3
4.24	-3.26
4.26	-3.29
4.29	-3.27
4.31	-3.26
4.33	-3.18
4.36	-3.16
4.38	-3.17
4.4	-3.17
4.43	-3.17
4.45	-3.13
4.48	-3.14
4.5	-3.08
4.52	-3.07
4.55	-3.04
4.57	-3
4.6	-2.96
4.62	-2.92
4.64	-2.92
4.67	-2.93
4.69	-2.87
4.72	-2.83
4.74	-2.82
4.76	-2.76
4.79	-2.7
4.81	-2.67
4.84	-2.6
4.86	-2.55
4.88	-2.46
4.91	-2.44
4.93	-2.37
4.96	-2.3
4.98	-2.2
5	-2.17
5.03	-2
5.05	-1.94
5.08	-1.92
5.1	-1.85
5.12	-1.69
5.15	-1.58
5.17	-1.5
5.19	-1.37
5.22	-1.26
5.24	-1.17
5.27	-1.06
5.29	-0.91
5.31	-0.77
5.34	-0.64
5.36	-0.51
5.39	-0.34
5.41	-0.2
5.43	-0.06
5.46	0.13
5.48	0.24
5.51	0.42
5.53	0.59
5.55	0.84
5.58	1.02
5.6	1.24
5.63	1.47
5.65	1.64
5.67	1.94
5.7	2.24
5.72	2.52
5.75	2.84
5.77	3.22
5.79	3.67
5.82	4.14
5.84	4.63
5.87	5.22
5.89	5.83
5.91	6.58
5.94	7.37
5.96	8.16
5.98	9.15
6.01	10.07
6.03	11.13
6.06	12.21
6.08	13.25
6.1	14.44
6.13	15.55
6.15	16.74
6.18	17.77
6.2	18.74
6.22	19.74
6.25	20.58
6.27	21.33
6.3	21.92
6.32	22.32
6.34	22.63
6.37	22.73
6.39	22.7
6.42	22.48
6.44	22.19
6.46	21.65
6.49	21.03
6.51	20.24
6.54	19.42
6.56	18.53
6.58	17.46
6.61	16.44
6.63	15.26
6.66	14.18
6.68	13.14
6.7	11.92
6.73	10.9
6.75	9.81
6.78	8.88
6.8	7.98
6.82	7.04
6.85	6.25
6.87	5.4
6.89	4.76
6.92	4.14
6.94	3.53
6.97	3.05
6.99	2.6
7.01	2.17
7.04	1.81
7.06	1.53
7.09	1.26
7.11	1.01
7.13	0.87
7.16	0.74
7.18	0.59
7.21	0.5
7.23	0.45
7.25	0.44
7.28	0.43
7.3	0.5
7.33	0.56
7.35	0.62
7.37	0.77
7.4	0.95
7.42	1.29
7.45	1.69
7.47	2.31
7.49	3.13
7.52	4.29
7.54	5.94
7.57	7.84
7.59	10.36
7.61	12.82
7.64	15.41
7.66	17.95
7.68	19.99
7.71	21.83
7.73	23.01
7.76	23.76
7.78	24.12
7.8	24.13
7.83	23.93
7.85	23.56
7.88	23.13
7.9	22.78
7.92	22.61
7.95	22.61
7.97	22.82
8	23.27
8.02	23.96
8.04	24.75
8.07	25.73
8.09	26.7
8.12	27.73
8.14	28.71
8.16	29.54
8.19	30.23
8.21	30.7
8.24	30.94
8.26	30.99
8.28	30.84
8.31	30.47
8.33	29.87
8.36	29.13
8.38	28.23
8.4	27.35
8.43	26.25
8.45	25.25
8.47	24.17
8.5	23.1
8.52	22.2
8.55	21.25
8.57	20.44
8.59	19.68
8.62	19.1
8.64	18.67
8.67	18.25
8.69	17.99
8.71	17.83
8.74	17.8
8.76	17.85
8.79	18.06
8.81	18.33
8.83	18.79
8.86	19.42
8.88	20.11
8.91	21.15
8.93	22.35
8.95	23.96
8.98	25.84
9	27.95
9.03	30.8
9.05	33.7
9.07	37.25
9.1	40.96
9.12	44.85
9.15	49.46
9.17	53.7
9.19	58.37
9.22	62.81
9.24	67.04
9.26	71.59
9.29	75.37
9.31	79.03
9.34	82.06
9.36	84.52
9.38	86.56
9.41	87.78
9.43	88.28
9.46	88.1
9.48	87.35
9.5	85.78
9.53	83.88
9.55	81.21
9.58	78.5
9.6	75.54
9.62	71.88
9.65	68.64
9.67	65.25
9.7	62.05
9.72	58.89
9.74	55.77
9.77	53.11
9.79	50.47
9.82	48.2
9.84	46.21
9.86	44.44
9.89	43.07
9.91	41.81
9.94	40.93
9.96	40.35
9.98	39.91
10.01	39.9
10.03	40.18
10.05	40.76
10.08	41.67
10.1	43.05
10.13	44.55
10.15	46.58
10.17	48.73
10.2	51.19
10.22	53.94
10.25	56.63
10.27	59.71
10.29	62.43
10.32	65.1
10.34	67.66
10.37	69.73
10.39	71.62
10.41	72.85
10.44	73.68
10.46	73.92
10.49	73.64
10.51	72.77
10.53	71.39
10.56	69.57
10.58	67.2
10.61	64.65
10.63	61.52
10.65	58.56
10.68	55.3
10.7	51.9
10.73	48.78
10.75	45.37
10.77	42.42
10.8	39.52
10.82	36.72
10.84	34.43
10.87	32.02
10.89	30.13
10.92	28.5
10.94	27.03
10.96	25.96
10.99	25.04
11.01	24.47
11.04	24.19
11.06	24.26
11.08	24.7
11.11	25.67
11.13	27.05
11.16	29.05
11.18	31.82
11.2	35.37
11.23	40.39
11.25	46
11.28	53.24
11.3	62.06
11.32	71.91
11.35	84.62
11.37	97.57
11.4	112.7
11.42	129.44
11.44	146.25
11.47	165.81
11.49	183.7
11.52	202.33
11.54	220.61
11.56	236.52
11.59	252.66
11.61	264.86
11.63	275.33
11.66	282.9
11.68	287.15
11.71	288.51
11.73	286.82
11.75	281.87
11.78	274.44
11.8	265.12
11.83	252.6
11.85	239.87
11.87	225.08
11.9	209.82
11.92	195.05
11.95	178.57
11.97	164.15
11.99	149.23
12.02	135.22
12.04	122.76
12.07	109.74
12.09	99.13
12.11	88.81
12.14	79.73
12.16	72.02
12.19	64.48
12.21	58.67
12.23	53.44
12.26	49.48
12.28	46.56
12.31	44.46
12.33	43.61
12.35	43.66
12.38	44.66
12.4	46.44
12.42	49.29
12.45	52.48
12.47	56.49
12.5	60.68
12.52	64.95
12.54	69.96
12.57	74.45
12.59	79.22
12.62	83.44
12.64	87.08
12.66	90.56
12.69	93.02
12.71	94.83
12.74	95.66
12.76	95.63
12.78	94.54
12.81	92.68
12.83	89.85
12.86	86.39
12.88	82.44
12.9	77.58
12.93	72.87
12.95	67.46
12.98	62.34
13	57.28
13.02	51.81
13.05	47.06
13.07	42.09
13.1	37.79
13.12	33.78
13.14	29.69
13.17	26.42
13.19	23.03
13.21	20.29
13.24	17.75
13.26	15.32
13.29	13.37
13.31	11.4
13.33	9.89
13.36	8.49
13.38	7.14
13.41	6.06
13.43	5.05
13.45	4.25
13.48	3.54
13.5	2.83
13.53	2.3
13.55	1.78
13.57	1.38
13.6	0.99
13.62	0.64
13.65	0.39
13.67	0.14
13.69	-0.09
13.72	-0.28
13.74	-0.45
13.77	-0.58
13.79	-0.71
13.81	-0.83
13.84	-0.89
13.86	-1
13.89	-1.07
13.91	-1.14
13.93	-1.19
13.96	-1.24
13.98	-1.31
14	-1.34
14.03	-1.4
14.05	-1.42
14.08	-1.46
14.1	-1.48
14.12	-1.46
14.15	-1.5
14.17	-1.54
14.2	-1.63
14.22	-1.59
14.24	-1.56
14.27	-1.61
14.29	-1.62
14.32	-1.63
14.34	-1.65
14.36	-1.66
14.39	-1.63
14.41	-1.7
14.44	-1.72
14.46	-1.72
14.48	-1.71
14.51	-1.73
14.53	-1.73
14.56	-1.74
14.58	-1.71
14.6	-1.72
14.63	-1.73
14.65	-1.73
14.68	-1.69
14.7	-1.73
14.72	-1.74
14.75	-1.73
14.77	-1.72
14.79	-1.71
14.82	-1.72
14.84	-1.73
14.87	-1.68
14.89	-1.68
14.91	-1.69
14.94	-1.71
14.96	-1.73
14.99	-1.72
15.01	-1.72
15.03	-1.73
15.06	-1.77
15.08	-1.76
15.11	-1.72
15.13	-1.69
15.15	-1.74
15.18	-1.79
15.2	-1.74
15.23	-1.73
15.25	-1.72
15.27	-1.79
15.3	-1.78
15.32	-1.76
15.35	-1.72
15.37	-1.76
15.39	-1.78
15.42	-1.81
15.44	-1.83
15.47	-1.76
15.49	-1.76
15.51	-1.76
15.54	-1.78
15.56	-1.76
15.58	-1.75
15.61	-1.72
15.63	-1.72
15.66	-1.75
15.68	-1.78
15.7	-1.77
15.73	-1.78
15.75	-1.79
15.78	-1.77
15.8	-1.77
15.82	-1.78
15.85	-1.8
15.87	-1.83
15.9	-1.79
15.92	-1.73
15.94	-1.76
15.97	-1.76
15.99	-1.79
16.02	-1.73
16.04	-1.75
16.06	-1.73
16.09	-1.75
16.11	-1.72
16.14	-1.75
16.16	-1.71
16.18	-1.75
16.21	-1.79
16.23	-1.73
16.26	-1.76
16.28	-1.75
16.3	-1.73
16.33	-1.75
16.35	-1.69
16.37	-1.72
16.4	-1.71
16.42	-1.79
16.45	-1.67
16.47	-1.66
16.49	-1.63
16.52	-1.68
16.54	-1.65
16.57	-1.71
16.59	-1.69
16.61	-1.65
16.64	-1.68
16.66	-1.65
16.69	-1.64
16.71	-1.68
16.73	-1.72
16.76	-1.69
16.78	-1.68
16.81	-1.67
16.83	-1.66
16.85	-1.64
16.88	-1.61
16.9	-1.6
16.93	-1.62
16.95	-1.64
16.97	-1.67
17	-1.67
17.02	-1.66
17.05	-1.7
17.07	-1.69
17.09	-1.71
17.12	-1.7
17.14	-1.71
17.16	-1.74
17.19	-1.74
17.21	-1.69
17.24	-1.66
17.26	-1.63
17.28	-1.6
17.31	-1.54
17.33	-1.51
17.36	-1.47
17.38	-1.43
17.4	-1.4
17.43	-1.35
17.45	-1.29
17.48	-1.25
17.5	-1.23
17.52	-1.24
17.55	-1.23
17.57	-1.21
17.6	-1.22
17.62	-1.25
17.64	-1.32
17.67	-1.35
17.69	-1.38
17.72	-1.44
17.74	-1.46
17.76	-1.51
17.79	-1.54
17.81	-1.53
17.84	-1.57
17.86	-1.61
17.88	-1.64
17.91	-1.63
17.93	-1.67
17.95	-1.68
17.98	-1.7
18	-1.72
18.03	-1.74
18.05	-1.78
18.07	-1.79
18.1	-1.85
18.12	-1.92
18.15	-1.99
18.17	-1.99
18.19	-2.02
18.22	-2.04
18.24	-2.08
18.27	-2.13
18.29	-2.17
18.31	-2.23
18.34	-2.25
18.36	-2.27
18.39	-2.27
18.41	-2.27
18.43	-2.33
18.46	-2.35
18.48	-2.35
18.51	-2.34
18.53	-2.35
18.55	-2.31
18.58	-2.35
18.6	-2.33
18.63	-2.34
18.65	-2.38
18.67	-2.39
18.7	-2.42
18.72	-2.47
18.74	-2.44
18.77	-2.47
18.79	-2.5
18.82	-2.51
18.84	-2.55
18.86	-2.56
18.89	-2.57
18.91	-2.57
18.94	-2.57
18.96	-2.59
18.98	-2.6
19.01	-2.59
19.03	-2.58
19.06	-2.55
19.08	-2.55
19.1	-2.58
19.13	-2.56
19.15	-2.53
19.18	-2.53
19.2	-2.53
19.22	-2.48
19.25	-2.47
19.27	-2.44
19.3	-2.45
19.32	-2.45
19.34	-2.45
19.37	-2.47
19.39	-2.49
19.42	-2.47
19.44	-2.5
19.46	-2.53
19.49	-2.49
19.51	-2.51
19.54	-2.54
19.56	-2.53
19.58	-2.53
19.61	-2.55
19.63	-2.59
19.65	-2.61
19.68	-2.61
19.7	-2.64
19.73	-2.6
19.75	-2.6
19.77	-2.59
19.8	-2.58
19.82	-2.62
19.85	-2.64
19.87	-2.65
19.89	-2.63
19.92	-2.61
19.94	-2.64
19.97	-2.67
19.99	-2.65
20.01	-2.71
20.04	-2.72
20.06	-2.69
20.09	-2.73
20.11	-2.78
20.13	-2.78
20.16	-2.79
20.18	-2.8
20.21	-2.79
20.23	-2.84
20.25	-2.84
20.28	-2.88
20.3	-2.9
20.33	-2.93
20.35	-2.94
20.37	-2.95
20.4	-2.95
20.42	-2.97
20.44	-2.96
20.47	-2.98
20.49	-2.99
20.52	-3.01
20.54	-3.01
20.56	-3.03
20.59	-2.98
20.61	-3
20.64	-3.02
20.66	-3.02
20.68	-3.03
20.71	-3.04
20.73	-3.03
20.76	-3.04
20.78	-3.04
20.8	-3.05
20.83	-3.05
20.85	-3.04
20.88	-3.03
20.9	-3.03
20.92	-3.06
20.95	-3.07
20.97	-3.04
21	-3.06
21.02	-3.06
21.04	-3.07
21.07	-3.1
21.09	-3.06
21.12	-3.03
21.14	-3.02
21.16	-3.07
21.19	-3.08
21.21	-3.04
21.23	-3.03
21.26	-3.02
21.28	-3.04
21.31	-3.04
21.33	-3.02
21.35	-3.04
21.38	-3.06
21.4	-3.02
21.43	-3.03
21.45	-3.08
21.47	-3.06
21.5	-3.04
21.52	-3.01

## Sheet: Analyzed
mL	735	772	Marker	ml	755
7.99223	0.913	-1.212	23.265	7.99829	-2.242
8.01616	0.911	-1.353	23.956	8.01824	-2.229
8.04009	0.926	-1.443	24.749	8.03818	-2.251
8.06402	0.906	-1.526	25.733	8.05813	-2.204
8.08795	0.912	-1.614	26.703	8.07808	-2.177
8.11188	0.939	-1.678	27.733	8.09802	-2.196
8.1358	0.993	-1.706	28.711	8.11797	-2.207
8.15973	1.035	-1.717	29.54	8.13791	-2.198
8.18366	1.061	-1.728	30.233	8.15786	-2.194
8.20759	1.101	-1.723	30.701	8.17781	-2.216
8.23152	1.211	-1.657	30.935	8.19775	-2.225
8.25545	1.324	-1.498	30.986	8.2177	-2.161
8.27938	1.468	-1.269	30.844	8.23764	-2.149
8.30331	1.604	-1.008	30.467	8.25759	-2.146
8.32723	1.774	-0.675	29.868	8.27753	-2.107
8.35116	1.978	-0.234	29.133	8.29748	-2.085
8.37509	2.211	0.19	28.234	8.31743	-2.059
8.39902	2.424	0.7	27.349	8.33737	-2.027
8.42295	2.702	1.247	26.248	8.35732	-2.015
8.44688	2.982	1.877	25.246	8.37726	-1.952
8.47081	3.253	2.811	24.174	8.39721	-1.876
8.49474	3.484	3.972	23.095	8.41716	-1.819
8.51867	3.771	5.642	22.201	8.4371	-1.789
8.54259	4.055	7.52	21.25	8.45705	-1.721
8.56652	4.304	9.405	20.437	8.47699	-1.624
8.59045	4.557	11.347	19.675	8.49694	-1.518
8.61438	4.736	13.005	19.103	8.51689	-1.482
8.63831	4.931	15.219	18.674	8.53683	-1.428
8.66224	5.092	17.898	18.251	8.55678	-1.371
8.68617	5.223	21.035	17.994	8.57672	-1.274
8.7101	5.357	24.677	17.834	8.59667	-1.199
8.73403	5.422	28.285	17.799	8.61661	-1.168
8.75795	5.425	32.458	17.852	8.63656	-1.129
8.78188	5.408	35.87	18.06	8.65651	-1.103
8.80581	5.34	39.056	18.328	8.67645	-1.091
8.82974	5.334	42.162	18.791	8.6964	-1.038
8.85367	5.247	44.899	19.415	8.71634	-1.016
8.8776	5.134	47.688	20.111	8.73629	-1.033
8.90153	5.034	49.887	21.154	8.75624	-1.059
8.92546	4.921	51.753	22.354	8.77618	-1.08
8.94938	4.795	53.152	23.963	8.79613	-1.034
8.97331	4.69	54.032	25.844	8.81607	-0.994
8.99724	4.61	54.502	27.954	8.83602	-1.075
9.02117	4.494	54.57	30.795	8.85597	-1.122
9.0451	4.403	54.25	33.703	8.87591	-1.149
9.06903	4.358	53.636	37.253	8.89586	-1.189
9.09296	4.283	52.78	40.961	8.9158	-1.224
9.11689	4.235	51.552	44.848	8.93575	-1.261
9.14082	4.219	50.241	49.456	8.95569	-1.249
9.16474	4.235	48.688	53.698	8.97564	-1.311
9.18867	4.298	47.011	58.37	8.99559	-1.32
9.2126	4.373	45.322	62.808	9.01553	-1.343
9.23653	4.456	43.398	67.035	9.03548	-1.342
9.26046	4.565	41.655	71.585	9.05542	-1.359
9.28439	4.688	39.747	75.373	9.07537	-1.361
9.30832	4.842	37.77	79.032	9.09532	-1.355
9.33225	5.054	35.976	82.062	9.11526	-1.354
9.35617	5.333	34.007	84.523	9.13521	-1.328
9.3801	5.616	32.274	86.56	9.15515	-1.3
9.40403	5.96	30.515	87.778	9.1751	-1.296
9.42796	6.477	28.763	88.282	9.19504	-1.273
9.45189	7.031	27.175	88.101	9.21499	-1.231
9.47582	7.806	25.486	87.349	9.23494	-1.18
9.49975	8.697	23.993	85.778	9.25488	-1.17
9.52368	9.8	22.548	83.876	9.27483	-1.111
9.54761	11.194	21.147	81.208	9.29477	-1.021
9.57153	12.879	19.931	78.496	9.31472	-0.959
9.59546	15.263	18.625	75.536	9.33467	-0.866
9.61939	17.802	17.524	71.88	9.35461	-0.724
9.64332	21.272	16.483	68.642	9.37456	-0.59
9.66725	25.247	15.479	65.252	9.3945	-0.475
9.69118	29.756	14.626	62.049	9.41445	-0.34
9.71511	35.746	13.636	58.893	9.4344	-0.157
9.73904	41.89	12.85	55.771	9.45434	0.076
9.76297	49.395	12.157	53.106	9.47429	0.333
9.78689	57.32	11.478	50.467	9.49423	0.653
9.81082	65.566	10.912	48.198	9.51418	1.067
9.83475	75.122	10.258	46.212	9.53412	1.546
9.85868	83.927	9.75	44.437	9.55407	2.141
9.88261	93.342	9.21	43.071	9.57402	2.868
9.90654	102.037	8.759	41.806	9.59396	3.756
9.93047	110.009	8.301	40.933	9.61391	4.787
9.9544	117.957	7.843	40.35	9.63385	6.008
9.97832	124.26	7.396	39.912	9.6538	7.45
10.0023	129.896	6.956	39.902	9.67375	9.049
10.0262	133.932	6.545	40.175	9.69369	10.9
10.0501	136.561	6.163	40.762	9.71364	13.023
10.074	137.983	5.711	41.671	9.73358	15.361
10.098	137.844	5.323	43.054	9.75353	17.897
10.1219	136.211	4.914	44.549	9.77347	20.631
10.1458	133.482	4.541	46.58	9.79342	23.622
10.1698	129.703	4.12	48.732	9.81337	26.788
10.1937	124.286	3.704	51.188	9.83331	30.041
10.2176	118.825	3.336	53.937	9.85326	33.402
10.2415	112.019	2.955	56.627	9.8732	36.729
10.2655	105.209	2.599	59.714	9.89315	40.052
10.2894	98.224	2.251	62.433	9.9131	43.201
10.3133	90.446	1.868	65.095	9.93304	46.227
10.3373	83.498	1.558	67.661	9.95299	49.016
10.3612	75.989	1.199	69.726	9.97293	51.511
10.3851	69.408	0.895	71.622	9.99288	53.655
10.409	63.108	0.613	72.853	10.0128	55.423
10.433	56.568	0.282	73.675	10.0328	56.766
10.4569	51.057	0.016	73.919	10.0527	57.682
10.4808	45.6	-0.253	73.643	10.0727	58.121
10.5048	40.918	-0.486	72.765	10.0926	58.143
10.5287	36.665	-0.714	71.385	10.1126	57.78
10.5526	32.529	-0.937	69.565	10.1325	56.93
10.5765	29.087	-1.169	67.204	10.1524	55.705
10.6005	25.688	-1.382	64.648	10.1724	54.151
10.6244	23.024	-1.543	61.52	10.1923	52.322
10.6483	20.545	-1.669	58.555	10.2123	50.218
10.6723	18.206	-1.823	55.295	10.2322	47.934
10.6962	16.307	-1.949	51.903	10.2522	45.507
10.7201	14.413	-2.121	48.779	10.2721	42.939
10.744	12.951	-2.209	45.369	10.2921	40.296
10.768	11.606	-2.325	42.419	10.312	37.575
10.7919	10.348	-2.416	39.517	10.332	34.935
10.8158	9.322	-2.493	36.717	10.3519	32.34
10.8398	8.312	-2.578	34.426	10.3719	29.761
10.8637	7.533	-2.669	32.018	10.3918	27.278
10.8876	6.791	-2.755	30.125	10.4117	24.969
10.9115	6.145	-2.799	28.498	10.4317	22.752
10.9355	5.588	-2.843	27.027	10.4516	20.612
10.9594	5.043	-2.908	25.958	10.4716	18.65
10.9833	4.659	-2.929	25.044	10.4915	16.821
11.0073	4.253	-2.982	24.468	10.5115	15.09
11.0312	3.892	-3.062	24.188	10.5314	13.483
11.0551	3.615	-3.083	24.256	10.5514	12.047
11.0791	3.327	-3.106	24.7	10.5713	10.731
11.103	3.118	-3.156	25.674	10.5913	9.48
11.1269	2.916	-3.216	27.051	10.6112	8.36
11.1508	2.762	-3.26	29.05	10.6311	7.37
11.1748	2.579	-3.268	31.818	10.6511	6.43
11.1987	2.42	-3.325	35.374	10.671	5.531
11.2226	2.34	-3.339	40.386	10.691	4.777
11.2466	2.213	-3.361	46.003	10.7109	4.068
11.2705	2.067	-3.368	53.237	10.7309	3.441
11.2944	2.012	-3.373	62.063	10.7508	2.913
11.3183	1.932	-3.431	71.908	10.7708	2.394
11.3423	1.817	-3.401	84.617	10.7907	1.908
11.3662	1.738	-3.403	97.574	10.8107	1.52
11.3901	1.666	-3.43	112.704	10.8306	1.15
11.4141	1.649	-3.427	129.437	10.8506	0.782
11.438	1.594	-3.428	146.248	10.8705	0.448
11.4619	1.509	-3.443	165.811	10.8904	0.168
11.4858	1.46	-3.489	183.695	10.9104	-0.08
11.5098	1.424	-3.437	202.333	10.9303	-0.272
11.5337	1.415	-3.456	220.614	10.9503	-0.474
11.5576	1.366	-3.495	236.517	10.9702	-0.664
11.5816	1.341	-3.489	252.656	10.9902	-0.873
11.6055	1.314	-3.516	264.857	11.0101	-1.002
11.6294	1.296	-3.531	275.332	11.0301	-1.118
11.6533	1.264	-3.526	282.897	11.05	-1.276
11.6773	1.213	-3.531	287.145	11.07	-1.37
11.7012	1.201	-3.542	288.506	11.0899	-1.456
11.7251	1.199	-3.547	286.823	11.1098	-1.53
11.7491	1.213	-3.507	281.869	11.1298	-1.643
11.773	1.179	-3.506	274.435	11.1497	-1.685
11.7969	1.155	-3.515	265.122	11.1697	-1.748
11.8208	1.146	-3.573	252.598	11.1896	-1.826
11.8448	1.076	-3.572	239.874	11.2096	-1.879
11.8687	1.087	-3.572	225.084	11.2295	-1.889
11.8926	1.1	-3.558	209.821	11.2495	-1.913
11.9166	1.094	-3.576	195.054	11.2694	-1.977
11.9405	1.059	-3.588	178.572	11.2894	-2.04
11.9644	1.077	-3.596	164.147	11.3093	-2.051
11.9883	1.061	-3.573	149.225	11.3293	-2.03
12.0123	1.027	-3.596	135.222	11.3492	-2.093
12.0362	1.031	-3.575	122.763	11.3691	-2.117
12.0601	1.005	-3.58	109.736	11.3891	-2.137
12.0841	1.026	-3.604	99.129	11.409	-2.113
12.108	1.015	-3.614	88.806	11.429	-2.158
12.1319	1.001	-3.613	79.725	11.4489	-2.179
12.1558	0.99	-3.629	72.015	11.4689	-2.207
12.1798	0.967	-3.641	64.477	11.4888	-2.243
12.2037	0.947	-3.594	58.673	11.5088	-2.239
12.2276	0.982	-3.613	53.437	11.5287	-2.223
12.2516	1.004	-3.652	49.483	11.5487	-2.223
12.2755	0.981	-3.67	46.564	11.5686	-2.277
12.2994	1.011	-3.665	44.46	11.5885	-2.286
12.3234	0.977	-3.665	43.61	11.6085	-2.281
12.3473	0.992	-3.636	43.661	11.6284	-2.264
12.3712	0.977	-3.67	44.66	11.6484	-2.278
12.3951	0.955	-3.682	46.443	11.6683	-2.286
12.4191	0.937	-3.666	49.286	11.6883	-2.311
12.443	0.963	-3.634	52.483	11.7082	-2.29
12.4669	0.951	-3.66	56.49	11.7282	-2.299
12.4909	0.95	-3.64	60.678	11.7481	-2.309
12.5148	0.967	-3.666	64.95	11.7681	-2.28
12.5387	0.968	-3.702	69.956	11.788	-2.28
12.5626	0.991	-3.657	74.447	11.808	-2.325
12.5866	0.961	-3.658	79.218	11.8279	-2.337
12.6105	0.953	-3.685	83.438	11.8478	-2.311
12.6344	0.944	-3.679	87.075	11.8678	-2.301
12.6584	0.968	-3.695	90.561	11.8877	-2.317
12.6823	0.963	-3.702	93.023	11.9077	-2.334
12.7062	0.953	-3.687	94.829	11.9276	-2.325
12.7301	0.918	-3.685	95.655	11.9476	-2.312
12.7541	0.944	-3.675	95.631	11.9675	-2.301
12.778	0.933	-3.655	94.54	11.9875	-2.321
12.8019	0.959	-3.711	92.681	12.0074	-2.325
12.8259	0.954	-3.721	89.85	12.0274	-2.311
12.8498	0.961	-3.706	86.392	12.0473	-2.34
12.8737	0.969	-3.739	82.44	12.0672	-2.359
12.8976	0.954	-3.737	77.582	12.0872	-2.356
12.9216	0.975	-3.717	72.874	12.1071	-2.36
12.9455	0.968	-3.719	67.455	12.1271	-2.342
12.9694	0.945	-3.73	62.339	12.147	-2.341
12.9934	0.934	-3.786	57.281	12.167	-2.365
13.0173	0.953	-3.79	51.808	12.1869	-2.361
13.0412	0.965	-3.756	47.058	12.2069	-2.342
13.0651	0.961	-3.77	42.088	12.2268	-2.353
13.0891	0.963	-3.753	37.789	12.2468	-2.359
13.113	0.973	-3.767	33.775	12.2667	-2.358
13.1369	0.948	-3.791	29.691	12.2867	-2.349
13.1609	0.947	-3.782	26.416	12.3066	-2.359
13.1848	0.924	-3.795	23.028	12.3265	-2.333
13.2087	0.944	-3.8	20.286	12.3465	-2.321
13.2326	0.956	-3.822	17.745	12.3664	-2.329
13.2566	0.963	-3.818	15.317	12.3864	-2.336
13.2805	0.919	-3.8	13.37	12.4063	-2.325
13.3044	0.963	-3.84	11.398	12.4263	-2.337
13.3284	0.999	-3.807	9.885	12.4462	-2.336
13.3523	1.005	-3.787	8.489	12.4662	-2.346
13.3762	0.995	-3.813	7.141	12.4861	-2.362
13.4001	0.985	-3.797	6.06	12.5061	-2.363
13.4241	0.968	-3.786	5.051	12.526	-2.365
13.448	0.962	-3.779	4.246	12.546	-2.36
13.4719	0.998	-3.796	3.536	12.5659	-2.352
13.4959	1.044	-3.842	2.827	12.5858	-2.364
13.5198	1.063	-3.811	2.303	12.6058	-2.4
13.5437	1.042	-3.805	1.775	12.6257	-2.404
13.5677	1.041	-3.831	1.381	12.6457	-2.378
13.5916	1.045	-3.798	0.986	12.6656	-2.378
13.6155	1.029	-3.822	0.644	12.6856	-2.36
13.6394	1.019	-3.832	0.386	12.7055	-2.366
13.6634	1.028	-3.859	0.135	12.7255	-2.354
13.6873	1.01	-3.88	-0.086	12.7454	-2.355
13.7112	1.036	-3.865	-0.276	12.7654	-2.392
13.7352	1.072	-3.782	-0.454	12.7853	-2.388
13.7591	1.076	-3.861	-0.583	12.8052	-2.381
13.783	1.092	-3.911	-0.706	12.8252	-2.357
13.8069	1.05	-3.794	-0.829	12.8451	-2.332
13.8309	1.063	-3.841	-0.891	12.8651	-2.367
13.8548	1.073	-3.876	-1.004	12.885	-2.328
13.8787	1.086	-3.87	-1.069	12.905	-2.311
13.9027	1.123	-3.867	-1.138	12.9249	-2.345
13.9266	1.117	-3.863	-1.188	12.9449	-2.381
13.9505	1.101	-3.87	-1.244	12.9648	-2.395
13.9744	1.098	-3.881	-1.307	12.9848	-2.426
13.9984	1.108	-3.848	-1.339	13.0047	-2.419
				13.0247	-2.377
				13.0446	-2.376
				13.0645	-2.371
				13.0845	-2.368
				13.1044	-2.383
				13.1244	-2.394
				13.1443	-2.393
				13.1643	-2.373
				13.1842	-2.352
				13.2042	-2.363
				13.2241	-2.376
				13.2441	-2.391
				13.264	-2.386
				13.2839	-2.397
				13.3039	-2.383
				13.3238	-2.396
				13.3438	-2.389
				13.3637	-2.365
				13.3837	-2.372
				13.4036	-2.408
				13.4236	-2.385
				13.4435	-2.363
				13.4635	-2.351
				13.4834	-2.37
				13.5034	-2.38
				13.5233	-2.392
				13.5432	-2.389
				13.5632	-2.391
				13.5831	-2.389
				13.6031	-2.393
				13.623	-2.406
				13.643	-2.421
				13.6629	-2.397
				13.6829	-2.377
				13.7028	-2.395
				13.7228	-2.402
				13.7427	-2.403
				13.7626	-2.394
				13.7826	-2.388
				13.8025	-2.369
				13.8225	-2.363
				13.8424	-2.339
				13.8624	-2.351
				13.8823	-2.361
				13.9023	-2.34
				13.9222	-2.354
				13.9422	-2.341
				13.9621	-2.333
				13.9821	-2.359
				14.002	-2.363
