# Supplementary material for: Structural basis of mechano-chemical coupling by the mitotic kinesin KIF14
Source: Nat Commun. 2021 Jun 15;12:3637. doi: 10.1038/s41467-021-23581-3 (PMC8206134; doi:10.1038/s41467-021-23581-3)
Supplement: Supplementary file 7 — Source Data [file 41467_2021_23581_MOESM7_ESM.zip › DataSource/Fig5c_ATPase.xlsx]

## Sheet: Analyzed
	<>	1	2	3	4	5	6	7	8	9	10	11	12	13	14	15	16
	755-ex1	0.3579	0.3748	0.6173	0.6296	0.7321	0.74232	0.86341	0.9031	1.00129	0.97376	1.0873	1.056	0.9819	1.006	1.01838	0.9656
	755-ex2	0.350699	0.32185	0.6451	0.6021	0.7077	0.7821	0.826	0.8606	0.9592	0.9808	0.9705	1.0297	1.1284	1.0599	1.0674	1.0825
	755-ex3	0.3143	0.35111	0.5859	0.6248	0.7489	0.797	0.828	0.86105	1.00632	0.95613	0.97258	1.0133	0.9815	0.9692	1.02749	1.00805
	748-ex1	0.32497	0.348	0.5451	0.5622	0.639	0.6752	0.81637	0.7655	0.9429	0.9041	0.972195	1.0094	0.9815	1.0907	1.0233	0.97825
	748-ex2	0.3844	0.332	0.57145	0.5184	0.6285	0.5814	0.7069	0.6541	0.823	0.8705	0.9886	0.932501	0.97176	1.0761	0.9475	1.0278
	748-ex3	0.3653	0.3527	0.5247	0.5439	0.6154	0.63498	0.7961	0.8189	0.9271	0.8903	0.9769	1.0391	0.9521	0.9638	0.9733	0.93499
	743-ex1	0.36195	0.34822	0.4053	0.41364	0.448065	0.466	0.4924	0.514408	0.63105	0.58213	0.646	0.6627	0.67707	0.658082	0.693	0.6753
	743-ex2	0.32766	0.348618	0.39894	0.40701	0.429	0.43819	0.4821	0.521	0.65077	0.643	0.736	0.71	0.6947	0.7217	0.784	0.7437
	743-ex3	0.327	0.31558	0.3841	0.418	0.4584	0.4702	0.55854	0.5282	0.663	0.659601	0.7484	0.714	0.72177	0.738	0.7692	0.7364
	735-ex1	0.3912	0.363	0.4112	0.393	0.4635	0.4764	0.5057	0.5368	0.6143	0.584	0.7029	0.7254	0.7224	0.7133	0.7428	0.7046
	735-ex2	0.3279	0.3831	0.3988	0.4031	0.468702	0.42186	0.538	0.51933	0.5821	0.5426	0.61884	0.6075	0.646	0.6524	0.677805	0.69156
	735-ex3	0.3317	0.3098	0.415912	0.39109	0.43602	0.4277	0.547	0.5187	0.6413	0.5961	0.6662	0.7024	0.70194	0.6916	0.73624	0.70539
	755-ex1	0.242368	0.228895	0.226087	0.23944	0.248895	0.244827	0.239341	0.248665	0.258144	0.268511	0.246276	0.249782	0.242116	0.269492	0.243033	0.271833
	755-ex2	0.218049	0.227204	0.219486	0.220845	0.232729	0.230584	0.225245	0.214232	0.238913	0.246005	0.206884	0.239372	0.21286	0.243344	0.211221	0.238537
	755-ex3	0.262344	0.273874	0.246897	0.258541	0.244773	0.250238	0.238218	0.234571	0.24923	0.240508	0.231742	0.246868	0.237974	0.253519	0.25247	0.241334
	748-ex1	0.240972	0.233819	0.238042	0.247039	0.235754	0.238864	0.273402	0.236762	0.232207	0.263891	0.222389	0.249278	0.286984	0.267853	0.25018	0.233495
	748-ex2	0.239344	0.222152	0.230066	0.244671	0.233552	0.220959	0.238319	0.214883	0.19484	0.24973	0.239733	0.265861	0.227793	0.241892	0.243896	0.222866
	748-ex3	0.269958	0.248334	0.249729	0.252248	0.236663	0.273711	0.255012	0.23869	0.238934	0.26736	0.239361	0.247132	0.234198	0.226084	0.256851	0.23539
	743-ex1	0.217378	0.231302	0.293599	0.232817	0.258739	0.245149	0.261847	0.245837	0.221561	0.233349	0.277292	0.231874	0.248899	0.244153	0.214348	0.249801
	743-ex2	0.25981	0.248146	0.247546	0.211528	0.231795	0.267048	0.234441	0.203009	0.211915	0.242666	0.253326	0.241044	0.243389	0.204808	0.241887	0.267421
	743-ex3	0.260524	0.247587	0.206498	0.220078	0.198648	0.250082	0.243909	0.260479	0.240399	0.296614	0.233375	0.184105	0.285344	0.235397	0.230953	0.238551
	735-ex1	0.215664	0.235539	0.250721	0.228586	0.271983	0.242888	0.306271	0.237992	0.219537	0.242186	0.273607	0.244532	0.214643	0.237744	0.286561	0.266776
	735-ex2	0.240019	0.26304	0.236156	0.213506	0.232309	0.211913	0.238932	0.235939	0.233469	0.258033	0.244504	0.206368	0.238663	0.269005	0.199181	0.215124
	735-ex3	0.25522	0.242075	0.255427	0.238789	0.269686	0.220211	0.193722	0.209851	0.257155	0.248757	0.217775	0.265427	0.232718	0.220867	0.21997	0.244558
	755-ex1	0.115532	0.145905	0.391213	0.39016	0.483205	0.497493	0.624069	0.654435	0.743149	0.705249	0.841024	0.806218	0.739784	0.736508	0.775347	0.693767
	755-ex2	0.13265	0.0946462	0.425614	0.381255	0.474971	0.551516	0.600754	0.646368	0.720287	0.734795	0.763616	0.790328	0.91554	0.816556	0.856179	0.843963
	755-ex3	0.0519555	0.0772363	0.339003	0.366259	0.504127	0.546762	0.589782	0.626479	0.75709	0.715622	0.740838	0.766432	0.743526	0.715681	0.77502	0.76672
	748-ex1	0.083998	0.114181	0.307058	0.315161	0.403246	0.436336	0.542968	0.528738	0.710693	0.640209	0.749806	0.760122	0.694516	0.822847	0.77312	0.744755
	748-ex2	0.145056	0.109848	0.341384	0.273729	0.394949	0.360441	0.468581	0.439217	0.62816	0.62077	0.748867	0.66664	0.743967	0.834208	0.703604	0.804934
	748-ex3	0.0953415	0.104366	0.274971	0.291652	0.378737	0.361269	0.541088	0.58021	0.688166	0.62294	0.737539	0.791968	0.717902	0.737716	0.716449	0.6996
	743-ex1	0.144572	0.116918	0.111701	0.180823	0.189326	0.220851	0.230553	0.268571	0.409489	0.348781	0.368708	0.430826	0.428171	0.413928	0.478652	0.425499
	743-ex2	0.0678497	0.100472	0.151394	0.195482	0.197205	0.171142	0.247659	0.317991	0.438855	0.400334	0.482674	0.468956	0.451311	0.516892	0.542113	0.476279
	743-ex3	0.066476	0.067993	0.177602	0.197922	0.259752	0.220118	0.314631	0.267721	0.422602	0.362986	0.515024	0.529895	0.436426	0.502602	0.538247	0.497849
	735-ex1	0.175536	0.127461	0.160479	0.164414	0.191517	0.233512	0.199429	0.298808	0.394763	0.341814	0.429293	0.480868	0.507757	0.475556	0.456239	0.437824
	735-ex2	0.0878811	0.12006	0.162644	0.189594	0.236393	0.209947	0.299068	0.283391	0.348631	0.284567	0.374336	0.401132	0.407337	0.383395	0.478624	0.476435
	735-ex3	0.0764798	0.0677254	0.160485	0.152301	0.166334	0.207489	0.353278	0.308848	0.384145	0.347342	0.448425	0.436973	0.469222	0.470733	0.51627	0.460832
	755-ex1		0.130719		0.390687		0.490349		0.639252		0.724199		0.823621		0.738146		0.734557
	755-ex2		0.113648		0.403434		0.513244		0.623561		0.727541		0.776972		0.866048		0.850071
	755-ex3		0.0645959		0.352631		0.525444		0.60813		0.736356		0.753635		0.729603		0.77087
	748-ex1		0.0990894		0.31111		0.419791		0.535853		0.675451		0.754964		0.758681		0.758938
	748-ex2		0.127452		0.307556		0.377695		0.453899		0.624465		0.707754		0.789087		0.754269
	748-ex3		0.0998539		0.283311		0.370003		0.560649		0.655553		0.764754		0.727809		0.708025
	743-ex1		0.130745		0.146262		0.205088		0.249562		0.379135		0.399767		0.42105		0.452075
	743-ex2		0.0841607		0.173438		0.184174		0.282825		0.419595		0.475815		0.484102		0.509196
	743-ex3		0.0672345		0.187762		0.239935		0.291176		0.392794		0.52246		0.469514		0.518048
	735-ex1		0.151498		0.162446		0.212515		0.249118		0.368288		0.45508		0.491656		0.447032
	735-ex2		0.103971		0.176119		0.22317		0.29123		0.316599		0.387734		0.395366		0.47753
	735-ex3		0.0721026		0.156393		0.186911		0.331063		0.365744		0.442699		0.469977		0.488551
	755-ex1				0.259968		0.35963		0.508534		0.59348		0.692902		0.607427		0.603839
	755-ex2				0.289786		0.399595		0.509913		0.613893		0.663324		0.752399		0.736423
	755-ex3				0.288035		0.460849		0.543535		0.67176		0.689039		0.665007		0.706274
	748-ex1				0.21202		0.320702		0.436764		0.576361		0.655874		0.659592		0.659848
	748-ex2				0.180104		0.250242		0.326446		0.497013		0.580301		0.661635		0.626817
	748-ex3				0.183457		0.270149		0.460795		0.555699		0.6649		0.627956		0.608171
	743-ex1				0.015517		0.0743434		0.118817		0.24839		0.269022		0.290305		0.32133
	743-ex2				0.0892771		0.100013		0.198664		0.335434		0.391655		0.399941		0.425035
	743-ex3				0.120528		0.172701		0.223941		0.325559		0.455225		0.40228		0.450813
	735-ex1				0.0109478		0.0610162		0.0976201		0.21679		0.303582		0.340158		0.295533
	735-ex2				0.0721485		0.1192		0.187259		0.212628		0.283763		0.291396		0.373559
	735-ex3				0.0842906		0.114809		0.258961		0.293641		0.370596		0.397875		0.416449
	[MT] (μM)	0		0.03125		0.0625		0.125		0.25		0.5		1		2
	KIF14-755	0		0.279263		0.406691		0.52066		0.626378		0.681755		0.674945		0.682179
	SD	0		0.0167328		0.0509808		0.0198217		0.040606		0.0160785		0.0729951		0.0694987
	KIF14-748	0		0.191861		0.280364		0.408002		0.543024		0.633692		0.649727		0.631612
	SD	0		0.0175392		0.0363235		0.0716437		0.0411648		0.0464573		0.0188827		0.0261703
	KIF14-743	0		0.0751073		0.115686		0.180474		0.303128		0.371967		0.364175		0.39906
	SD	0		0.0539203		0.0510172		0.0548719		0.0476607		0.09465		0.0639844		0.0685385
	KIF14-735	0		0.0557957		0.0983415		0.18128		0.24102		0.319314		0.343143		0.361847
	SD	0		0.039311		0.0323991		0.0808363		0.045619		0.045504		0.0533024		0.0613025
	[MT] (μM)	0		0.03125		0.0625		0.125		0.25		0.5		1		2
	KIF14-755	0		24.9342		36.3117		46.4875		55.9266		60.871		60.2629		60.9088
	SD	0		1.494		4.55186		1.76979		3.62553		1.43558		6.51742		6.20524
	KIF14-748	0		17.1304		25.0325		36.4287		48.4843		56.5796		58.0114		56.3939
	SD	0		1.566		3.24317		6.39676		3.67543		4.14797		1.68595		2.33663
	KIF14-743	0		6.70601		10.3291		16.1138		27.065		33.2114		32.5156		35.6303
	SD	0		4.81432		4.55511		4.89928		4.25542		8.45089		5.7129		6.11951
	KIF14-735	0		4.98176		8.78049		16.1857		21.5196		28.5102		30.6378		32.3078
	SD	0		3.50991		2.89278		7.21752		4.07312		4.06285		4.75914		5.47344
	[MT] (μM)	0		0.03125		0.0625		0.125		0.25		0.5		1		2
	KIF14-755	0		0.83114		1.21039		1.54958		1.86422		2.02903		2.00876		2.03029
	SD	0		0.0498001		0.151729		0.058993		0.120851		0.0478527		0.217247		0.206841
	KIF14-748	0		0.571014		0.834418		1.21429		1.61614		1.88599		1.93371		1.8798
	SD	0		0.0522		0.108106		0.213225		0.122514		0.138266		0.0561984		0.0778878
	KIF14-743	0		0.223534		0.344303		0.537125		0.902166		1.10705		1.08385		1.18768
	SD	0		0.160477		0.151837		0.163309		0.141847		0.281696		0.19043		0.203984
	KIF14-735	0		0.166059		0.292683		0.539524		0.717321		0.950339		1.02126		1.07693
	SD	0		0.116997		0.096426		0.240584		0.135771		0.135428		0.158638		0.182448

## Sheet: Phosphate calibration curve
0		0.488281		0.976562		1.95312		3.90625		7.8125		15.625		31.25		62.5		125		250
0.3337	0.3473	0.3558	0.361	0.3637	0.3649	0.3771	0.3665	0.4264	0.4	0.442	0.468	0.5544	0.5418	0.734	0.703	1.0116	0.9988	1.4309	1.41037	1.845	1.8651
0.341	0.3493	0.3582	0.358	0.352	0.3636	0.3772	0.3675	0.4059	0.4124	0.441	0.472	0.561	0.532	0.717	0.7288	1.0299	1.0871	1.4182	1.3966	1.7924	1.8082
0.3474	0.3491	0.3577	0.3479	0.3626	0.363	0.3775	0.3665	0.405	0.3916	0.435	0.459	0.53087	0.5389	0.7144	0.6955	1.0207	0.98	1.3984	1.3583	1.7311	1.7668
	0.3405		0.3584		0.3643		0.3718		0.4132		0.455		0.5481		0.7185		1.0052		1.42063		1.85505
	0.34515		0.3581		0.3578		0.37235		0.40915		0.4565		0.5465		0.7229		1.0585		1.4074		1.8003
	0.34825		0.3528		0.3628		0.372		0.3983		0.447		0.534885		0.70495		1.00035		1.37835		1.74895
			0.0179		0.0238		0.0313		0.0726999		0.1145		0.2076		0.378		0.6647		1.08013		1.51455
			0.01295		0.01265		0.0272		0.064		0.11135		0.20135		0.37775		0.71335		1.06225		1.45515
			0.00455		0.01455		0.02375		0.05005		0.09875		0.186635		0.3567		0.6521		1.0301		1.4007
Average	0		0.0118		0.017		0.0274167		0.06225		0.1082		0.198528		0.370817		0.676717		1.05749		1.4568
SD	0		0.0067489		0.00596512		0.00377966		0.0114259		0.00833413		0.0107636		0.012226		0.0323449		0.0253542		0.0569429
