# Supplementary material for: Structural basis of mechano-chemical coupling by the mitotic kinesin KIF14
Source: Nat Commun. 2021 Jun 15;12:3637. doi: 10.1038/s41467-021-23581-3 (PMC8206134; doi:10.1038/s41467-021-23581-3)
Supplement: Supplementary file 7 — Source Data [file 41467_2021_23581_MOESM7_ESM.zip › DataSource/Supplementary_Fig_10.xlsx]

## Sheet: H0plus_MapDensity_7
	H0_openp_Bckbn	BKG_Bckbn	H0_closedp_Bckbn	CD	OD	CloseRelDens	OpenRelDens
MT-K735-Apo	0.104027	0.0308095	0.0239553	0	0.0732176	0	1
MT-K743-Apo	0.097722	0.0262968	0.0236907	0	0.0714253	0	1
MT-K755-Apo	0.0592369	0.020242	0.0170011	0	0.038995	0	1
MT-K772-Apo	0.0373128	0.0110497	0.0107223	0	0.0262631	0	1
MT-K743-ADP	0.0595131	0.0165262	0.0152875	0	0.042987	0	1
MT-K748-ADP	0.026967	0.0102435	0.00725956	0	0.0167235	0	1
MT-K755-ADP	0.0548017	0.0143301	0.0113659	0	0.0404717	0	1
MT-K772-ADP	0.0383083	0.0117224	0.0101508	0	0.0265859	0	1
MT-K735-AMPPNP	0.109599	0.037502	0.0312948	0	0.0720967	0	1
MT-K743-AMPPNP	0.100771	0.035448	0.0441022	0.00865424	0.0653227	0.116986	0.883014
MT-K748-AMPPNP	0.014536	0.0168533	0.0448137	0.0279604	0	1	0
MT-K755-AMPPNP	0.0514013	0.0271186	0.0538432	0.0267245	0.0242827	0.523937	0.476063
MT-K772-AMPPNP	0.0306392	0.0172619	0.0327709	0.015509	0.0133773	0.536899	0.463101
MT-K735-ADPAlF	0.0854966	0.0231608	0.0178118	0	0.0623358	0	1
MT-K743-ADPAlF	0.0563334	0.0193731	0.0267075	0.00733436	0.0369603	0.165581	0.834419
MT-K748-ADPAlF	0.0181285	0.0225263	0.0627509	0.0402246	0	1	0
MT-K755-ADPAlF	0.0271624	0.0147744	0.0319869	0.0172125	0.012388	0.581494	0.418506
MT-K772-ADPAlF	0.0268369	0.0163611	0.0299845	0.0136234	0.0104758	0.565304	0.434696
