# Supplementary material for: Structural basis of mechano-chemical coupling by the mitotic kinesin KIF14
Source: Nat Commun. 2021 Jun 15;12:3637. doi: 10.1038/s41467-021-23581-3 (PMC8206134; doi:10.1038/s41467-021-23581-3)
Supplement: Supplementary file 7 — Source Data [file 41467_2021_23581_MOESM7_ESM.zip › DataSource/Supplementary_Fig_11.xlsx]

## Sheet: NucPosMapDensity_8
	NucRelDens	Nuc_Base	Ploop_Bckbn	BKG
MT-K735-Apo	0	0.000192317	0.0714905	0.00510209
MT-K743-Apo	0	0.00064145	0.0418965	0.00207155
MT-K755-Apo	0	0.0005801	0.0398892	0.00388123
MT-K772-Apo	0	0.000261181	0.0151972	0.00240962
MT-K743-ADP	1.10903	0.0372386	0.0336482	0.000716958
MT-K748-ADP	0.937785	0.0389487	0.0414675	0.000981432
MT-K755-ADP	0.949505	0.0249258	0.0262121	0.000738399
MT-K772-ADP	1.15989	0.0323105	0.0280442	0.00136165
MT-K735-AMPPNP	0.850473	0.0451722	0.0530019	0.000638638
MT-K743-AMPPNP -O	1.00297	0.0699957	0.069798	0.00318827
MT-K755-AMPPNP-L	0.941184	0.035875	0.0380322	0.00135575
MT-K772-AMPPNP-L	0.78661	0.013085	0.0162112	0.00156112
MT-K735-ADPAlF	1.18141	0.0683088	0.0579928	0.00112853
MT-K743-ADPAlF -O	1.16968	0.0707056	0.0606651	0.0014927
MT-K755-ADPAlF-DS-L	0.868595	0.0230068	0.026422	0.00043226
MT-K772-ADPAlF-L	1.03286	0.0334269	0.0324009	0.00117947
MT-K743-AMPPNP-C	1.09351	0.0575756	0.0528439	0.00224329
MT-K748-AMPPNP	0.964975	0.0619602	0.0641615	0.00131224
MT-K748-ADPAlF	0.942497	0.0576827	0.0609683	0.00383082
MT-K755-AMPPNP-T	1.10312	0.047333	0.0429612	0.000565596
MT-K772-AMPPNP-T	1.08661	0.0188702	0.0174548	0.0011112
MT-K743-ADPAlF-C	1.07444	0.0404703	0.0377903	0.00178773
MT-K755-ADPAlF-T	1.01486	0.0324629	0.0319988	0.00075534
MT-K772-ADPAlF-T	0.979415	0.0376257	0.0383665	0.00237851
