# Supplementary material for: Structural basis of mechano-chemical coupling by the mitotic kinesin KIF14
Source: Nat Commun. 2021 Jun 15;12:3637. doi: 10.1038/s41467-021-23581-3 (PMC8206134; doi:10.1038/s41467-021-23581-3)
Supplement: Supplementary file 7 — Source Data [file 41467_2021_23581_MOESM7_ESM.zip › DataSource/Supplementary_Fig_5/MT-K735-ADPAlF_CTRMSD.txt]

attribute: MTK735ADPAlF_CTRMSD
recipient: residues
	:1.A	0.4877
	:2.A	0.2675
	:3.A	0.1593
	:4.A	0.1372
	:5.A	0.0579
	:6.A	0.0759
	:7.A	0.1492
	:8.A	0.1395
	:9.A	0.1847
	:10.A	0.1105
	:11.A	0.0950
	:12.A	0.0603
	:13.A	0.0988
	:14.A	0.1217
	:15.A	0.1559
	:16.A	0.1283
	:17.A	0.1578
	:18.A	0.1736
	:19.A	0.1724
	:20.A	0.0489
	:21.A	0.0839
	:22.A	0.1331
	:23.A	0.1295
	:24.A	0.1317
	:25.A	0.1347
	:26.A	0.2680
	:27.A	0.1565
	:28.A	0.1206
	:29.A	0.1039
	:30.A	0.1067
	:31.A	0.1068
	:32.A	0.1430
	:33.A	0.1144
	:34.A	0.0732
	:35.A	0.0986
	:36.A	0.3789
	:37.A	0.3349
	:38.A	0.3238
	:39.A	0.2926
	:40.A	0.6364
	:41.A	0.9025
	:42.A	0.7555
	:43.A	0.5171
	:44.A	0.5781
	:45.A	0.7701
	:46.A	0.5204
	:47.A	0.3334
	:48.A	1.0033
	:49.A	0.1786
	:50.A	0.1982
	:51.A	0.1995
	:52.A	0.1161
	:53.A	0.0826
	:54.A	0.1061
	:55.A	0.1122
	:56.A	0.2606
	:57.A	0.2463
	:58.A	0.2784
	:59.A	0.2899
	:60.A	0.1482
	:61.A	0.1127
	:62.A	0.0954
	:63.A	0.0991
	:64.A	0.0494
	:65.A	0.1668
	:66.A	0.1047
	:67.A	0.1404
	:68.A	0.2031
	:69.A	0.1571
	:70.A	0.1988
	:71.A	0.2556
	:72.A	0.4328
	:73.A	0.2261
	:74.A	0.1732
	:75.A	0.2250
	:76.A	0.2059
	:77.A	0.1472
	:78.A	0.2500
	:79.A	0.2664
	:80.A	0.2206
	:81.A	0.1710
	:82.A	0.1318
	:83.A	0.1061
	:84.A	0.0953
	:85.A	0.1165
	:86.A	0.1372
	:87.A	0.0786
	:88.A	0.0825
	:89.A	0.1296
	:90.A	0.2652
	:91.A	0.1896
	:92.A	0.2329
	:93.A	0.3581
	:94.A	0.4679
	:95.A	0.6142
	:96.A	0.3551
	:97.A	0.3162
	:98.A	0.1572
	:99.A	0.1027
	:100.A	0.1258
	:101.A	0.2811
	:102.A	0.0979
	:103.A	0.1171
	:104.A	0.0865
	:105.A	0.1451
	:106.A	0.1452
	:107.A	0.0926
	:108.A	0.2196
	:109.A	0.2246
	:110.A	0.2393
	:111.A	0.2832
	:112.A	0.2791
	:113.A	0.2395
	:114.A	0.2458
	:115.A	0.1758
	:116.A	0.2686
	:117.A	0.3816
	:118.A	0.2852
	:119.A	0.1294
	:120.A	0.1722
	:121.A	0.1712
	:122.A	0.1160
	:123.A	0.1485
	:124.A	0.1938
	:125.A	0.1592
	:126.A	0.1187
	:127.A	0.1497
	:128.A	0.1197
	:129.A	0.1007
	:130.A	0.1305
	:131.A	0.1376
	:132.A	0.1303
	:133.A	0.1713
	:134.A	0.5366
	:135.A	0.0676
	:136.A	0.1092
	:137.A	0.1328
	:138.A	0.0833
	:139.A	0.0810
	:140.A	0.0845
	:141.A	0.1455
	:142.A	0.1362
	:143.A	0.1521
	:144.A	0.1750
	:145.A	0.2013
	:146.A	0.1126
	:147.A	0.1278
	:148.A	0.1011
	:149.A	0.1151
	:150.A	0.1134
	:151.A	0.1317
	:152.A	0.0635
	:153.A	0.0851
	:154.A	0.1542
	:155.A	0.1454
	:156.A	0.0976
	:157.A	0.0848
	:158.A	0.1065
	:159.A	0.2102
	:160.A	0.2030
	:161.A	0.0820
	:162.A	0.2162
	:163.A	0.3335
	:164.A	0.2688
	:165.A	0.2451
	:166.A	0.1255
	:167.A	0.0817
	:168.A	0.1236
	:169.A	0.0643
	:170.A	0.0768
	:171.A	0.0680
	:172.A	0.1300
	:173.A	0.1789
	:174.A	0.0631
	:175.A	0.1354
	:176.A	0.1012
	:177.A	0.1720
	:178.A	0.2141
	:179.A	0.0698
	:180.A	0.0626
	:181.A	0.0866
	:182.A	0.0596
	:183.A	0.1874
	:184.A	0.4489
	:185.A	0.1505
	:186.A	0.0930
	:187.A	0.0863
	:188.A	0.1241
	:189.A	0.0973
	:190.A	0.0690
	:191.A	0.0849
	:192.A	0.1087
	:193.A	0.1291
	:194.A	0.1030
	:195.A	0.1471
	:196.A	0.1047
	:197.A	0.0664
	:198.A	0.1559
	:199.A	0.1051
	:200.A	0.0945
	:201.A	0.1448
	:202.A	0.0838
	:203.A	0.1296
	:204.A	0.1196
	:205.A	0.0953
	:206.A	0.1230
	:207.A	0.1540
	:208.A	0.1093
	:209.A	0.1210
	:210.A	0.1271
	:211.A	0.1450
	:212.A	0.1031
	:213.A	0.0949
	:214.A	0.1432
	:215.A	0.1337
	:216.A	0.2093
	:217.A	0.2115
	:218.A	0.2140
	:219.A	0.1418
	:220.A	0.2419
	:221.A	0.1573
	:222.A	0.1199
	:223.A	0.2078
	:224.A	0.1523
	:225.A	0.1754
	:226.A	0.0976
	:227.A	0.0904
	:228.A	0.0773
	:229.A	0.2550
	:230.A	0.2057
	:231.A	0.1054
	:232.A	0.1206
	:233.A	0.0761
	:234.A	0.0476
	:235.A	0.0938
	:236.A	0.0703
	:237.A	0.0673
	:238.A	0.0633
	:239.A	0.0941
	:240.A	0.1690
	:241.A	0.1184
	:242.A	0.1749
	:243.A	0.1060
	:244.A	0.1288
	:245.A	0.1405
	:246.A	0.1770
	:247.A	0.2136
	:248.A	0.1628
	:249.A	0.1187
	:250.A	0.0937
	:251.A	0.1547
	:252.A	0.2020
	:253.A	0.1160
	:254.A	0.1618
	:255.A	0.1455
	:256.A	0.1729
	:257.A	0.1428
	:258.A	0.1766
	:259.A	0.1730
	:260.A	0.1683
	:261.A	0.1010
	:262.A	0.1465
	:263.A	0.1986
	:264.A	0.1282
	:265.A	0.1421
	:266.A	0.1980
	:267.A	0.3041
	:268.A	0.3352
	:269.A	0.1217
	:270.A	0.2351
	:271.A	0.1669
	:272.A	0.1475
	:273.A	0.2368
	:274.A	0.3526
	:275.A	0.3894
	:276.A	0.3038
	:277.A	0.2043
	:278.A	0.2174
	:279.A	0.1984
	:280.A	0.4032
	:281.A	0.4847
	:282.A	0.3059
	:283.A	0.2632
	:284.A	0.2880
	:285.A	0.3211
	:286.A	0.1690
	:287.A	0.1355
	:288.A	0.0799
	:289.A	0.1232
	:290.A	0.2058
	:291.A	0.2114
	:292.A	0.1424
	:293.A	0.0832
	:294.A	0.1292
	:295.A	0.1721
	:296.A	0.1394
	:297.A	0.1483
	:298.A	0.1566
	:299.A	0.0880
	:300.A	0.1902
	:301.A	0.2000
	:302.A	0.1355
	:303.A	0.1506
	:304.A	0.2300
	:305.A	0.2974
	:306.A	0.1579
	:307.A	0.1710
	:308.A	0.1052
	:309.A	0.1316
	:310.A	0.0500
	:311.A	0.0567
	:312.A	0.0456
	:313.A	0.1168
	:314.A	0.1546
	:315.A	0.1627
	:316.A	0.1587
	:317.A	0.1551
	:318.A	0.0708
	:319.A	0.1380
	:320.A	0.1513
	:321.A	0.1718
	:322.A	0.1635
	:323.A	0.0995
	:324.A	0.1919
	:325.A	0.2488
	:326.A	0.4036
	:327.A	0.2469
	:328.A	0.1369
	:329.A	0.1693
	:330.A	0.1113
	:331.A	0.1735
	:332.A	0.1926
	:333.A	0.1216
	:334.A	0.1242
	:335.A	0.0957
	:336.A	0.1819
	:337.A	0.2122
	:338.A	0.1217
	:339.A	0.1446
	:340.A	0.1586
	:341.A	0.1275
	:342.A	0.1550
	:343.A	0.1413
	:344.A	0.1337
	:345.A	0.1240
	:346.A	0.1037
	:347.A	0.0876
	:348.A	0.2793
	:349.A	0.2129
	:350.A	0.1687
	:351.A	0.1401
	:352.A	0.1032
	:353.A	0.0618
	:354.A	0.0806
	:355.A	0.0961
	:356.A	0.1803
	:357.A	0.2078
	:358.A	0.1163
	:359.A	0.1249
	:360.A	0.1151
	:361.A	0.1835
	:362.A	0.2462
	:363.A	0.1170
	:364.A	0.1376
	:365.A	0.1292
	:366.A	0.1045
	:367.A	0.0890
	:368.A	0.1299
	:369.A	0.2281
	:370.A	0.1176
	:371.A	0.1166
	:372.A	0.1036
	:373.A	0.0792
	:374.A	0.1365
	:375.A	0.1384
	:376.A	0.1487
	:377.A	0.1786
	:378.A	0.1272
	:379.A	0.2285
	:380.A	0.2060
	:381.A	0.2128
	:382.A	0.1730
	:383.A	0.1166
	:384.A	0.1368
	:385.A	0.2514
	:386.A	0.1509
	:387.A	0.1305
	:388.A	0.1916
	:389.A	0.2196
	:390.A	0.1236
	:391.A	0.1311
	:392.A	0.1430
	:393.A	0.1017
	:394.A	0.1397
	:395.A	0.1596
	:396.A	0.2013
	:397.A	0.0854
	:398.A	0.0549
	:399.A	0.0922
	:400.A	0.0800
	:401.A	0.2237
	:402.A	0.1933
	:403.A	0.1542
	:404.A	0.1166
	:405.A	0.0858
	:406.A	0.0762
	:407.A	0.0751
	:408.A	0.0715
	:409.A	0.1092
	:410.A	0.1111
	:411.A	0.1832
	:412.A	0.2164
	:413.A	0.1545
	:414.A	0.1720
	:415.A	0.2197
	:416.A	0.1968
	:417.A	0.2253
	:418.A	0.1717
	:419.A	0.2012
	:420.A	0.1306
	:421.A	0.1333
	:422.A	0.1224
	:423.A	0.1417
	:424.A	0.0900
	:425.A	0.1233
	:426.A	0.1292
	:427.A	0.1003
	:428.A	0.0773
	:429.A	0.1166
	:430.A	0.1073
	:431.A	0.0934
	:432.A	0.1107
	:433.A	0.1531
	:434.A	0.2184
	:435.A	0.1778
	:436.A	0.2939
	:437.A	0.1072
	:438.A	0.1393
	:439.A	0.4752
	:440.A	0.2915
	:1.B	0.4011
	:2.B	0.3185
	:3.B	0.1152
	:4.B	0.0756
	:5.B	0.1132
	:6.B	0.0878
	:7.B	0.0638
	:8.B	0.1733
	:9.B	0.2145
	:10.B	0.2237
	:11.B	0.1301
	:12.B	0.0982
	:13.B	0.1014
	:14.B	0.1183
	:15.B	0.1541
	:16.B	0.1083
	:17.B	0.2153
	:18.B	0.3045
	:19.B	0.1741
	:20.B	0.0971
	:21.B	0.1554
	:22.B	0.2132
	:23.B	0.1266
	:24.B	0.2421
	:25.B	0.1799
	:26.B	0.2461
	:27.B	0.0880
	:28.B	0.0659
	:29.B	0.0914
	:30.B	0.2454
	:31.B	0.2743
	:32.B	0.2718
	:33.B	0.1765
	:34.B	0.1855
	:35.B	0.1922
	:36.B	0.2761
	:37.B	0.2584
	:38.B	0.2166
	:39.B	0.3102
	:40.B	0.1740
	:41.B	0.2226
	:42.B	0.1286
	:43.B	0.1096
	:44.B	0.1396
	:45.B	0.1770
	:46.B	0.0945
	:47.B	0.1787
	:48.B	0.2085
	:49.B	0.1380
	:50.B	0.0992
	:51.B	0.1656
	:52.B	0.2137
	:53.B	0.1649
	:54.B	0.1941
	:55.B	0.3557
	:56.B	0.4060
	:57.B	0.6455
	:58.B	0.3024
	:59.B	0.1569
	:60.B	0.1234
	:61.B	0.1356
	:62.B	0.1294
	:63.B	0.1013
	:64.B	0.1974
	:65.B	0.1873
	:66.B	0.2196
	:67.B	0.2846
	:68.B	0.2049
	:69.B	0.2793
	:70.B	0.3335
	:71.B	0.5331
	:72.B	0.4233
	:73.B	0.3971
	:74.B	0.3529
	:75.B	0.2322
	:76.B	0.1420
	:77.B	0.1544
	:78.B	0.3862
	:79.B	0.2733
	:80.B	0.1786
	:81.B	0.2755
	:82.B	0.2804
	:83.B	0.1911
	:84.B	0.0892
	:85.B	0.0907
	:86.B	0.1191
	:87.B	0.1104
	:88.B	0.1098
	:89.B	0.1170
	:90.B	0.1101
	:91.B	0.1080
	:92.B	0.1861
	:93.B	0.1291
	:94.B	0.1207
	:95.B	0.1774
	:96.B	0.2032
	:97.B	0.1839
	:98.B	0.1710
	:99.B	0.2222
	:100.B	0.0890
	:101.B	0.0939
	:102.B	0.0887
	:103.B	0.1071
	:104.B	0.1120
	:105.B	0.1073
	:106.B	0.1375
	:107.B	0.1541
	:108.B	0.1276
	:109.B	0.2520
	:110.B	0.2451
	:111.B	0.1890
	:112.B	0.1879
	:113.B	0.1664
	:114.B	0.1544
	:115.B	0.3429
	:116.B	0.1979
	:117.B	0.2516
	:118.B	0.3310
	:119.B	0.1734
	:120.B	0.1471
	:121.B	0.1233
	:122.B	0.2110
	:123.B	0.2290
	:124.B	0.2053
	:125.B	0.2079
	:126.B	0.1762
	:127.B	0.2022
	:128.B	0.1845
	:129.B	0.1333
	:130.B	0.1107
	:131.B	0.0758
	:132.B	0.0781
	:133.B	0.1148
	:134.B	0.0991
	:135.B	0.1232
	:136.B	0.1895
	:137.B	0.2076
	:138.B	0.1830
	:139.B	0.1938
	:140.B	0.3442
	:141.B	0.2874
	:142.B	0.3244
	:143.B	0.3238
	:144.B	0.1882
	:145.B	0.1817
	:146.B	0.1258
	:147.B	0.1596
	:148.B	0.1584
	:149.B	0.0719
	:150.B	0.0931
	:151.B	0.0914
	:152.B	0.1134
	:153.B	0.1000
	:154.B	0.0934
	:155.B	0.1256
	:156.B	0.0772
	:157.B	0.0899
	:158.B	0.0811
	:159.B	0.0753
	:160.B	0.0847
	:161.B	0.1463
	:162.B	0.0803
	:163.B	0.1519
	:164.B	0.1762
	:165.B	0.3234
	:166.B	0.3050
	:167.B	0.3063
	:168.B	0.1338
	:169.B	0.1109
	:170.B	0.0912
	:171.B	0.1422
	:172.B	0.1269
	:173.B	0.2345
	:174.B	0.2096
	:175.B	0.2797
	:176.B	0.1822
	:177.B	0.1364
	:178.B	0.1434
	:179.B	0.1298
	:180.B	0.1328
	:181.B	0.2178
	:182.B	0.1386
	:183.B	0.2272
	:184.B	0.3630
	:185.B	0.1460
	:186.B	0.0937
	:187.B	0.3026
	:188.B	0.1897
	:189.B	0.2579
	:190.B	0.3593
	:191.B	0.1424
	:192.B	0.1054
	:193.B	0.1100
	:194.B	0.3747
	:195.B	0.2201
	:196.B	0.1160
	:197.B	0.1318
	:198.B	0.1554
	:199.B	0.2336
	:200.B	0.1478
	:201.B	0.1436
	:202.B	0.1339
	:203.B	0.1418
	:204.B	0.1701
	:205.B	0.1887
	:206.B	0.1352
	:207.B	0.1913
	:208.B	0.2809
	:209.B	0.1394
	:210.B	0.0810
	:211.B	0.1016
	:212.B	0.1297
	:213.B	0.0969
	:214.B	0.0673
	:215.B	0.0661
	:216.B	0.0741
	:217.B	0.1471
	:218.B	0.3162
	:219.B	0.1932
	:220.B	0.4165
	:221.B	0.3332
	:222.B	0.2176
	:223.B	0.1843
	:224.B	0.4596
	:225.B	0.4444
	:226.B	0.2358
	:227.B	0.2374
	:228.B	0.1635
	:229.B	0.0933
	:230.B	0.1383
	:231.B	0.1394
	:232.B	0.0959
	:233.B	0.0826
	:234.B	0.0684
	:235.B	0.1098
	:236.B	0.0604
	:237.B	0.1017
	:238.B	0.1509
	:239.B	0.1012
	:240.B	0.1692
	:241.B	0.1597
	:242.B	0.0778
	:243.B	0.0856
	:244.B	0.1264
	:245.B	0.1505
	:246.B	0.1231
	:247.B	0.1320
	:248.B	0.2267
	:249.B	0.0918
	:250.B	0.0561
	:251.B	0.0690
	:252.B	0.0923
	:253.B	0.0945
	:254.B	0.1022
	:255.B	0.0889
	:256.B	0.1690
	:257.B	0.1558
	:258.B	0.1333
	:259.B	0.1395
	:260.B	0.0845
	:261.B	0.1295
	:262.B	0.0901
	:263.B	0.0705
	:264.B	0.0502
	:265.B	0.0481
	:266.B	0.0743
	:267.B	0.0678
	:268.B	0.0695
	:269.B	0.0642
	:270.B	0.0769
	:271.B	0.0728
	:272.B	0.0644
	:273.B	0.0738
	:274.B	0.0948
	:275.B	0.1255
	:276.B	0.1874
	:277.B	0.3475
	:278.B	0.2330
	:279.B	0.1719
	:280.B	0.1773
	:281.B	0.1867
	:282.B	0.3876
	:283.B	0.4759
	:284.B	0.3932
	:285.B	0.2663
	:286.B	0.1921
	:287.B	0.2012
	:288.B	0.1705
	:289.B	0.1349
	:290.B	0.1062
	:291.B	0.1239
	:292.B	0.1310
	:293.B	0.1343
	:294.B	0.0759
	:295.B	0.1248
	:296.B	0.2401
	:297.B	0.2823
	:298.B	0.2503
	:299.B	0.2020
	:300.B	0.0867
	:301.B	0.1522
	:302.B	0.1942
	:303.B	0.1471
	:304.B	0.1786
	:305.B	0.1310
	:306.B	0.0687
	:307.B	0.1169
	:308.B	0.1383
	:309.B	0.1592
	:310.B	0.1528
	:311.B	0.1611
	:312.B	0.1091
	:313.B	0.1452
	:314.B	0.2325
	:315.B	0.1307
	:316.B	0.2008
	:317.B	0.1502
	:318.B	0.1600
	:319.B	0.1496
	:320.B	0.2274
	:321.B	0.1809
	:322.B	0.1406
	:323.B	0.1626
	:324.B	0.1484
	:325.B	0.2033
	:326.B	0.1438
	:327.B	0.1582
	:328.B	0.1350
	:329.B	0.1361
	:330.B	0.1617
	:331.B	0.2431
	:332.B	0.2664
	:333.B	0.1164
	:334.B	0.2135
	:335.B	0.3663
	:336.B	0.3544
	:337.B	0.2004
	:338.B	0.2207
	:339.B	0.1378
	:340.B	0.1549
	:341.B	0.1318
	:342.B	0.3458
	:343.B	0.3047
	:344.B	0.2308
	:345.B	0.0823
	:346.B	0.2388
	:347.B	0.1784
	:348.B	0.1462
	:349.B	0.1290
	:350.B	0.1334
	:351.B	0.1450
	:352.B	0.1573
	:353.B	0.1210
	:354.B	0.1687
	:355.B	0.1828
	:356.B	0.1742
	:357.B	0.1832
	:358.B	0.2639
	:359.B	0.3879
	:360.B	0.2099
	:361.B	0.2232
	:362.B	0.2321
	:363.B	0.1981
	:364.B	0.1697
	:365.B	0.1733
	:366.B	0.1112
	:367.B	0.0841
	:368.B	0.0936
	:369.B	0.0877
	:370.B	0.1030
	:371.B	0.1005
	:372.B	0.1064
	:373.B	0.0831
	:374.B	0.1022
	:375.B	0.1118
	:376.B	0.1546
	:377.B	0.1555
	:378.B	0.2329
	:379.B	0.3075
	:380.B	0.2805
	:381.B	0.2337
	:382.B	0.2024
	:383.B	0.1544
	:384.B	0.1282
	:385.B	0.1300
	:386.B	0.2727
	:387.B	0.4053
	:388.B	0.1542
	:389.B	0.1268
	:390.B	0.2256
	:391.B	0.3763
	:392.B	0.2622
	:393.B	0.1215
	:394.B	0.1943
	:395.B	0.2401
	:396.B	0.2386
	:397.B	0.1364
	:398.B	0.1250
	:399.B	0.1443
	:400.B	0.1522
	:401.B	0.1029
	:402.B	0.0984
	:403.B	0.1726
	:404.B	0.1438
	:405.B	0.1319
	:406.B	0.1528
	:407.B	0.1300
	:408.B	0.1793
	:409.B	0.1927
	:410.B	0.1230
	:411.B	0.1289
	:412.B	0.1532
	:413.B	0.1223
	:414.B	0.0857
	:415.B	0.0814
	:416.B	0.0912
	:417.B	0.1073
	:418.B	0.1214
	:419.B	0.0963
	:420.B	0.1298
	:421.B	0.1208
	:422.B	0.1533
	:423.B	0.1688
	:424.B	0.1980
	:425.B	0.4952
	:426.B	0.7106
	:427.B	0.9114
	:428.B	1.1074
	:429.B	1.0993
	:430.B	1.0516
	:431.B	1.4023
	:391.K	0.3939
	:392.K	0.2836
	:393.K	0.1072
	:394.K	0.1218
	:395.K	0.1668
	:396.K	0.1323
	:397.K	0.1708
	:398.K	0.1288
	:399.K	0.1162
	:400.K	0.1320
	:401.K	0.1402
	:402.K	0.1442
	:403.K	0.1445
	:404.K	0.1639
	:405.K	0.9567
	:406.K	0.5325
	:407.K	0.7075
	:408.K	0.4125
	:409.K	1.0340
	:410.K	0.2731
	:411.K	0.2162
	:412.K	0.1526
	:413.K	0.1095
	:414.K	0.1061
	:415.K	0.2335
	:416.K	0.1781
	:417.K	0.1018
	:418.K	0.1753
	:419.K	0.2794
	:420.K	0.3768
	:421.K	0.7362
	:422.K	0.2551
	:423.K	0.1416
	:424.K	0.1337
	:425.K	0.1112
	:426.K	0.1925
	:427.K	0.2479
	:428.K	0.2496
	:429.K	0.2420
	:430.K	0.3546
	:431.K	0.3654
	:432.K	0.3381
	:433.K	0.3578
	:434.K	0.3110
	:435.K	0.2340
	:436.K	0.1005
	:437.K	0.2251
	:438.K	0.3025
	:439.K	0.2649
	:440.K	0.2535
	:441.K	0.1598
	:442.K	0.1538
	:443.K	0.1245
	:444.K	0.3249
	:445.K	0.3963
	:446.K	0.3566
	:447.K	0.7286
	:448.K	0.5599
	:449.K	0.2678
	:450.K	0.1268
	:451.K	0.1101
	:452.K	0.2188
	:453.K	0.1162
	:454.K	0.3731
	:455.K	0.2245
	:456.K	0.1555
	:457.K	0.0960
	:458.K	0.1561
	:459.K	0.2088
	:460.K	0.2204
	:461.K	0.1680
	:462.K	0.2018
	:463.K	0.1236
	:464.K	0.1528
	:465.K	0.2106
	:466.K	0.2313
	:467.K	0.2964
	:468.K	0.2436
	:469.K	0.3529
	:470.K	0.2962
	:471.K	0.2598
	:472.K	0.2740
	:473.K	0.3059
	:474.K	0.2874
	:475.K	0.2629
	:476.K	0.2164
	:477.K	0.1355
	:478.K	0.1737
	:479.K	0.1033
	:480.K	0.2427
	:481.K	0.2195
	:482.K	0.1623
	:483.K	0.1479
	:484.K	0.1511
	:485.K	0.2503
	:486.K	0.1292
	:487.K	0.3906
	:488.K	0.2407
	:489.K	0.1939
	:490.K	0.1131
	:491.K	0.1936
	:492.K	0.2507
	:493.K	0.1680
	:494.K	0.1552
	:495.K	0.1415
	:496.K	0.3835
	:497.K	0.1897
	:498.K	0.1939
	:499.K	0.1910
	:500.K	0.2317
	:501.K	0.2398
	:502.K	0.2426
	:503.K	0.2303
	:504.K	0.1741
	:505.K	0.1379
	:506.K	0.1861
	:507.K	0.2795
	:508.K	0.3008
	:509.K	0.2471
	:510.K	0.1556
	:511.K	0.1951
	:512.K	0.2099
	:513.K	0.1813
	:514.K	0.2059
	:515.K	0.3482
	:516.K	0.3059
	:517.K	0.3446
	:518.K	0.2924
	:519.K	0.4862
	:520.K	0.7093
	:521.K	0.2735
	:522.K	0.2741
	:523.K	0.1729
	:524.K	0.2174
	:525.K	0.4821
	:526.K	0.1478
	:527.K	0.2450
	:528.K	0.1451
	:529.K	0.0823
	:530.K	0.0607
	:531.K	0.0749
	:532.K	0.2645
	:533.K	0.2964
	:534.K	0.0964
	:535.K	0.1351
	:536.K	0.1421
	:537.K	0.1249
	:538.K	0.1272
	:539.K	0.2437
	:540.K	0.2481
	:541.K	0.1780
	:542.K	0.3493
	:543.K	0.4675
	:544.K	0.9447
	:545.K	1.4548
	:546.K	1.5000
	:547.K	0.5985
	:548.K	0.8920
	:549.K	1.2448
	:550.K	0.6491
	:551.K	0.3235
	:552.K	0.2202
	:553.K	0.3028
	:554.K	0.2642
	:555.K	0.2139
	:556.K	0.2371
	:557.K	0.1356
	:558.K	0.1084
	:559.K	0.1233
	:560.K	0.1880
	:561.K	0.1518
	:562.K	0.2318
	:563.K	0.2028
	:564.K	0.1625
	:565.K	0.1170
	:566.K	0.1184
	:567.K	0.2108
	:568.K	0.1960
	:569.K	0.1615
	:570.K	0.3173
	:571.K	0.3649
	:572.K	0.2820
	:573.K	0.2505
	:574.K	0.3313
	:575.K	0.5642
	:576.K	0.6673
	:577.K	0.2587
	:578.K	0.2904
	:579.K	0.2250
	:580.K	0.2830
	:581.K	0.3489
	:582.K	0.3434
	:583.K	0.2156
	:584.K	0.3085
	:585.K	0.3409
	:586.K	0.2967
	:587.K	0.1906
	:588.K	0.1846
	:589.K	0.2898
	:590.K	0.2547
	:591.K	0.1790
	:592.K	0.2258
	:593.K	0.2675
	:594.K	0.2165
	:595.K	0.2991
	:596.K	0.5623
	:597.K	0.8950
	:598.K	0.8810
	:599.K	0.6369
	:600.K	1.3795
	:601.K	0.5850
	:602.K	0.2937
	:603.K	0.3660
	:604.K	0.3356
	:605.K	0.3178
	:606.K	0.2451
	:607.K	0.2518
	:608.K	0.1169
	:609.K	0.2272
	:610.K	0.3519
	:611.K	0.1884
	:612.K	0.2874
	:613.K	0.2204
	:614.K	0.2095
	:615.K	0.2881
	:616.K	0.2287
	:617.K	0.2340
	:618.K	0.3106
	:619.K	1.1056
	:620.K	0.5982
	:621.K	0.4845
	:622.K	0.5711
	:623.K	0.6157
	:624.K	0.8658
	:625.K	0.5375
	:626.K	0.3602
	:627.K	1.5654
	:628.K	0.3646
	:629.K	0.2891
	:630.K	0.2638
	:631.K	0.2535
	:632.K	0.1182
	:633.K	0.1767
	:634.K	0.1687
	:635.K	0.1554
	:636.K	0.1549
	:637.K	0.1589
	:638.K	0.1780
	:639.K	0.1917
	:640.K	0.2533
	:641.K	0.2258
	:642.K	0.1913
	:643.K	0.1553
	:644.K	0.3468
	:645.K	0.2886
	:646.K	0.2603
	:647.K	0.2172
	:648.K	0.2295
	:649.K	0.1187
	:650.K	0.5184
	:651.K	0.1793
	:652.K	0.5331
	:653.K	0.4627
	:654.K	0.1061
	:655.K	0.1584
	:656.K	0.1328
	:657.K	0.1196
	:658.K	0.1825
	:659.K	0.1226
	:660.K	0.1299
	:661.K	0.1202
	:662.K	0.1044
	:663.K	0.1366
	:664.K	0.1255
	:665.K	0.1051
	:666.K	0.1172
	:667.K	0.1018
	:668.K	0.0852
	:669.K	0.1421
	:670.K	0.1368
	:671.K	0.0818
	:672.K	0.0896
	:673.K	0.1423
	:674.K	0.1898
	:675.K	0.1346
	:676.K	0.1522
	:677.K	0.2266
	:678.K	0.3398
	:679.K	0.3005
	:680.K	0.4865
	:681.K	0.6535
	:682.K	0.4799
	:683.K	0.3779
	:684.K	0.2918
	:685.K	0.2218
	:686.K	0.1192
	:687.K	0.1212
	:688.K	0.1091
	:689.K	0.1133
	:690.K	0.1715
	:691.K	0.1001
	:692.K	0.1098
	:693.K	0.0690
	:694.K	0.0719
	:695.K	0.0772
	:696.K	0.0967
	:697.K	0.1296
	:698.K	0.1040
	:699.K	0.3027
	:700.K	0.4585
	:701.K	0.6456
	:702.K	0.8242
	:703.K	0.4457
	:704.K	0.2112
	:705.K	0.2427
	:706.K	0.1572
	:707.K	0.1243
	:708.K	0.1127
	:709.K	0.1121
	:710.K	0.1752
	:711.K	0.2265
	:712.K	0.1966
	:713.K	0.0871
	:714.K	0.1153
	:715.K	0.2989
	:716.K	0.1280
	:717.K	0.2488
	:718.K	0.1464
	:719.K	0.1226
	:720.K	0.1873
	:721.K	0.2221
	:722.K	0.2171
	:723.K	0.1556
	:724.K	0.1226
	:725.K	0.1620
	:726.K	0.1689
	:727.K	0.1180
	:728.K	0.1396
	:729.K	0.1358
	:730.K	0.0977
	:731.K	0.1038
	:732.K	0.2540
	:733.K	0.3297
	:734.K	0.3534
	:735.K	0.2445
