# Supplementary material for: Structural basis of mechano-chemical coupling by the mitotic kinesin KIF14
Source: Nat Commun. 2021 Jun 15;12:3637. doi: 10.1038/s41467-021-23581-3 (PMC8206134; doi:10.1038/s41467-021-23581-3)
Supplement: Supplementary file 7 — Source Data [file 41467_2021_23581_MOESM7_ESM.zip › DataSource/Supplementary_Fig_5/MT-K735-AMPPNP_CTRMSD.txt]

attribute: MTK735AMPPNP_CTRMSD
recipient: residues
	:1.A	0.3043
	:2.A	0.1628
	:3.A	0.1527
	:4.A	0.2147
	:5.A	0.1834
	:6.A	0.1721
	:7.A	0.1431
	:8.A	0.1350
	:9.A	0.1628
	:10.A	0.0901
	:11.A	0.0951
	:12.A	0.1056
	:13.A	0.1197
	:14.A	0.0865
	:15.A	0.1340
	:16.A	0.1416
	:17.A	0.1768
	:18.A	0.2384
	:19.A	0.1842
	:20.A	0.1555
	:21.A	0.1403
	:22.A	0.2333
	:23.A	0.1422
	:24.A	0.0986
	:25.A	0.0835
	:26.A	0.2931
	:27.A	0.1853
	:28.A	0.1538
	:29.A	0.1178
	:30.A	0.2699
	:31.A	0.2430
	:32.A	0.4392
	:33.A	0.6272
	:34.A	0.1444
	:35.A	0.4183
	:36.A	0.4056
	:37.A	0.3672
	:38.A	0.6294
	:39.A	1.3236
	:40.A	1.2470
	:41.A	0.6350
	:42.A	0.6788
	:43.A	0.8490
	:44.A	0.6009
	:45.A	0.3445
	:46.A	0.3113
	:47.A	0.4641
	:48.A	0.3911
	:49.A	0.1642
	:50.A	0.1864
	:51.A	0.1339
	:52.A	0.1265
	:53.A	0.2561
	:54.A	0.2904
	:55.A	0.2477
	:56.A	0.3820
	:57.A	0.3457
	:58.A	0.2623
	:59.A	0.4048
	:60.A	0.2328
	:61.A	0.1188
	:62.A	0.0867
	:63.A	0.2240
	:64.A	0.1930
	:65.A	0.1501
	:66.A	0.1168
	:67.A	0.1275
	:68.A	0.1726
	:69.A	0.1596
	:70.A	0.0729
	:71.A	0.2628
	:72.A	0.1701
	:73.A	0.1843
	:74.A	0.1210
	:75.A	0.1410
	:76.A	0.1439
	:77.A	0.1365
	:78.A	0.3384
	:79.A	0.3819
	:80.A	0.3451
	:81.A	0.1627
	:82.A	0.1385
	:83.A	0.1976
	:84.A	0.2467
	:85.A	0.2063
	:86.A	0.1474
	:87.A	0.1513
	:88.A	0.0919
	:89.A	0.1980
	:90.A	0.3279
	:91.A	0.1978
	:92.A	0.2320
	:93.A	0.1944
	:94.A	0.1689
	:95.A	0.1956
	:96.A	0.1162
	:97.A	0.1289
	:98.A	0.1848
	:99.A	0.1381
	:100.A	0.1857
	:101.A	0.2273
	:102.A	0.1481
	:103.A	0.1130
	:104.A	0.0918
	:105.A	0.1563
	:106.A	0.1831
	:107.A	0.2180
	:108.A	0.2346
	:109.A	0.1897
	:110.A	0.2155
	:111.A	0.2953
	:112.A	0.2147
	:113.A	0.3785
	:114.A	0.2673
	:115.A	0.1305
	:116.A	0.2554
	:117.A	0.2144
	:118.A	0.1659
	:119.A	0.1223
	:120.A	0.1767
	:121.A	0.2468
	:122.A	0.1315
	:123.A	0.1046
	:124.A	0.1179
	:125.A	0.1201
	:126.A	0.1040
	:127.A	0.1135
	:128.A	0.1265
	:129.A	0.1568
	:130.A	0.1600
	:131.A	0.1849
	:132.A	0.1142
	:133.A	0.4716
	:134.A	0.7621
	:135.A	0.4170
	:136.A	0.2414
	:137.A	0.0991
	:138.A	0.1211
	:139.A	0.2067
	:140.A	0.1381
	:141.A	0.1379
	:142.A	0.1160
	:143.A	0.1348
	:144.A	0.3082
	:145.A	0.3144
	:146.A	0.2467
	:147.A	0.2689
	:148.A	0.1414
	:149.A	0.1704
	:150.A	0.2195
	:151.A	0.3147
	:152.A	0.3184
	:153.A	0.1461
	:154.A	0.1523
	:155.A	0.1553
	:156.A	0.1906
	:157.A	0.1120
	:158.A	0.0918
	:159.A	0.1926
	:160.A	0.3743
	:161.A	0.2007
	:162.A	0.1580
	:163.A	0.1691
	:164.A	0.0979
	:165.A	0.0812
	:166.A	0.1131
	:167.A	0.2237
	:168.A	0.1909
	:169.A	0.1216
	:170.A	0.1518
	:171.A	0.1791
	:172.A	0.1437
	:173.A	0.1095
	:174.A	0.0765
	:175.A	0.1533
	:176.A	0.1592
	:177.A	0.1245
	:178.A	0.0987
	:179.A	0.1013
	:180.A	0.1264
	:181.A	0.0638
	:182.A	0.0715
	:183.A	0.2225
	:184.A	0.3353
	:185.A	0.1161
	:186.A	0.1226
	:187.A	0.1754
	:188.A	0.2237
	:189.A	0.1642
	:190.A	0.2013
	:191.A	0.2567
	:192.A	0.3158
	:193.A	0.2347
	:194.A	0.1187
	:195.A	0.1809
	:196.A	0.1772
	:197.A	0.1670
	:198.A	0.1507
	:199.A	0.1671
	:200.A	0.2095
	:201.A	0.3407
	:202.A	0.4008
	:203.A	0.1805
	:204.A	0.1068
	:205.A	0.0819
	:206.A	0.0702
	:207.A	0.0660
	:208.A	0.0990
	:209.A	0.1115
	:210.A	0.1068
	:211.A	0.0946
	:212.A	0.1030
	:213.A	0.1516
	:214.A	0.3177
	:215.A	0.4000
	:216.A	0.2177
	:217.A	0.3514
	:218.A	0.3091
	:219.A	0.2397
	:220.A	0.3234
	:221.A	0.3704
	:222.A	0.2479
	:223.A	0.2289
	:224.A	0.1876
	:225.A	0.1820
	:226.A	0.1212
	:227.A	0.1073
	:228.A	0.0667
	:229.A	0.1308
	:230.A	0.1776
	:231.A	0.1389
	:232.A	0.1315
	:233.A	0.1634
	:234.A	0.1609
	:235.A	0.1208
	:236.A	0.1007
	:237.A	0.1122
	:238.A	0.1062
	:239.A	0.1065
	:240.A	0.1011
	:241.A	0.0963
	:242.A	0.1610
	:243.A	0.1474
	:244.A	0.1042
	:245.A	0.0797
	:246.A	0.2155
	:247.A	0.1797
	:248.A	0.1427
	:249.A	0.1540
	:250.A	0.1186
	:251.A	0.1376
	:252.A	0.1699
	:253.A	0.1623
	:254.A	0.1557
	:255.A	0.1459
	:256.A	0.3367
	:257.A	0.2996
	:258.A	0.2403
	:259.A	0.1600
	:260.A	0.1905
	:261.A	0.1498
	:262.A	0.1171
	:263.A	0.1759
	:264.A	0.0889
	:265.A	0.0999
	:266.A	0.0695
	:267.A	0.2035
	:268.A	0.2238
	:269.A	0.2145
	:270.A	0.1298
	:271.A	0.1616
	:272.A	0.1382
	:273.A	0.3136
	:274.A	0.2082
	:275.A	0.1837
	:276.A	0.1892
	:277.A	0.2090
	:278.A	0.2507
	:279.A	0.1381
	:280.A	0.1528
	:281.A	0.2376
	:282.A	0.2351
	:283.A	0.2045
	:284.A	0.1594
	:285.A	0.1718
	:286.A	0.1932
	:287.A	0.1901
	:288.A	0.0932
	:289.A	0.1431
	:290.A	0.2204
	:291.A	0.1761
	:292.A	0.0535
	:293.A	0.0789
	:294.A	0.1125
	:295.A	0.1451
	:296.A	0.1279
	:297.A	0.1497
	:298.A	0.2291
	:299.A	0.2718
	:300.A	0.1620
	:301.A	0.1440
	:302.A	0.0760
	:303.A	0.1044
	:304.A	0.1289
	:305.A	0.2424
	:306.A	0.2287
	:307.A	0.1021
	:308.A	0.1441
	:309.A	0.1310
	:310.A	0.1347
	:311.A	0.0976
	:312.A	0.1336
	:313.A	0.0843
	:314.A	0.1916
	:315.A	0.1507
	:316.A	0.2459
	:317.A	0.2276
	:318.A	0.1180
	:319.A	0.1259
	:320.A	0.0964
	:321.A	0.3164
	:322.A	0.1937
	:323.A	0.1608
	:324.A	0.2396
	:325.A	0.2473
	:326.A	0.2714
	:327.A	0.1838
	:328.A	0.1469
	:329.A	0.1897
	:330.A	0.1075
	:331.A	0.0835
	:332.A	0.1695
	:333.A	0.1422
	:334.A	0.0856
	:335.A	0.1036
	:336.A	0.1892
	:337.A	0.2027
	:338.A	0.1280
	:339.A	0.1640
	:340.A	0.2577
	:341.A	0.2214
	:342.A	0.1486
	:343.A	0.1859
	:344.A	0.2026
	:345.A	0.1650
	:346.A	0.1667
	:347.A	0.1322
	:348.A	0.2294
	:349.A	0.2040
	:350.A	0.2071
	:351.A	0.1621
	:352.A	0.3085
	:353.A	0.3082
	:354.A	0.1845
	:355.A	0.0772
	:356.A	0.1302
	:357.A	0.1091
	:358.A	0.1468
	:359.A	0.1725
	:360.A	0.1030
	:361.A	0.1053
	:362.A	0.1468
	:363.A	0.0796
	:364.A	0.2343
	:365.A	0.2400
	:366.A	0.2819
	:367.A	0.1663
	:368.A	0.1130
	:369.A	0.3155
	:370.A	0.2017
	:371.A	0.1582
	:372.A	0.1787
	:373.A	0.1319
	:374.A	0.0954
	:375.A	0.1382
	:376.A	0.2425
	:377.A	0.2875
	:378.A	0.1836
	:379.A	0.2783
	:380.A	0.1451
	:381.A	0.1946
	:382.A	0.1624
	:383.A	0.1339
	:384.A	0.1923
	:385.A	0.1104
	:386.A	0.2274
	:387.A	0.2749
	:388.A	0.2167
	:389.A	0.1053
	:390.A	0.1384
	:391.A	0.1475
	:392.A	0.1308
	:393.A	0.1121
	:394.A	0.1279
	:395.A	0.2907
	:396.A	0.4482
	:397.A	0.2134
	:398.A	0.2512
	:399.A	0.1876
	:400.A	0.1174
	:401.A	0.1743
	:402.A	0.2043
	:403.A	0.2670
	:404.A	0.2147
	:405.A	0.1572
	:406.A	0.1566
	:407.A	0.1282
	:408.A	0.1255
	:409.A	0.2240
	:410.A	0.1264
	:411.A	0.3161
	:412.A	0.6549
	:413.A	0.2441
	:414.A	0.3113
	:415.A	0.2433
	:416.A	0.2657
	:417.A	0.2389
	:418.A	0.2066
	:419.A	0.1363
	:420.A	0.2181
	:421.A	0.1843
	:422.A	0.1682
	:423.A	0.1684
	:424.A	0.1851
	:425.A	0.3503
	:426.A	0.6323
	:427.A	0.6279
	:428.A	0.2494
	:429.A	0.1788
	:430.A	0.1980
	:431.A	0.3350
	:432.A	0.3258
	:433.A	0.2775
	:434.A	0.2248
	:435.A	0.2368
	:436.A	0.1880
	:437.A	0.2045
	:438.A	0.2664
	:439.A	0.2788
	:440.A	0.5706
	:441.A	0.5234
	:1.B	0.3970
	:2.B	0.4235
	:3.B	0.0692
	:4.B	0.0614
	:5.B	0.0757
	:6.B	0.1241
	:7.B	0.1889
	:8.B	0.3171
	:9.B	0.1526
	:10.B	0.2079
	:11.B	0.1627
	:12.B	0.1917
	:13.B	0.2496
	:14.B	0.1772
	:15.B	0.1400
	:16.B	0.1138
	:17.B	0.2167
	:18.B	0.3354
	:19.B	0.1980
	:20.B	0.1713
	:21.B	0.1838
	:22.B	0.2275
	:23.B	0.1915
	:24.B	0.1105
	:25.B	0.1522
	:26.B	0.1780
	:27.B	0.1336
	:28.B	0.0683
	:29.B	0.1484
	:30.B	0.1853
	:31.B	0.2798
	:32.B	0.3501
	:33.B	0.2995
	:34.B	0.2883
	:35.B	0.1551
	:36.B	0.1396
	:37.B	0.1000
	:38.B	0.1120
	:39.B	0.2317
	:40.B	0.2231
	:41.B	0.2793
	:42.B	0.3163
	:43.B	0.2602
	:44.B	0.2505
	:45.B	0.3007
	:46.B	0.2117
	:47.B	0.0904
	:48.B	0.1863
	:49.B	0.1798
	:50.B	0.1208
	:51.B	0.1364
	:52.B	0.0855
	:53.B	0.1357
	:54.B	0.2360
	:55.B	0.2585
	:56.B	0.1884
	:57.B	0.2510
	:58.B	0.2775
	:59.B	0.1129
	:60.B	0.1092
	:61.B	0.1455
	:62.B	0.1078
	:63.B	0.2124
	:64.B	0.2096
	:65.B	0.1584
	:66.B	0.1020
	:67.B	0.3153
	:68.B	0.4605
	:69.B	0.4763
	:70.B	0.8539
	:71.B	0.7879
	:72.B	0.7786
	:73.B	0.6304
	:74.B	0.6288
	:75.B	0.4350
	:76.B	0.1806
	:77.B	0.2926
	:78.B	0.1204
	:79.B	0.1197
	:80.B	0.1364
	:81.B	0.1800
	:82.B	0.1979
	:83.B	0.3131
	:84.B	0.2837
	:85.B	0.1156
	:86.B	0.1118
	:87.B	0.1101
	:88.B	0.1308
	:89.B	0.1610
	:90.B	0.0754
	:91.B	0.0713
	:92.B	0.1005
	:93.B	0.1063
	:94.B	0.2218
	:95.B	0.4106
	:96.B	0.4995
	:97.B	0.3437
	:98.B	0.1523
	:99.B	0.1205
	:100.B	0.3274
	:101.B	0.2887
	:102.B	0.1665
	:103.B	0.2089
	:104.B	0.2070
	:105.B	0.1615
	:106.B	0.1538
	:107.B	0.1267
	:108.B	0.1240
	:109.B	0.1553
	:110.B	0.1648
	:111.B	0.1387
	:112.B	0.1443
	:113.B	0.1878
	:114.B	0.3892
	:115.B	0.5737
	:116.B	0.2489
	:117.B	0.1912
	:118.B	0.2319
	:119.B	0.1936
	:120.B	0.0906
	:121.B	0.1988
	:122.B	0.1891
	:123.B	0.1281
	:124.B	0.1335
	:125.B	0.1548
	:126.B	0.0964
	:127.B	0.1343
	:128.B	0.1976
	:129.B	0.1743
	:130.B	0.2099
	:131.B	0.1355
	:132.B	0.1944
	:133.B	0.0881
	:134.B	0.0811
	:135.B	0.0733
	:136.B	0.1309
	:137.B	0.2066
	:138.B	0.1287
	:139.B	0.1357
	:140.B	0.1985
	:141.B	0.1574
	:142.B	0.1509
	:143.B	0.1195
	:144.B	0.2594
	:145.B	0.2258
	:146.B	0.2336
	:147.B	0.1305
	:148.B	0.2407
	:149.B	0.1447
	:150.B	0.1714
	:151.B	0.1817
	:152.B	0.1299
	:153.B	0.1670
	:154.B	0.1287
	:155.B	0.1083
	:156.B	0.1122
	:157.B	0.1594
	:158.B	0.2007
	:159.B	0.2493
	:160.B	0.2666
	:161.B	0.1825
	:162.B	0.2607
	:163.B	0.2630
	:164.B	0.2362
	:165.B	0.2057
	:166.B	0.1965
	:167.B	0.1612
	:168.B	0.2312
	:169.B	0.2160
	:170.B	0.2014
	:171.B	0.1797
	:172.B	0.3942
	:173.B	0.3709
	:174.B	0.2917
	:175.B	0.4958
	:176.B	0.3203
	:177.B	0.1344
	:178.B	0.1741
	:179.B	0.1029
	:180.B	0.0771
	:181.B	0.1513
	:182.B	0.1064
	:183.B	0.0883
	:184.B	0.1316
	:185.B	0.1259
	:186.B	0.1287
	:187.B	0.1887
	:188.B	0.1946
	:189.B	0.1357
	:190.B	0.2215
	:191.B	0.3535
	:192.B	0.3663
	:193.B	0.3186
	:194.B	0.2593
	:195.B	0.1451
	:196.B	0.3566
	:197.B	0.1422
	:198.B	0.2106
	:199.B	0.2511
	:200.B	0.2127
	:201.B	0.1897
	:202.B	0.1448
	:203.B	0.1291
	:204.B	0.0750
	:205.B	0.1388
	:206.B	0.1856
	:207.B	0.2042
	:208.B	0.1493
	:209.B	0.1718
	:210.B	0.1754
	:211.B	0.1434
	:212.B	0.1983
	:213.B	0.2533
	:214.B	0.1337
	:215.B	0.0969
	:216.B	0.0858
	:217.B	0.0781
	:218.B	0.1613
	:219.B	0.1217
	:220.B	0.2444
	:221.B	0.1478
	:222.B	0.1071
	:223.B	0.1652
	:224.B	0.2715
	:225.B	0.1503
	:226.B	0.1311
	:227.B	0.1861
	:228.B	0.3029
	:229.B	0.2305
	:230.B	0.1550
	:231.B	0.1694
	:232.B	0.2211
	:233.B	0.1602
	:234.B	0.2280
	:235.B	0.1865
	:236.B	0.1504
	:237.B	0.1307
	:238.B	0.1775
	:239.B	0.1815
	:240.B	0.1514
	:241.B	0.1418
	:242.B	0.1704
	:243.B	0.1821
	:244.B	0.1643
	:245.B	0.1920
	:246.B	0.1881
	:247.B	0.1582
	:248.B	0.2407
	:249.B	0.1035
	:250.B	0.1888
	:251.B	0.1908
	:252.B	0.1744
	:253.B	0.1888
	:254.B	0.2906
	:255.B	0.2490
	:256.B	0.1418
	:257.B	0.1090
	:258.B	0.1420
	:259.B	0.0912
	:260.B	0.0910
	:261.B	0.1030
	:262.B	0.0867
	:263.B	0.1274
	:264.B	0.1187
	:265.B	0.1180
	:266.B	0.1355
	:267.B	0.1292
	:268.B	0.1318
	:269.B	0.1137
	:270.B	0.1585
	:271.B	0.1439
	:272.B	0.0986
	:273.B	0.1798
	:274.B	0.1616
	:275.B	0.1521
	:276.B	0.2377
	:277.B	0.4262
	:278.B	0.5047
	:279.B	0.2701
	:280.B	0.2106
	:281.B	0.2145
	:282.B	0.2913
	:283.B	0.2314
	:284.B	0.1597
	:285.B	0.1777
	:286.B	0.1782
	:287.B	0.1663
	:288.B	0.1363
	:289.B	0.1408
	:290.B	0.1225
	:291.B	0.1843
	:292.B	0.0857
	:293.B	0.1228
	:294.B	0.1755
	:295.B	0.1470
	:296.B	0.1955
	:297.B	0.4191
	:298.B	0.3201
	:299.B	0.2957
	:300.B	0.0650
	:301.B	0.1236
	:302.B	0.2372
	:303.B	0.2394
	:304.B	0.1811
	:305.B	0.1809
	:306.B	0.1718
	:307.B	0.0932
	:308.B	0.1065
	:309.B	0.0678
	:310.B	0.0939
	:311.B	0.1748
	:312.B	0.1591
	:313.B	0.1314
	:314.B	0.2048
	:315.B	0.1597
	:316.B	0.1389
	:317.B	0.0985
	:318.B	0.0951
	:319.B	0.1180
	:320.B	0.1462
	:321.B	0.2983
	:322.B	0.2552
	:323.B	0.3140
	:324.B	0.2380
	:325.B	0.1100
	:326.B	0.1238
	:327.B	0.1267
	:328.B	0.0930
	:329.B	0.1155
	:330.B	0.1494
	:331.B	0.1023
	:332.B	0.1685
	:333.B	0.1986
	:334.B	0.2004
	:335.B	0.2161
	:336.B	0.2285
	:337.B	0.2812
	:338.B	0.3134
	:339.B	0.1553
	:340.B	0.1917
	:341.B	0.1657
	:342.B	0.2122
	:343.B	0.1676
	:344.B	0.2260
	:345.B	0.1542
	:346.B	0.1429
	:347.B	0.1450
	:348.B	0.1989
	:349.B	0.1657
	:350.B	0.1884
	:351.B	0.1872
	:352.B	0.1263
	:353.B	0.1615
	:354.B	0.0790
	:355.B	0.0540
	:356.B	0.1319
	:357.B	0.2018
	:358.B	0.2497
	:359.B	0.3561
	:360.B	0.2808
	:361.B	0.1571
	:362.B	0.2247
	:363.B	0.2315
	:364.B	0.0924
	:365.B	0.1475
	:366.B	0.2139
	:367.B	0.1561
	:368.B	0.1249
	:369.B	0.2351
	:370.B	0.1695
	:371.B	0.2869
	:372.B	0.1995
	:373.B	0.2052
	:374.B	0.2274
	:375.B	0.3869
	:376.B	0.2768
	:377.B	0.1279
	:378.B	0.3418
	:379.B	0.3944
	:380.B	0.2110
	:381.B	0.2248
	:382.B	0.2845
	:383.B	0.1260
	:384.B	0.1456
	:385.B	0.1867
	:386.B	0.3596
	:387.B	0.2043
	:388.B	0.1737
	:389.B	0.2616
	:390.B	0.3311
	:391.B	0.6745
	:392.B	0.4655
	:393.B	0.3114
	:394.B	0.3592
	:395.B	0.3731
	:396.B	0.2050
	:397.B	0.2249
	:398.B	0.0940
	:399.B	0.1102
	:400.B	0.1470
	:401.B	0.1839
	:402.B	0.3442
	:403.B	0.4635
	:404.B	0.3818
	:405.B	0.2666
	:406.B	0.1927
	:407.B	0.1748
	:408.B	0.2361
	:409.B	0.1903
	:410.B	0.1543
	:411.B	0.2303
	:412.B	0.2584
	:413.B	0.1494
	:414.B	0.1844
	:415.B	0.2192
	:416.B	0.1506
	:417.B	0.1195
	:418.B	0.0989
	:419.B	0.1209
	:420.B	0.2181
	:421.B	0.1863
	:422.B	0.1756
	:423.B	0.3478
	:424.B	0.2004
	:425.B	0.2784
	:426.B	0.6040
	:427.B	0.8497
	:428.B	1.0510
	:429.B	1.0355
	:391.K	0.4119
	:392.K	0.3385
	:393.K	0.3433
	:394.K	0.2362
	:395.K	0.2100
	:396.K	0.1540
	:397.K	0.2056
	:398.K	0.1716
	:399.K	0.1861
	:400.K	0.4503
	:401.K	0.3905
	:402.K	0.3566
	:403.K	0.3398
	:404.K	0.6976
	:405.K	0.6908
	:406.K	0.3699
	:407.K	0.3223
	:408.K	0.3416
	:409.K	0.4183
	:410.K	0.3137
	:411.K	0.3320
	:412.K	0.2371
	:413.K	0.1833
	:414.K	0.1485
	:415.K	0.1498
	:416.K	0.2189
	:417.K	0.3256
	:418.K	0.4093
	:419.K	0.8171
	:420.K	1.1974
	:421.K	1.1490
	:422.K	0.6687
	:423.K	0.2223
	:424.K	0.2457
	:425.K	0.2009
	:426.K	0.5177
	:427.K	0.4681
	:428.K	0.6433
	:429.K	0.5450
	:430.K	0.6116
	:431.K	0.6121
	:432.K	0.6026
	:433.K	0.6105
	:434.K	0.2366
	:435.K	0.1819
	:436.K	0.1770
	:437.K	0.2048
	:438.K	0.3769
	:439.K	0.4975
	:440.K	0.5583
	:441.K	0.4103
	:442.K	0.4320
	:443.K	0.3100
	:444.K	0.3745
	:445.K	0.3599
	:446.K	0.2795
	:447.K	0.2957
	:448.K	0.4001
	:449.K	0.3415
	:450.K	0.3665
	:451.K	0.4775
	:452.K	0.3192
	:453.K	0.2949
	:454.K	0.3819
	:455.K	0.3391
	:456.K	0.3352
	:457.K	0.3802
	:458.K	0.4015
	:459.K	0.2971
	:460.K	0.3394
	:461.K	0.4350
	:462.K	0.5264
	:463.K	0.4866
	:464.K	0.3977
	:465.K	0.3193
	:466.K	0.2965
	:467.K	0.3146
	:468.K	0.3233
	:469.K	0.3475
	:470.K	0.3934
	:471.K	0.5678
	:472.K	0.5235
	:473.K	0.5447
	:474.K	0.3819
	:475.K	0.3252
	:476.K	0.2529
	:477.K	0.2162
	:478.K	0.2050
	:479.K	0.2371
	:480.K	0.4126
	:481.K	0.2229
	:482.K	0.2365
	:483.K	0.1769
	:484.K	0.4576
	:485.K	0.3520
	:486.K	0.1796
	:487.K	0.2773
	:488.K	0.2472
	:489.K	0.2389
	:490.K	0.2690
	:491.K	0.2916
	:492.K	0.3622
	:493.K	0.4634
	:494.K	0.3437
	:495.K	0.4251
	:496.K	0.5049
	:497.K	0.4502
	:498.K	0.3448
	:499.K	0.3948
	:500.K	0.3565
	:501.K	0.3063
	:502.K	0.3771
	:503.K	0.3871
	:504.K	0.2689
	:505.K	0.2189
	:506.K	0.2857
	:507.K	0.2444
	:508.K	0.3884
	:509.K	0.3833
	:510.K	0.4244
	:511.K	0.2683
	:512.K	0.3626
	:513.K	0.4027
	:514.K	0.3992
	:515.K	0.3631
	:516.K	0.4829
	:517.K	0.3823
	:518.K	0.3586
	:519.K	0.4302
	:520.K	0.4682
	:521.K	0.4168
	:522.K	0.4272
	:523.K	0.2715
	:524.K	0.3779
	:525.K	0.4956
	:526.K	0.4372
	:527.K	0.4323
	:528.K	0.2765
	:529.K	0.2824
	:530.K	0.1929
	:531.K	0.1405
	:532.K	0.3054
	:533.K	0.3012
	:534.K	0.1859
	:535.K	0.1977
	:536.K	0.1627
	:537.K	0.1640
	:538.K	0.2115
	:539.K	0.2036
	:540.K	0.2829
	:541.K	0.2414
	:542.K	0.3187
	:543.K	0.7023
	:544.K	0.7425
	:545.K	0.7373
	:546.K	1.1528
	:547.K	1.0592
	:548.K	1.6009
	:549.K	0.6953
	:550.K	0.6607
	:551.K	0.4489
	:552.K	0.4303
	:553.K	0.4029
	:554.K	0.2597
	:555.K	0.3175
	:556.K	0.3752
	:557.K	0.2296
	:558.K	0.2321
	:559.K	0.2172
	:560.K	0.2224
	:561.K	0.2688
	:562.K	0.3468
	:563.K	0.3441
	:564.K	0.2814
	:565.K	0.2496
	:566.K	0.2636
	:567.K	0.2787
	:568.K	0.3594
	:569.K	0.4501
	:570.K	0.6868
	:571.K	0.9236
	:572.K	0.6796
	:573.K	1.0416
	:574.K	1.0248
	:575.K	0.9033
	:576.K	0.7342
	:577.K	0.6212
	:578.K	0.5626
	:579.K	0.5315
	:580.K	0.3949
	:581.K	0.3688
	:582.K	0.3515
	:583.K	0.5076
	:584.K	0.5614
	:585.K	0.5493
	:586.K	0.6185
	:587.K	0.6328
	:588.K	0.4339
	:589.K	0.5283
	:590.K	0.4319
	:591.K	0.2830
	:592.K	0.3550
	:593.K	0.2137
	:594.K	0.3237
	:595.K	0.2285
	:596.K	0.2801
	:597.K	0.5024
	:598.K	0.6118
	:599.K	0.4331
	:600.K	0.3052
	:601.K	0.2276
	:602.K	0.2599
	:603.K	0.2442
	:604.K	0.1460
	:605.K	0.1893
	:606.K	0.1661
	:607.K	0.1383
	:608.K	0.1727
	:609.K	0.2068
	:610.K	0.1981
	:611.K	0.2502
	:612.K	0.3784
	:613.K	0.3118
	:614.K	0.2765
	:615.K	0.3225
	:616.K	0.2675
	:617.K	0.3700
	:618.K	0.3989
	:619.K	0.6105
	:620.K	0.6715
	:621.K	1.0476
	:622.K	1.0411
	:623.K	0.9825
	:624.K	0.8949
	:625.K	0.7359
	:626.K	0.7827
	:627.K	0.6381
	:628.K	0.4243
	:629.K	0.6430
	:630.K	0.4015
	:631.K	0.3221
	:632.K	0.3019
	:633.K	0.3334
	:634.K	0.1980
	:635.K	0.1938
	:636.K	0.2424
	:637.K	0.1190
	:638.K	0.1276
	:639.K	0.1266
	:640.K	0.2053
	:641.K	0.3653
	:642.K	0.4214
	:643.K	0.5050
	:644.K	0.6564
	:645.K	0.3787
	:646.K	0.3200
	:647.K	0.4491
	:648.K	0.5459
	:649.K	0.3285
	:650.K	0.4221
	:651.K	0.3895
	:652.K	0.4585
	:653.K	0.2007
	:654.K	0.1835
	:655.K	0.1878
	:656.K	0.1512
	:657.K	0.1698
	:658.K	0.1741
	:659.K	0.1576
	:660.K	0.1031
	:661.K	0.1143
	:662.K	0.1908
	:663.K	0.1733
	:664.K	0.1221
	:665.K	0.1306
	:666.K	0.1382
	:667.K	0.1187
	:668.K	0.1081
	:669.K	0.1506
	:670.K	0.1421
	:671.K	0.1188
	:672.K	0.1469
	:673.K	0.2007
	:674.K	0.2710
	:675.K	0.3330
	:676.K	0.4111
	:677.K	0.4275
	:678.K	0.3857
	:679.K	0.4604
	:680.K	0.4316
	:681.K	0.3159
	:682.K	0.3032
	:683.K	0.4438
	:684.K	0.3909
	:685.K	0.6318
	:686.K	0.4846
	:687.K	0.2655
	:688.K	0.1693
	:689.K	0.1113
	:690.K	0.1651
	:691.K	0.1396
	:692.K	0.1266
	:693.K	0.1490
	:694.K	0.1732
	:695.K	0.1804
	:696.K	0.1481
	:697.K	0.1726
	:698.K	0.1701
	:699.K	0.1879
	:700.K	0.2379
	:701.K	0.2769
	:702.K	0.2785
	:703.K	0.4090
	:704.K	0.4164
	:705.K	0.3665
	:706.K	0.4482
	:707.K	0.2294
	:708.K	0.1673
	:709.K	0.2437
	:710.K	0.2739
	:711.K	0.1304
	:712.K	0.1393
	:713.K	0.2061
	:714.K	0.1912
	:715.K	0.1846
	:716.K	0.2353
	:717.K	0.2473
	:718.K	0.2642
	:719.K	0.2093
	:720.K	0.2382
	:721.K	0.4742
	:722.K	0.4569
	:723.K	0.3722
	:724.K	0.4279
	:725.K	0.2809
	:726.K	0.2418
	:727.K	0.2116
	:728.K	0.2812
	:729.K	0.2620
	:730.K	0.2461
	:731.K	0.2201
	:732.K	0.2247
	:733.K	0.2762
	:734.K	0.3443
	:735.K	0.4538
