# Supplementary material for: Structural basis of mechano-chemical coupling by the mitotic kinesin KIF14
Source: Nat Commun. 2021 Jun 15;12:3637. doi: 10.1038/s41467-021-23581-3 (PMC8206134; doi:10.1038/s41467-021-23581-3)
Supplement: Supplementary file 7 — Source Data [file 41467_2021_23581_MOESM7_ESM.zip › DataSource/Supplementary_Fig_5/MT-K735-Apo_CTRMSD.txt]

attribute: MTK735Apo_CTRMSD
recipient: residues
	:1.A	0.4325
	:2.A	0.2665
	:3.A	0.2020
	:4.A	0.1736
	:5.A	0.1244
	:6.A	0.0921
	:7.A	0.0806
	:8.A	0.0940
	:9.A	0.0976
	:10.A	0.0941
	:11.A	0.0819
	:12.A	0.0861
	:13.A	0.1110
	:14.A	0.1059
	:15.A	0.1090
	:16.A	0.1014
	:17.A	0.1202
	:18.A	0.1232
	:19.A	0.0842
	:20.A	0.0950
	:21.A	0.0773
	:22.A	0.0756
	:23.A	0.0965
	:24.A	0.1324
	:25.A	0.0988
	:26.A	0.1153
	:27.A	0.1085
	:28.A	0.1378
	:29.A	0.1190
	:30.A	0.2442
	:31.A	0.2000
	:32.A	0.1948
	:33.A	0.1883
	:34.A	0.1472
	:35.A	0.1547
	:36.A	0.4294
	:37.A	0.5506
	:38.A	0.5018
	:39.A	0.4810
	:40.A	0.2516
	:41.A	0.5556
	:42.A	0.4097
	:43.A	0.3796
	:44.A	0.5258
	:45.A	0.7492
	:46.A	0.6940
	:47.A	0.4633
	:48.A	0.5184
	:49.A	0.2345
	:50.A	0.1913
	:51.A	0.1651
	:52.A	0.1614
	:53.A	0.2665
	:54.A	0.2610
	:55.A	0.1171
	:56.A	0.1682
	:57.A	0.2461
	:58.A	0.3410
	:59.A	0.1693
	:60.A	0.1441
	:61.A	0.2364
	:62.A	0.1319
	:63.A	0.1570
	:64.A	0.2286
	:65.A	0.1538
	:66.A	0.1226
	:67.A	0.1079
	:68.A	0.1251
	:69.A	0.1306
	:70.A	0.1821
	:71.A	0.2141
	:72.A	0.2225
	:73.A	0.1293
	:74.A	0.1136
	:75.A	0.1623
	:76.A	0.1690
	:77.A	0.1312
	:78.A	0.2806
	:79.A	0.3505
	:80.A	0.3145
	:81.A	0.2025
	:82.A	0.1497
	:83.A	0.1600
	:84.A	0.1176
	:85.A	0.0906
	:86.A	0.1340
	:87.A	0.1572
	:88.A	0.2016
	:89.A	0.3756
	:90.A	0.5514
	:91.A	0.2466
	:92.A	0.2126
	:93.A	0.2415
	:94.A	0.1798
	:95.A	0.2428
	:96.A	0.3269
	:97.A	0.2752
	:98.A	0.2254
	:99.A	0.1812
	:100.A	0.1148
	:101.A	0.0635
	:102.A	0.0637
	:103.A	0.0602
	:104.A	0.0907
	:105.A	0.1451
	:106.A	0.1788
	:107.A	0.1631
	:108.A	0.2083
	:109.A	0.1928
	:110.A	0.2836
	:111.A	0.3643
	:112.A	0.3066
	:113.A	0.4582
	:114.A	0.2499
	:115.A	0.0918
	:116.A	0.1203
	:117.A	0.1235
	:118.A	0.1125
	:119.A	0.1422
	:120.A	0.2260
	:121.A	0.2593
	:122.A	0.1862
	:123.A	0.1844
	:124.A	0.2050
	:125.A	0.1625
	:126.A	0.1707
	:127.A	0.2431
	:128.A	0.1977
	:129.A	0.3175
	:130.A	0.3620
	:131.A	0.2792
	:132.A	0.3270
	:133.A	0.1822
	:134.A	0.1932
	:135.A	0.0943
	:136.A	0.0968
	:137.A	0.0797
	:138.A	0.0548
	:139.A	0.0871
	:140.A	0.0797
	:141.A	0.2071
	:142.A	0.2916
	:143.A	0.2304
	:144.A	0.1501
	:145.A	0.0845
	:146.A	0.0973
	:147.A	0.0693
	:148.A	0.1091
	:149.A	0.0732
	:150.A	0.0967
	:151.A	0.1039
	:152.A	0.1890
	:153.A	0.0686
	:154.A	0.1389
	:155.A	0.2392
	:156.A	0.1476
	:157.A	0.1603
	:158.A	0.2148
	:159.A	0.1279
	:160.A	0.1830
	:161.A	0.1431
	:162.A	0.1645
	:163.A	0.1025
	:164.A	0.2047
	:165.A	0.1432
	:166.A	0.1072
	:167.A	0.1588
	:168.A	0.1092
	:169.A	0.1846
	:170.A	0.1544
	:171.A	0.1376
	:172.A	0.1300
	:173.A	0.1632
	:174.A	0.1160
	:175.A	0.1120
	:176.A	0.1445
	:177.A	0.1585
	:178.A	0.0978
	:179.A	0.0776
	:180.A	0.0825
	:181.A	0.1476
	:182.A	0.1707
	:183.A	0.1600
	:184.A	0.2464
	:185.A	0.0757
	:186.A	0.0615
	:187.A	0.0810
	:188.A	0.1620
	:189.A	0.1107
	:190.A	0.0720
	:191.A	0.1194
	:192.A	0.1511
	:193.A	0.2394
	:194.A	0.1752
	:195.A	0.2411
	:196.A	0.2953
	:197.A	0.2567
	:198.A	0.1274
	:199.A	0.1021
	:200.A	0.1406
	:201.A	0.2129
	:202.A	0.2448
	:203.A	0.1487
	:204.A	0.2058
	:205.A	0.2321
	:206.A	0.2366
	:207.A	0.1582
	:208.A	0.1183
	:209.A	0.1475
	:210.A	0.1503
	:211.A	0.1110
	:212.A	0.1113
	:213.A	0.1871
	:214.A	0.2480
	:215.A	0.2480
	:216.A	0.0806
	:217.A	0.1022
	:218.A	0.1259
	:219.A	0.1542
	:220.A	0.2683
	:221.A	0.2152
	:222.A	0.2196
	:223.A	0.1301
	:224.A	0.3218
	:225.A	0.2814
	:226.A	0.1641
	:227.A	0.1396
	:228.A	0.0735
	:229.A	0.0723
	:230.A	0.0846
	:231.A	0.0945
	:232.A	0.1257
	:233.A	0.1103
	:234.A	0.0929
	:235.A	0.0899
	:236.A	0.0769
	:237.A	0.1169
	:238.A	0.1143
	:239.A	0.1165
	:240.A	0.1577
	:241.A	0.1469
	:242.A	0.1209
	:243.A	0.0806
	:244.A	0.0951
	:245.A	0.1110
	:246.A	0.1076
	:247.A	0.2435
	:248.A	0.2661
	:249.A	0.2005
	:250.A	0.1338
	:251.A	0.1646
	:252.A	0.2547
	:253.A	0.2420
	:254.A	0.1264
	:255.A	0.1307
	:256.A	0.1280
	:257.A	0.1245
	:258.A	0.1094
	:259.A	0.1171
	:260.A	0.1435
	:261.A	0.1802
	:262.A	0.1546
	:263.A	0.1800
	:264.A	0.0813
	:265.A	0.0902
	:266.A	0.0749
	:267.A	0.2067
	:268.A	0.2865
	:269.A	0.0755
	:270.A	0.1139
	:271.A	0.1276
	:272.A	0.1259
	:273.A	0.0939
	:274.A	0.1047
	:275.A	0.0762
	:276.A	0.1069
	:277.A	0.2402
	:278.A	0.2029
	:279.A	0.1157
	:280.A	0.2333
	:281.A	0.2722
	:282.A	0.2323
	:283.A	0.2625
	:284.A	0.2043
	:285.A	0.2685
	:286.A	0.2671
	:287.A	0.2520
	:288.A	0.1860
	:289.A	0.1886
	:290.A	0.2850
	:291.A	0.2164
	:292.A	0.2158
	:293.A	0.2710
	:294.A	0.6175
	:295.A	0.7056
	:296.A	0.6043
	:297.A	0.1843
	:298.A	0.1785
	:299.A	0.2413
	:300.A	0.1209
	:301.A	0.0785
	:302.A	0.1140
	:303.A	0.1535
	:304.A	0.1403
	:305.A	0.1167
	:306.A	0.1403
	:307.A	0.1145
	:308.A	0.1058
	:309.A	0.1062
	:310.A	0.1078
	:311.A	0.0594
	:312.A	0.0699
	:313.A	0.0612
	:314.A	0.0752
	:315.A	0.1561
	:316.A	0.1407
	:317.A	0.1246
	:318.A	0.1983
	:319.A	0.1446
	:320.A	0.1359
	:321.A	0.1198
	:322.A	0.1394
	:323.A	0.1660
	:324.A	0.3211
	:325.A	0.2989
	:326.A	0.3980
	:327.A	0.2805
	:328.A	0.2146
	:329.A	0.1312
	:330.A	0.1284
	:331.A	0.1176
	:332.A	0.1315
	:333.A	0.1808
	:334.A	0.1529
	:335.A	0.1757
	:336.A	0.2205
	:337.A	0.2590
	:338.A	0.1300
	:339.A	0.1254
	:340.A	0.1772
	:341.A	0.1183
	:342.A	0.1090
	:343.A	0.0747
	:344.A	0.0753
	:345.A	0.1051
	:346.A	0.1086
	:347.A	0.1139
	:348.A	0.1772
	:349.A	0.1998
	:350.A	0.3270
	:351.A	0.1691
	:352.A	0.2754
	:353.A	0.2485
	:354.A	0.1284
	:355.A	0.1467
	:356.A	0.1122
	:357.A	0.1587
	:358.A	0.1531
	:359.A	0.1456
	:360.A	0.1464
	:361.A	0.2320
	:362.A	0.0774
	:363.A	0.1061
	:364.A	0.1085
	:365.A	0.1223
	:366.A	0.2129
	:367.A	0.1500
	:368.A	0.1311
	:369.A	0.1631
	:370.A	0.1518
	:371.A	0.2197
	:372.A	0.1530
	:373.A	0.1492
	:374.A	0.1490
	:375.A	0.1612
	:376.A	0.1446
	:377.A	0.1485
	:378.A	0.1542
	:379.A	0.1758
	:380.A	0.0912
	:381.A	0.1005
	:382.A	0.0566
	:383.A	0.1154
	:384.A	0.1667
	:385.A	0.2413
	:386.A	0.1830
	:387.A	0.2794
	:388.A	0.2996
	:389.A	0.2939
	:390.A	0.1976
	:391.A	0.1890
	:392.A	0.2387
	:393.A	0.0871
	:394.A	0.1011
	:395.A	0.1967
	:396.A	0.3095
	:397.A	0.1381
	:398.A	0.1016
	:399.A	0.0913
	:400.A	0.0841
	:401.A	0.1694
	:402.A	0.2027
	:403.A	0.1593
	:404.A	0.2785
	:405.A	0.1984
	:406.A	0.1664
	:407.A	0.1742
	:408.A	0.1029
	:409.A	0.1733
	:410.A	0.0768
	:411.A	0.0996
	:412.A	0.2348
	:413.A	0.1455
	:414.A	0.1858
	:415.A	0.3558
	:416.A	0.3073
	:417.A	0.2675
	:418.A	0.1805
	:419.A	0.1908
	:420.A	0.1226
	:421.A	0.0604
	:422.A	0.1190
	:423.A	0.1192
	:424.A	0.0969
	:425.A	0.0921
	:426.A	0.0934
	:427.A	0.1125
	:428.A	0.1144
	:429.A	0.0834
	:430.A	0.0869
	:431.A	0.1172
	:432.A	0.1861
	:433.A	0.1635
	:434.A	0.1209
	:435.A	0.1242
	:436.A	0.1955
	:437.A	0.2253
	:438.A	0.2178
	:439.A	0.2562
	:440.A	0.4585
	:441.A	0.9992
	:1.B	0.4134
	:2.B	0.1708
	:3.B	0.1443
	:4.B	0.0822
	:5.B	0.1002
	:6.B	0.1155
	:7.B	0.0925
	:8.B	0.1115
	:9.B	0.0879
	:10.B	0.0838
	:11.B	0.0951
	:12.B	0.2241
	:13.B	0.4286
	:14.B	0.3813
	:15.B	0.2046
	:16.B	0.1751
	:17.B	0.1394
	:18.B	0.2505
	:19.B	0.2765
	:20.B	0.1910
	:21.B	0.1473
	:22.B	0.1815
	:23.B	0.1047
	:24.B	0.1328
	:25.B	0.1349
	:26.B	0.1113
	:27.B	0.0686
	:28.B	0.1313
	:29.B	0.1742
	:30.B	0.3331
	:31.B	0.2304
	:32.B	0.1748
	:33.B	0.1610
	:34.B	0.1688
	:35.B	0.1136
	:36.B	0.0793
	:37.B	0.0843
	:38.B	0.0990
	:39.B	0.1210
	:40.B	0.1503
	:41.B	0.2165
	:42.B	0.2641
	:43.B	0.2089
	:44.B	0.1736
	:45.B	0.1524
	:46.B	0.1251
	:47.B	0.1643
	:48.B	0.1965
	:49.B	0.1887
	:50.B	0.1529
	:51.B	0.1215
	:52.B	0.1696
	:53.B	0.1388
	:54.B	0.1834
	:55.B	0.2691
	:56.B	0.2922
	:57.B	0.2094
	:58.B	0.2181
	:59.B	0.2176
	:60.B	0.1717
	:61.B	0.1244
	:62.B	0.1381
	:63.B	0.1442
	:64.B	0.1016
	:65.B	0.1207
	:66.B	0.2895
	:67.B	0.4369
	:68.B	0.2123
	:69.B	0.2677
	:70.B	0.2741
	:71.B	0.3812
	:72.B	0.3900
	:73.B	0.3330
	:74.B	0.4562
	:75.B	0.5966
	:76.B	0.4678
	:77.B	0.1863
	:78.B	0.1578
	:79.B	0.0943
	:80.B	0.1166
	:81.B	0.2086
	:82.B	0.2520
	:83.B	0.1935
	:84.B	0.1549
	:85.B	0.0971
	:86.B	0.4159
	:87.B	0.3979
	:88.B	0.3485
	:89.B	0.2385
	:90.B	0.2194
	:91.B	0.1506
	:92.B	0.1961
	:93.B	0.1863
	:94.B	0.1159
	:95.B	0.2212
	:96.B	0.1934
	:97.B	0.1047
	:98.B	0.2087
	:99.B	0.0783
	:100.B	0.1529
	:101.B	0.1563
	:102.B	0.3012
	:103.B	0.3205
	:104.B	0.1715
	:105.B	0.1942
	:106.B	0.1733
	:107.B	0.2045
	:108.B	0.2003
	:109.B	0.4408
	:110.B	0.2835
	:111.B	0.2461
	:112.B	0.1540
	:113.B	0.1554
	:114.B	0.1807
	:115.B	0.1185
	:116.B	0.0884
	:117.B	0.0911
	:118.B	0.1119
	:119.B	0.0759
	:120.B	0.0620
	:121.B	0.0775
	:122.B	0.1608
	:123.B	0.0783
	:124.B	0.1029
	:125.B	0.2163
	:126.B	0.2272
	:127.B	0.1550
	:128.B	0.2113
	:129.B	0.2517
	:130.B	0.2070
	:131.B	0.1504
	:132.B	0.1161
	:133.B	0.1040
	:134.B	0.1186
	:135.B	0.2100
	:136.B	0.1444
	:137.B	0.1402
	:138.B	0.2447
	:139.B	0.1679
	:140.B	0.1914
	:141.B	0.1946
	:142.B	0.1551
	:143.B	0.0893
	:144.B	0.1006
	:145.B	0.1384
	:146.B	0.1649
	:147.B	0.1516
	:148.B	0.0837
	:149.B	0.0722
	:150.B	0.0702
	:151.B	0.1092
	:152.B	0.1045
	:153.B	0.0721
	:154.B	0.0559
	:155.B	0.0846
	:156.B	0.0888
	:157.B	0.0998
	:158.B	0.1044
	:159.B	0.1197
	:160.B	0.2242
	:161.B	0.1729
	:162.B	0.1587
	:163.B	0.1396
	:164.B	0.1411
	:165.B	0.1237
	:166.B	0.1127
	:167.B	0.1163
	:168.B	0.2086
	:169.B	0.1595
	:170.B	0.1675
	:171.B	0.1271
	:172.B	0.1343
	:173.B	0.1714
	:174.B	0.2659
	:175.B	0.5543
	:176.B	0.2842
	:177.B	0.1311
	:178.B	0.1761
	:179.B	0.1274
	:180.B	0.1416
	:181.B	0.0619
	:182.B	0.0645
	:183.B	0.0630
	:184.B	0.0781
	:185.B	0.0751
	:186.B	0.0633
	:187.B	0.0770
	:188.B	0.1167
	:189.B	0.1540
	:190.B	0.2247
	:191.B	0.1664
	:192.B	0.1064
	:193.B	0.1901
	:194.B	0.5514
	:195.B	0.2833
	:196.B	0.2527
	:197.B	0.1929
	:198.B	0.2376
	:199.B	0.1232
	:200.B	0.1238
	:201.B	0.0598
	:202.B	0.0811
	:203.B	0.1031
	:204.B	0.0855
	:205.B	0.1506
	:206.B	0.1423
	:207.B	0.1327
	:208.B	0.1492
	:209.B	0.1446
	:210.B	0.0979
	:211.B	0.1525
	:212.B	0.2323
	:213.B	0.4088
	:214.B	0.2881
	:215.B	0.2157
	:216.B	0.1940
	:217.B	0.2526
	:218.B	0.3933
	:219.B	0.2556
	:220.B	0.2612
	:221.B	0.1812
	:222.B	0.0940
	:223.B	0.2455
	:224.B	0.3625
	:225.B	0.2316
	:226.B	0.1565
	:227.B	0.1102
	:228.B	0.1017
	:229.B	0.0895
	:230.B	0.0845
	:231.B	0.1189
	:232.B	0.1200
	:233.B	0.1154
	:234.B	0.1436
	:235.B	0.2470
	:236.B	0.1810
	:237.B	0.1047
	:238.B	0.1523
	:239.B	0.1302
	:240.B	0.1713
	:241.B	0.1537
	:242.B	0.0673
	:243.B	0.1258
	:244.B	0.2507
	:245.B	0.1466
	:246.B	0.1269
	:247.B	0.0998
	:248.B	0.1017
	:249.B	0.1092
	:250.B	0.1362
	:251.B	0.1350
	:252.B	0.1128
	:253.B	0.1109
	:254.B	0.1612
	:255.B	0.1669
	:256.B	0.1346
	:257.B	0.1209
	:258.B	0.1395
	:259.B	0.1392
	:260.B	0.1006
	:261.B	0.1740
	:262.B	0.0633
	:263.B	0.0591
	:264.B	0.0582
	:265.B	0.1357
	:266.B	0.1258
	:267.B	0.1704
	:268.B	0.1232
	:269.B	0.0674
	:270.B	0.2599
	:271.B	0.1840
	:272.B	0.0846
	:273.B	0.1818
	:274.B	0.1494
	:275.B	0.1446
	:276.B	0.2001
	:277.B	0.1639
	:278.B	0.1850
	:279.B	0.2907
	:280.B	0.3505
	:281.B	0.3157
	:282.B	0.3910
	:283.B	0.3102
	:284.B	0.2806
	:285.B	0.2139
	:286.B	0.2014
	:287.B	0.0941
	:288.B	0.1799
	:289.B	0.1797
	:290.B	0.1491
	:291.B	0.1289
	:292.B	0.0968
	:293.B	0.0984
	:294.B	0.0973
	:295.B	0.1070
	:296.B	0.1164
	:297.B	0.5527
	:298.B	0.3091
	:299.B	0.2313
	:300.B	0.0916
	:301.B	0.1465
	:302.B	0.1075
	:303.B	0.1412
	:304.B	0.1470
	:305.B	0.1549
	:306.B	0.1575
	:307.B	0.0960
	:308.B	0.1511
	:309.B	0.2315
	:310.B	0.2132
	:311.B	0.1411
	:312.B	0.0897
	:313.B	0.0786
	:314.B	0.0890
	:315.B	0.1511
	:316.B	0.1026
	:317.B	0.1910
	:318.B	0.1849
	:319.B	0.1232
	:320.B	0.1994
	:321.B	0.2744
	:322.B	0.1616
	:323.B	0.2159
	:324.B	0.2351
	:325.B	0.1499
	:326.B	0.1682
	:327.B	0.2808
	:328.B	0.1409
	:329.B	0.1263
	:330.B	0.1248
	:331.B	0.1237
	:332.B	0.1604
	:333.B	0.1588
	:334.B	0.1221
	:335.B	0.1738
	:336.B	0.1703
	:337.B	0.1172
	:338.B	0.1162
	:339.B	0.0838
	:340.B	0.1761
	:341.B	0.1555
	:342.B	0.2286
	:343.B	0.2477
	:344.B	0.1331
	:345.B	0.0976
	:346.B	0.1881
	:347.B	0.0650
	:348.B	0.0636
	:349.B	0.1533
	:350.B	0.1415
	:351.B	0.1305
	:352.B	0.1320
	:353.B	0.1050
	:354.B	0.2308
	:355.B	0.2572
	:356.B	0.2049
	:357.B	0.2151
	:358.B	0.3796
	:359.B	0.3965
	:360.B	0.3475
	:361.B	0.1407
	:362.B	0.0605
	:363.B	0.1390
	:364.B	0.1439
	:365.B	0.0808
	:366.B	0.1818
	:367.B	0.1149
	:368.B	0.1330
	:369.B	0.0996
	:370.B	0.0941
	:371.B	0.1091
	:372.B	0.2173
	:373.B	0.1951
	:374.B	0.2356
	:375.B	0.3208
	:376.B	0.4107
	:377.B	0.3820
	:378.B	0.2465
	:379.B	0.1669
	:380.B	0.1738
	:381.B	0.2475
	:382.B	0.3134
	:383.B	0.2216
	:384.B	0.0766
	:385.B	0.0909
	:386.B	0.0793
	:387.B	0.1666
	:388.B	0.1167
	:389.B	0.1021
	:390.B	0.1530
	:391.B	0.3118
	:392.B	0.3185
	:393.B	0.2618
	:394.B	0.1252
	:395.B	0.2295
	:396.B	0.1878
	:397.B	0.1600
	:398.B	0.1070
	:399.B	0.1223
	:400.B	0.1255
	:401.B	0.1646
	:402.B	0.1934
	:403.B	0.2477
	:404.B	0.2130
	:405.B	0.1400
	:406.B	0.1908
	:407.B	0.1779
	:408.B	0.1520
	:409.B	0.1435
	:410.B	0.1422
	:411.B	0.0921
	:412.B	0.1039
	:413.B	0.1173
	:414.B	0.0992
	:415.B	0.0894
	:416.B	0.1214
	:417.B	0.1293
	:418.B	0.1032
	:419.B	0.0685
	:420.B	0.1067
	:421.B	0.0802
	:422.B	0.1425
	:423.B	0.1846
	:424.B	0.3897
	:425.B	0.1413
	:426.B	0.2784
	:427.B	0.4506
	:428.B	0.4878
	:429.B	1.3473
	:391.K	0.1610
	:392.K	0.2378
	:393.K	0.4036
	:394.K	0.3347
	:395.K	0.2020
	:396.K	0.3360
	:397.K	0.3114
	:398.K	0.2559
	:399.K	0.1488
	:400.K	0.2011
	:401.K	0.1816
	:402.K	0.1506
	:403.K	0.2158
	:404.K	0.3596
	:405.K	0.3633
	:406.K	0.3645
	:407.K	0.4169
	:408.K	0.4417
	:409.K	0.4056
	:410.K	0.3498
	:411.K	0.3656
	:412.K	0.2998
	:413.K	0.2212
	:414.K	0.1765
	:415.K	0.2521
	:416.K	0.1864
	:417.K	0.2290
	:418.K	0.3729
	:419.K	0.7101
	:420.K	0.8789
	:421.K	0.7182
	:422.K	0.5858
	:423.K	0.3110
	:424.K	0.2403
	:425.K	0.1800
	:426.K	0.4063
	:427.K	0.4263
	:428.K	0.2690
	:429.K	0.4056
	:430.K	0.5288
	:431.K	0.3217
	:432.K	0.6160
	:433.K	0.3661
	:434.K	0.2539
	:435.K	0.3302
	:436.K	0.1768
	:437.K	0.2517
	:438.K	0.3501
	:439.K	0.3669
	:440.K	0.3731
	:441.K	0.1499
	:442.K	0.2053
	:443.K	0.2139
	:444.K	0.2553
	:445.K	0.3456
	:446.K	0.2682
	:447.K	0.2508
	:448.K	0.3244
	:449.K	0.2530
	:450.K	0.2037
	:451.K	0.2336
	:452.K	0.2268
	:453.K	0.2046
	:454.K	0.1764
	:455.K	0.1752
	:456.K	0.1565
	:457.K	0.1754
	:458.K	0.1640
	:459.K	0.1753
	:460.K	0.1864
	:461.K	0.1659
	:462.K	0.1868
	:463.K	0.2357
	:464.K	0.2024
	:465.K	0.2170
	:466.K	0.3732
	:467.K	0.2815
	:468.K	0.2626
	:469.K	0.3200
	:470.K	0.3926
	:471.K	0.5213
	:472.K	0.4174
	:473.K	0.3525
	:474.K	0.1545
	:475.K	0.0930
	:476.K	0.1098
	:477.K	0.1845
	:478.K	0.1216
	:479.K	0.2572
	:480.K	0.1784
	:481.K	0.1908
	:482.K	0.2883
	:483.K	0.2421
	:484.K	0.2638
	:485.K	0.2157
	:486.K	0.1819
	:487.K	0.2578
	:488.K	0.2961
	:489.K	0.4122
	:490.K	0.3018
	:491.K	0.2272
	:492.K	0.1542
	:493.K	0.1855
	:494.K	0.2287
	:495.K	0.1579
	:496.K	0.2084
	:497.K	0.2898
	:498.K	0.2466
	:499.K	0.1736
	:500.K	0.2149
	:501.K	0.3921
	:502.K	0.2444
	:503.K	0.2640
	:504.K	0.2390
	:505.K	0.1753
	:506.K	0.1693
	:507.K	0.2178
	:508.K	0.2403
	:509.K	0.2296
	:510.K	0.2395
	:511.K	0.3082
	:512.K	0.3252
	:513.K	0.2674
	:514.K	0.3691
	:515.K	0.3833
	:516.K	0.2266
	:517.K	0.1862
	:518.K	0.3674
	:519.K	0.6274
	:520.K	0.8434
	:521.K	0.3192
	:522.K	0.2583
	:523.K	0.2529
	:524.K	0.4649
	:525.K	0.3271
	:526.K	0.2085
	:527.K	0.2326
	:528.K	0.2454
	:529.K	0.1656
	:530.K	0.1085
	:531.K	0.2234
	:532.K	0.1524
	:533.K	0.1598
	:534.K	0.2004
	:535.K	0.1898
	:536.K	0.2827
	:537.K	0.2314
	:538.K	0.1788
	:539.K	0.2073
	:540.K	0.2073
	:541.K	0.5373
	:542.K	0.5455
	:543.K	0.7046
	:544.K	0.7680
	:545.K	0.6849
	:546.K	0.6828
	:547.K	0.7679
	:548.K	1.0507
	:549.K	0.5966
	:550.K	0.3340
	:551.K	0.2589
	:552.K	0.1986
	:553.K	0.3625
	:554.K	0.2008
	:555.K	0.1318
	:556.K	0.2033
	:557.K	0.1875
	:558.K	0.2161
	:559.K	0.1447
	:560.K	0.1922
	:561.K	0.1959
	:562.K	0.4296
	:563.K	0.5617
	:564.K	0.3557
	:565.K	0.2261
	:566.K	0.1188
	:567.K	0.1339
	:568.K	0.1945
	:569.K	0.1355
	:570.K	0.1933
	:571.K	0.1680
	:572.K	0.1942
	:573.K	0.2010
	:574.K	0.1992
	:575.K	0.2525
	:576.K	0.2967
	:577.K	0.5071
	:578.K	0.5741
	:579.K	0.3040
	:580.K	0.3473
	:581.K	0.5214
	:582.K	0.5638
	:583.K	0.3427
	:584.K	0.3919
	:585.K	0.2841
	:586.K	0.3630
	:587.K	0.3201
	:588.K	0.2785
	:589.K	0.3060
	:590.K	0.2998
	:591.K	0.3019
	:592.K	0.4827
	:593.K	0.5871
	:594.K	0.5041
	:595.K	0.5547
	:596.K	0.5577
	:597.K	0.9237
	:598.K	0.9513
	:599.K	0.6238
	:600.K	0.3466
	:601.K	0.4212
	:602.K	0.4343
	:603.K	0.5060
	:604.K	0.3485
	:605.K	0.2578
	:606.K	0.1712
	:607.K	0.1747
	:608.K	0.1565
	:609.K	0.1704
	:610.K	0.1555
	:611.K	0.1461
	:612.K	0.1824
	:613.K	0.1910
	:614.K	0.1845
	:615.K	0.3158
	:616.K	0.3436
	:617.K	0.7282
	:618.K	0.7977
	:619.K	0.6955
	:620.K	0.4276
	:621.K	0.8371
	:622.K	0.6840
	:623.K	0.6293
	:624.K	0.5099
	:625.K	0.2585
	:626.K	0.4808
	:627.K	0.5532
	:628.K	0.4924
	:629.K	0.5314
	:630.K	0.3116
	:631.K	0.1450
	:632.K	0.2197
	:633.K	0.1357
	:634.K	0.1102
	:635.K	0.1157
	:636.K	0.0962
	:637.K	0.1176
	:638.K	0.1676
	:639.K	0.1844
	:640.K	0.1712
	:641.K	0.2535
	:642.K	0.2814
	:643.K	0.3200
	:644.K	0.4055
	:645.K	0.4768
	:646.K	0.3892
	:647.K	0.2902
	:648.K	0.6411
	:649.K	0.4847
	:650.K	0.3389
	:651.K	0.2652
	:652.K	0.2585
	:653.K	0.2031
	:654.K	0.2256
	:655.K	0.2091
	:656.K	0.3109
	:657.K	0.2877
	:658.K	0.1807
	:659.K	0.1561
	:660.K	0.1907
	:661.K	0.1567
	:662.K	0.1426
	:663.K	0.1257
	:664.K	0.1296
	:665.K	0.1042
	:666.K	0.1157
	:667.K	0.0973
	:668.K	0.0805
	:669.K	0.1689
	:670.K	0.1018
	:671.K	0.1206
	:672.K	0.1269
	:673.K	0.1777
	:674.K	0.1645
	:675.K	0.1701
	:676.K	0.2055
	:677.K	0.1916
	:678.K	0.2149
	:679.K	0.3245
	:680.K	0.3452
	:681.K	0.3153
	:682.K	0.3648
	:683.K	0.2559
	:684.K	0.2030
	:685.K	0.4019
	:686.K	0.2697
	:687.K	0.1749
	:688.K	0.1296
	:689.K	0.1326
	:690.K	0.1544
	:691.K	0.1772
	:692.K	0.1687
	:693.K	0.1351
	:694.K	0.0995
	:695.K	0.1134
	:696.K	0.1165
	:697.K	0.1980
	:698.K	0.2320
	:699.K	0.1192
	:700.K	0.0923
	:701.K	0.2091
	:702.K	0.2675
	:703.K	0.1662
	:704.K	0.1443
	:705.K	0.1071
	:706.K	0.1699
	:707.K	0.1276
	:708.K	0.1333
	:709.K	0.1459
	:710.K	0.1503
	:711.K	0.2991
	:712.K	0.2254
	:713.K	0.1818
	:714.K	0.2076
	:715.K	0.1617
	:716.K	0.1471
	:717.K	0.1879
	:718.K	0.1906
	:719.K	0.1915
	:720.K	0.2259
	:721.K	0.2776
	:722.K	0.3094
	:723.K	0.1625
	:724.K	0.1565
	:725.K	0.1374
	:726.K	0.1552
	:727.K	0.1980
	:728.K	0.1297
	:729.K	0.1148
	:730.K	0.1537
	:731.K	0.1415
	:732.K	0.2191
	:733.K	0.4366
	:734.K	0.4464
	:735.K	0.4951
