# Supplementary material for: Structural basis of mechano-chemical coupling by the mitotic kinesin KIF14
Source: Nat Commun. 2021 Jun 15;12:3637. doi: 10.1038/s41467-021-23581-3 (PMC8206134; doi:10.1038/s41467-021-23581-3)
Supplement: Supplementary file 7 — Source Data [file 41467_2021_23581_MOESM7_ESM.zip › DataSource/Supplementary_Fig_5/MT-K743-ADP_CTRMSD.txt]

attribute: MTK743ADP_CTRMSD
recipient: residues
	:1.A	0.3901
	:2.A	0.1408
	:3.A	0.2030
	:4.A	0.2027
	:5.A	0.1492
	:6.A	0.1081
	:7.A	0.1463
	:8.A	0.1201
	:9.A	0.1407
	:10.A	0.0708
	:11.A	0.0509
	:12.A	0.0981
	:13.A	0.0872
	:14.A	0.1188
	:15.A	0.2583
	:16.A	0.1936
	:17.A	0.1143
	:18.A	0.0978
	:19.A	0.1795
	:20.A	0.0582
	:21.A	0.0921
	:22.A	0.1387
	:23.A	0.1217
	:24.A	0.1071
	:25.A	0.1070
	:26.A	0.1577
	:27.A	0.1066
	:28.A	0.1678
	:29.A	0.0934
	:30.A	0.0713
	:31.A	0.0805
	:32.A	0.1036
	:33.A	0.1466
	:34.A	0.1134
	:35.A	0.1040
	:36.A	0.1534
	:37.A	0.1997
	:38.A	0.3116
	:39.A	0.2883
	:40.A	0.3354
	:41.A	0.1807
	:42.A	0.2890
	:43.A	0.2008
	:44.A	0.3879
	:45.A	0.2152
	:46.A	0.2055
	:47.A	0.1085
	:48.A	0.1118
	:49.A	0.1277
	:50.A	0.1247
	:51.A	0.1688
	:52.A	0.1059
	:53.A	0.1336
	:54.A	0.1870
	:55.A	0.1566
	:56.A	0.3003
	:57.A	0.3047
	:58.A	0.2082
	:59.A	0.1967
	:60.A	0.2208
	:61.A	0.1480
	:62.A	0.0992
	:63.A	0.2151
	:64.A	0.1102
	:65.A	0.2004
	:66.A	0.1846
	:67.A	0.0801
	:68.A	0.1133
	:69.A	0.1786
	:70.A	0.1007
	:71.A	0.1051
	:72.A	0.0909
	:73.A	0.1343
	:74.A	0.0895
	:75.A	0.1086
	:76.A	0.0982
	:77.A	0.1350
	:78.A	0.1313
	:79.A	0.1309
	:80.A	0.1648
	:81.A	0.1556
	:82.A	0.1859
	:83.A	0.0866
	:84.A	0.1102
	:85.A	0.1183
	:86.A	0.1474
	:87.A	0.1223
	:88.A	0.1111
	:89.A	0.2313
	:90.A	0.4392
	:91.A	0.1795
	:92.A	0.1823
	:93.A	0.1893
	:94.A	0.1837
	:95.A	0.1344
	:96.A	0.0916
	:97.A	0.1051
	:98.A	0.0929
	:99.A	0.0963
	:100.A	0.0987
	:101.A	0.0922
	:102.A	0.1303
	:103.A	0.1243
	:104.A	0.1395
	:105.A	0.1598
	:106.A	0.1447
	:107.A	0.1492
	:108.A	0.1477
	:109.A	0.1569
	:110.A	0.2579
	:111.A	0.4519
	:112.A	0.3906
	:113.A	1.0072
	:114.A	0.4273
	:115.A	0.2002
	:116.A	0.1819
	:117.A	0.1705
	:118.A	0.1986
	:119.A	0.1001
	:120.A	0.1469
	:121.A	0.2061
	:122.A	0.1861
	:123.A	0.1953
	:124.A	0.1639
	:125.A	0.2312
	:126.A	0.1903
	:127.A	0.1112
	:128.A	0.2634
	:129.A	0.2472
	:130.A	0.2075
	:131.A	0.2246
	:132.A	0.1651
	:133.A	0.4203
	:134.A	0.4027
	:135.A	0.3580
	:136.A	0.1816
	:137.A	0.0750
	:138.A	0.0699
	:139.A	0.1044
	:140.A	0.0916
	:141.A	0.0972
	:142.A	0.2748
	:143.A	0.2371
	:144.A	0.2336
	:145.A	0.2306
	:146.A	0.1979
	:147.A	0.2034
	:148.A	0.1101
	:149.A	0.1183
	:150.A	0.1184
	:151.A	0.2133
	:152.A	0.1173
	:153.A	0.1074
	:154.A	0.1526
	:155.A	0.1695
	:156.A	0.2372
	:157.A	0.1565
	:158.A	0.1992
	:159.A	0.2478
	:160.A	0.2231
	:161.A	0.1120
	:162.A	0.2199
	:163.A	0.2542
	:164.A	0.3319
	:165.A	0.4069
	:166.A	0.2078
	:167.A	0.3031
	:168.A	0.1465
	:169.A	0.1832
	:170.A	0.2407
	:171.A	0.3127
	:172.A	0.1296
	:173.A	0.1162
	:174.A	0.1517
	:175.A	0.1400
	:176.A	0.0857
	:177.A	0.1143
	:178.A	0.1731
	:179.A	0.2043
	:180.A	0.1602
	:181.A	0.1812
	:182.A	0.1226
	:183.A	0.1086
	:184.A	0.0725
	:185.A	0.0828
	:186.A	0.0892
	:187.A	0.1605
	:188.A	0.1959
	:189.A	0.1688
	:190.A	0.1423
	:191.A	0.1917
	:192.A	0.2180
	:193.A	0.1566
	:194.A	0.1005
	:195.A	0.1857
	:196.A	0.1467
	:197.A	0.2074
	:198.A	0.2264
	:199.A	0.1748
	:200.A	0.1520
	:201.A	0.2113
	:202.A	0.2125
	:203.A	0.1119
	:204.A	0.0911
	:205.A	0.0862
	:206.A	0.0893
	:207.A	0.0853
	:208.A	0.0660
	:209.A	0.0920
	:210.A	0.1518
	:211.A	0.1487
	:212.A	0.0691
	:213.A	0.1655
	:214.A	0.2729
	:215.A	0.2366
	:216.A	0.1522
	:217.A	0.0947
	:218.A	0.0782
	:219.A	0.1210
	:220.A	0.1791
	:221.A	0.1816
	:222.A	0.0978
	:223.A	0.1949
	:224.A	0.1272
	:225.A	0.1667
	:226.A	0.1393
	:227.A	0.1190
	:228.A	0.1290
	:229.A	0.1182
	:230.A	0.1064
	:231.A	0.1455
	:232.A	0.1770
	:233.A	0.1773
	:234.A	0.1916
	:235.A	0.1436
	:236.A	0.0851
	:237.A	0.1285
	:238.A	0.1325
	:239.A	0.0850
	:240.A	0.0527
	:241.A	0.1115
	:242.A	0.1869
	:243.A	0.1161
	:244.A	0.1263
	:245.A	0.0633
	:246.A	0.1642
	:247.A	0.2495
	:248.A	0.1874
	:249.A	0.0949
	:250.A	0.0875
	:251.A	0.1388
	:252.A	0.1930
	:253.A	0.2271
	:254.A	0.1550
	:255.A	0.1510
	:256.A	0.1720
	:257.A	0.1204
	:258.A	0.1033
	:259.A	0.0965
	:260.A	0.1313
	:261.A	0.1787
	:262.A	0.2032
	:263.A	0.1753
	:264.A	0.0699
	:265.A	0.0953
	:266.A	0.0698
	:267.A	0.2146
	:268.A	0.2533
	:269.A	0.1078
	:270.A	0.2419
	:271.A	0.1833
	:272.A	0.1650
	:273.A	0.2084
	:274.A	0.3264
	:275.A	0.3019
	:276.A	0.1622
	:277.A	0.2818
	:278.A	0.1329
	:279.A	0.1571
	:280.A	0.1883
	:281.A	0.2132
	:282.A	0.1855
	:283.A	0.2018
	:284.A	0.1458
	:285.A	0.1321
	:286.A	0.0760
	:287.A	0.0943
	:288.A	0.0727
	:289.A	0.1285
	:290.A	0.1212
	:291.A	0.1743
	:292.A	0.1755
	:293.A	0.1288
	:294.A	0.1203
	:295.A	0.1561
	:296.A	0.1872
	:297.A	0.1831
	:298.A	0.1436
	:299.A	0.2322
	:300.A	0.1339
	:301.A	0.1024
	:302.A	0.1085
	:303.A	0.1065
	:304.A	0.1208
	:305.A	0.1235
	:306.A	0.1519
	:307.A	0.1301
	:308.A	0.0883
	:309.A	0.1255
	:310.A	0.1597
	:311.A	0.1741
	:312.A	0.1100
	:313.A	0.1209
	:314.A	0.2025
	:315.A	0.1380
	:316.A	0.1056
	:317.A	0.1034
	:318.A	0.0747
	:319.A	0.0869
	:320.A	0.0705
	:321.A	0.1274
	:322.A	0.1032
	:323.A	0.1272
	:324.A	0.1704
	:325.A	0.3001
	:326.A	0.4282
	:327.A	0.3637
	:328.A	0.2826
	:329.A	0.1576
	:330.A	0.1237
	:331.A	0.1117
	:332.A	0.1385
	:333.A	0.1434
	:334.A	0.0840
	:335.A	0.0742
	:336.A	0.1041
	:337.A	0.2491
	:338.A	0.1867
	:339.A	0.1653
	:340.A	0.2439
	:341.A	0.0560
	:342.A	0.1745
	:343.A	0.1139
	:344.A	0.1093
	:345.A	0.1302
	:346.A	0.1123
	:347.A	0.0790
	:348.A	0.2286
	:349.A	0.0796
	:350.A	0.1351
	:351.A	0.0969
	:352.A	0.1090
	:353.A	0.1382
	:354.A	0.1170
	:355.A	0.0601
	:356.A	0.1746
	:357.A	0.1183
	:358.A	0.0691
	:359.A	0.0546
	:360.A	0.0501
	:361.A	0.0713
	:362.A	0.2208
	:363.A	0.0794
	:364.A	0.2230
	:365.A	0.2196
	:366.A	0.2320
	:367.A	0.1063
	:368.A	0.1179
	:369.A	0.2635
	:370.A	0.2705
	:371.A	0.1698
	:372.A	0.0719
	:373.A	0.0919
	:374.A	0.0903
	:375.A	0.1291
	:376.A	0.3009
	:377.A	0.4156
	:378.A	0.2630
	:379.A	0.1548
	:380.A	0.1616
	:381.A	0.2798
	:382.A	0.1282
	:383.A	0.1068
	:384.A	0.1848
	:385.A	0.2446
	:386.A	0.1652
	:387.A	0.1563
	:388.A	0.1931
	:389.A	0.2087
	:390.A	0.1756
	:391.A	0.1186
	:392.A	0.1126
	:393.A	0.0592
	:394.A	0.1014
	:395.A	0.1131
	:396.A	0.1527
	:397.A	0.1625
	:398.A	0.1812
	:399.A	0.1184
	:400.A	0.1261
	:401.A	0.1144
	:402.A	0.1537
	:403.A	0.1587
	:404.A	0.1852
	:405.A	0.1421
	:406.A	0.1429
	:407.A	0.1643
	:408.A	0.1343
	:409.A	0.1741
	:410.A	0.1037
	:411.A	0.1599
	:412.A	0.3597
	:413.A	0.5442
	:414.A	0.1967
	:415.A	0.1490
	:416.A	0.1322
	:417.A	0.1750
	:418.A	0.1639
	:419.A	0.1475
	:420.A	0.1910
	:421.A	0.1657
	:422.A	0.1117
	:423.A	0.2578
	:424.A	0.2156
	:425.A	0.1890
	:426.A	0.1674
	:427.A	0.1351
	:428.A	0.1634
	:429.A	0.2160
	:430.A	0.1048
	:431.A	0.1296
	:432.A	0.1695
	:433.A	0.2219
	:434.A	0.2302
	:435.A	0.1974
	:436.A	0.1348
	:437.A	0.2708
	:438.A	0.2315
	:439.A	0.3440
	:440.A	0.3485
	:441.A	0.5633
	:1.B	0.3841
	:2.B	0.1975
	:3.B	0.1089
	:4.B	0.0798
	:5.B	0.1328
	:6.B	0.1314
	:7.B	0.0840
	:8.B	0.0896
	:9.B	0.1985
	:10.B	0.1579
	:11.B	0.1278
	:12.B	0.0999
	:13.B	0.1090
	:14.B	0.0954
	:15.B	0.3328
	:16.B	0.2486
	:17.B	0.3353
	:18.B	0.4165
	:19.B	0.1582
	:20.B	0.1361
	:21.B	0.1750
	:22.B	0.1993
	:23.B	0.1479
	:24.B	0.1001
	:25.B	0.1240
	:26.B	0.1963
	:27.B	0.1153
	:28.B	0.0812
	:29.B	0.1016
	:30.B	0.0974
	:31.B	0.1261
	:32.B	0.1584
	:33.B	0.1683
	:34.B	0.1194
	:35.B	0.1504
	:36.B	0.1290
	:37.B	0.0789
	:38.B	0.0783
	:39.B	0.2448
	:40.B	0.2620
	:41.B	0.1527
	:42.B	0.2030
	:43.B	0.0736
	:44.B	0.1054
	:45.B	0.1306
	:46.B	0.1306
	:47.B	0.0944
	:48.B	0.1354
	:49.B	0.1069
	:50.B	0.0992
	:51.B	0.0636
	:52.B	0.0703
	:53.B	0.0918
	:54.B	0.1813
	:55.B	0.2820
	:56.B	0.2307
	:57.B	0.1463
	:58.B	0.1043
	:59.B	0.1740
	:60.B	0.1634
	:61.B	0.0626
	:62.B	0.1506
	:63.B	0.2104
	:64.B	0.1833
	:65.B	0.2175
	:66.B	0.2852
	:67.B	0.1647
	:68.B	0.1663
	:69.B	0.1863
	:70.B	0.1441
	:71.B	0.3215
	:72.B	0.2632
	:73.B	0.3665
	:74.B	0.2511
	:75.B	0.1794
	:76.B	0.1365
	:77.B	0.0915
	:78.B	0.1376
	:79.B	0.1875
	:80.B	0.2339
	:81.B	0.2023
	:82.B	0.1354
	:83.B	0.0957
	:84.B	0.0587
	:85.B	0.0636
	:86.B	0.1213
	:87.B	0.1826
	:88.B	0.1971
	:89.B	0.1027
	:90.B	0.0751
	:91.B	0.1147
	:92.B	0.0956
	:93.B	0.0654
	:94.B	0.1168
	:95.B	0.2220
	:96.B	0.2177
	:97.B	0.2667
	:98.B	0.1710
	:99.B	0.1520
	:100.B	0.0907
	:101.B	0.0923
	:102.B	0.1542
	:103.B	0.1095
	:104.B	0.1683
	:105.B	0.1520
	:106.B	0.1032
	:107.B	0.3332
	:108.B	0.2953
	:109.B	0.1601
	:110.B	0.1582
	:111.B	0.1875
	:112.B	0.1718
	:113.B	0.0859
	:114.B	0.0897
	:115.B	0.2588
	:116.B	0.1270
	:117.B	0.0882
	:118.B	0.0945
	:119.B	0.1208
	:120.B	0.0817
	:121.B	0.0855
	:122.B	0.0724
	:123.B	0.0661
	:124.B	0.0840
	:125.B	0.1453
	:126.B	0.0736
	:127.B	0.0970
	:128.B	0.1613
	:129.B	0.1034
	:130.B	0.1132
	:131.B	0.0820
	:132.B	0.1086
	:133.B	0.0700
	:134.B	0.1297
	:135.B	0.1162
	:136.B	0.2065
	:137.B	0.2082
	:138.B	0.1657
	:139.B	0.1507
	:140.B	0.2582
	:141.B	0.2043
	:142.B	0.2083
	:143.B	0.2766
	:144.B	0.2418
	:145.B	0.1465
	:146.B	0.1501
	:147.B	0.1776
	:148.B	0.1404
	:149.B	0.0948
	:150.B	0.0710
	:151.B	0.0951
	:152.B	0.1231
	:153.B	0.1821
	:154.B	0.1646
	:155.B	0.0897
	:156.B	0.1366
	:157.B	0.1435
	:158.B	0.1284
	:159.B	0.1244
	:160.B	0.2212
	:161.B	0.1338
	:162.B	0.1458
	:163.B	0.1282
	:164.B	0.1765
	:165.B	0.2090
	:166.B	0.1609
	:167.B	0.1211
	:168.B	0.2833
	:169.B	0.2386
	:170.B	0.2233
	:171.B	0.2535
	:172.B	0.1362
	:173.B	0.2064
	:174.B	0.1783
	:175.B	0.1796
	:176.B	0.1333
	:177.B	0.1910
	:178.B	0.2313
	:179.B	0.1759
	:180.B	0.0961
	:181.B	0.1881
	:182.B	0.1657
	:183.B	0.0833
	:184.B	0.0783
	:185.B	0.0815
	:186.B	0.1287
	:187.B	0.2585
	:188.B	0.2039
	:189.B	0.1864
	:190.B	0.2206
	:191.B	0.2366
	:192.B	0.1782
	:193.B	0.2954
	:194.B	0.0914
	:195.B	0.0943
	:196.B	0.1935
	:197.B	0.1635
	:198.B	0.2120
	:199.B	0.2000
	:200.B	0.1761
	:201.B	0.1768
	:202.B	0.0677
	:203.B	0.0873
	:204.B	0.0841
	:205.B	0.1186
	:206.B	0.1577
	:207.B	0.2510
	:208.B	0.1624
	:209.B	0.1520
	:210.B	0.1635
	:211.B	0.0957
	:212.B	0.0924
	:213.B	0.1320
	:214.B	0.0852
	:215.B	0.0587
	:216.B	0.0411
	:217.B	0.1369
	:218.B	0.1288
	:219.B	0.1392
	:220.B	0.2690
	:221.B	0.1026
	:222.B	0.0653
	:223.B	0.0902
	:224.B	0.2174
	:225.B	0.0949
	:226.B	0.0769
	:227.B	0.0713
	:228.B	0.1319
	:229.B	0.1024
	:230.B	0.0723
	:231.B	0.0710
	:232.B	0.1104
	:233.B	0.0934
	:234.B	0.0525
	:235.B	0.1084
	:236.B	0.0996
	:237.B	0.1821
	:238.B	0.1609
	:239.B	0.1253
	:240.B	0.1234
	:241.B	0.0673
	:242.B	0.0694
	:243.B	0.0768
	:244.B	0.2288
	:245.B	0.0647
	:246.B	0.0844
	:247.B	0.0842
	:248.B	0.1240
	:249.B	0.0749
	:250.B	0.1196
	:251.B	0.1397
	:252.B	0.1229
	:253.B	0.1145
	:254.B	0.1243
	:255.B	0.0854
	:256.B	0.1048
	:257.B	0.0948
	:258.B	0.1125
	:259.B	0.1736
	:260.B	0.1129
	:261.B	0.0727
	:262.B	0.0456
	:263.B	0.0457
	:264.B	0.0760
	:265.B	0.0934
	:266.B	0.0876
	:267.B	0.0852
	:268.B	0.1456
	:269.B	0.0636
	:270.B	0.0752
	:271.B	0.0527
	:272.B	0.0794
	:273.B	0.0930
	:274.B	0.0933
	:275.B	0.1033
	:276.B	0.2254
	:277.B	0.1283
	:278.B	0.1361
	:279.B	0.1719
	:280.B	0.1644
	:281.B	0.1711
	:282.B	0.1655
	:283.B	0.2073
	:284.B	0.2468
	:285.B	0.1251
	:286.B	0.0905
	:287.B	0.1279
	:288.B	0.0708
	:289.B	0.1522
	:290.B	0.1469
	:291.B	0.0938
	:292.B	0.0726
	:293.B	0.1119
	:294.B	0.0859
	:295.B	0.1087
	:296.B	0.3092
	:297.B	0.1718
	:298.B	0.0861
	:299.B	0.1391
	:300.B	0.1019
	:301.B	0.1399
	:302.B	0.2121
	:303.B	0.1700
	:304.B	0.1800
	:305.B	0.0749
	:306.B	0.0829
	:307.B	0.0726
	:308.B	0.0761
	:309.B	0.0552
	:310.B	0.1430
	:311.B	0.1500
	:312.B	0.0648
	:313.B	0.1326
	:314.B	0.2328
	:315.B	0.1281
	:316.B	0.0727
	:317.B	0.0917
	:318.B	0.0759
	:319.B	0.1343
	:320.B	0.1022
	:321.B	0.0739
	:322.B	0.0827
	:323.B	0.1204
	:324.B	0.1227
	:325.B	0.0754
	:326.B	0.0586
	:327.B	0.0824
	:328.B	0.0530
	:329.B	0.0681
	:330.B	0.0561
	:331.B	0.0584
	:332.B	0.0651
	:333.B	0.0850
	:334.B	0.1616
	:335.B	0.1874
	:336.B	0.1773
	:337.B	0.1575
	:338.B	0.1121
	:339.B	0.1388
	:340.B	0.2484
	:341.B	0.1715
	:342.B	0.3283
	:343.B	0.3467
	:344.B	0.2855
	:345.B	0.1486
	:346.B	0.3624
	:347.B	0.1809
	:348.B	0.1389
	:349.B	0.2578
	:350.B	0.3613
	:351.B	0.1551
	:352.B	0.0819
	:353.B	0.0682
	:354.B	0.1211
	:355.B	0.1489
	:356.B	0.2104
	:357.B	0.2215
	:358.B	0.2396
	:359.B	0.1862
	:360.B	0.2036
	:361.B	0.1074
	:362.B	0.1701
	:363.B	0.1412
	:364.B	0.1563
	:365.B	0.1543
	:366.B	0.1527
	:367.B	0.1035
	:368.B	0.1018
	:369.B	0.1420
	:370.B	0.1049
	:371.B	0.0565
	:372.B	0.0647
	:373.B	0.0817
	:374.B	0.2009
	:375.B	0.2866
	:376.B	0.2427
	:377.B	0.1473
	:378.B	0.1988
	:379.B	0.1319
	:380.B	0.1490
	:381.B	0.1287
	:382.B	0.2390
	:383.B	0.2937
	:384.B	0.0574
	:385.B	0.0796
	:386.B	0.1949
	:387.B	0.0833
	:388.B	0.0912
	:389.B	0.1939
	:390.B	0.2223
	:391.B	0.1799
	:392.B	0.1893
	:393.B	0.1575
	:394.B	0.0867
	:395.B	0.1200
	:396.B	0.1316
	:397.B	0.0649
	:398.B	0.1475
	:399.B	0.2206
	:400.B	0.2216
	:401.B	0.3336
	:402.B	0.3640
	:403.B	0.4379
	:404.B	0.3942
	:405.B	0.3452
	:406.B	0.2338
	:407.B	0.1912
	:408.B	0.1409
	:409.B	0.1523
	:410.B	0.0672
	:411.B	0.0959
	:412.B	0.0756
	:413.B	0.1432
	:414.B	0.1655
	:415.B	0.1931
	:416.B	0.0924
	:417.B	0.0757
	:418.B	0.0746
	:419.B	0.0760
	:420.B	0.0772
	:421.B	0.1125
	:422.B	0.1135
	:423.B	0.1135
	:424.B	0.0894
	:425.B	0.1177
	:426.B	0.3809
	:427.B	0.6230
	:428.B	0.9968
	:391.K	0.8094
	:392.K	0.5242
	:393.K	0.4632
	:394.K	0.2983
	:395.K	0.2734
	:396.K	0.1633
	:397.K	0.1863
	:398.K	0.1595
	:399.K	0.1123
	:400.K	0.1912
	:401.K	0.1827
	:402.K	0.1435
	:403.K	0.1480
	:404.K	0.2105
	:405.K	0.2637
	:406.K	0.2973
	:407.K	0.2453
	:408.K	0.2509
	:409.K	0.3233
	:410.K	0.2793
	:411.K	0.3727
	:412.K	0.2168
	:413.K	0.1941
	:414.K	0.2205
	:415.K	0.2954
	:416.K	0.2930
	:417.K	0.2075
	:418.K	0.2655
	:419.K	0.2536
	:420.K	0.4125
	:421.K	0.6790
	:422.K	0.3579
	:423.K	0.1827
	:424.K	0.1606
	:425.K	0.1551
	:426.K	0.2339
	:427.K	0.5016
	:428.K	0.4675
	:429.K	0.3736
	:430.K	0.3420
	:431.K	0.3029
	:432.K	0.4745
	:433.K	0.5801
	:434.K	0.4715
	:435.K	0.3304
	:436.K	0.1180
	:437.K	0.2030
	:438.K	0.1361
	:439.K	0.1235
	:440.K	0.1272
	:441.K	0.1279
	:442.K	0.1290
	:443.K	0.1778
	:444.K	0.3240
	:445.K	0.3812
	:446.K	0.2048
	:447.K	0.2178
	:448.K	0.2806
	:449.K	0.2683
	:450.K	0.2915
	:451.K	0.2521
	:452.K	0.2277
	:453.K	0.3938
	:454.K	0.2104
	:455.K	0.2037
	:456.K	0.2232
	:457.K	0.2244
	:458.K	0.1594
	:459.K	0.1826
	:460.K	0.1819
	:461.K	0.2657
	:462.K	0.3777
	:463.K	0.3918
	:464.K	0.3261
	:465.K	0.2188
	:466.K	0.2719
	:467.K	0.4340
	:468.K	0.5305
	:469.K	0.4264
	:470.K	0.2584
	:471.K	0.3587
	:472.K	0.4250
	:473.K	0.7280
	:474.K	0.2939
	:475.K	0.3109
	:476.K	0.1623
	:477.K	0.1909
	:478.K	0.1295
	:479.K	0.1250
	:480.K	0.1568
	:481.K	0.1712
	:482.K	0.3178
	:483.K	0.2087
	:484.K	0.1808
	:485.K	0.1494
	:486.K	0.1145
	:487.K	0.2115
	:488.K	0.2962
	:489.K	0.2300
	:490.K	0.2089
	:491.K	0.2130
	:492.K	0.1674
	:493.K	0.1738
	:494.K	0.1872
	:495.K	0.2178
	:496.K	0.4874
	:497.K	0.3469
	:498.K	0.3058
	:499.K	0.2224
	:500.K	0.1649
	:501.K	0.2331
	:502.K	0.1602
	:503.K	0.2582
	:504.K	0.2825
	:505.K	0.2554
	:506.K	0.2701
	:507.K	0.2999
	:508.K	0.2474
	:509.K	0.1738
	:510.K	0.2022
	:511.K	0.1845
	:512.K	0.1827
	:513.K	0.1824
	:514.K	0.1719
	:515.K	0.2431
	:516.K	0.3046
	:517.K	0.3482
	:518.K	0.2897
	:519.K	0.2927
	:520.K	0.3018
	:521.K	0.4283
	:522.K	0.3170
	:523.K	0.2432
	:524.K	0.3459
	:525.K	0.1973
	:526.K	0.2320
	:527.K	0.1843
	:528.K	0.1260
	:529.K	0.1058
	:530.K	0.0932
	:531.K	0.1109
	:532.K	0.2523
	:533.K	0.2430
	:534.K	0.1998
	:535.K	0.1689
	:536.K	0.1985
	:537.K	0.1778
	:538.K	0.1318
	:539.K	0.1630
	:540.K	0.1818
	:541.K	0.3816
	:542.K	0.4113
	:543.K	0.6121
	:544.K	0.3842
	:545.K	0.4829
	:546.K	0.5220
	:547.K	0.4418
	:548.K	0.8776
	:549.K	0.5061
	:550.K	0.3891
	:551.K	0.3583
	:552.K	0.3636
	:553.K	0.3815
	:554.K	0.2980
	:555.K	0.2069
	:556.K	0.2129
	:557.K	0.1170
	:558.K	0.1012
	:559.K	0.1092
	:560.K	0.2127
	:561.K	0.2187
	:562.K	0.2206
	:563.K	0.2094
	:564.K	0.1589
	:565.K	0.0739
	:566.K	0.0995
	:567.K	0.1945
	:568.K	0.1715
	:569.K	0.2126
	:570.K	0.2279
	:571.K	0.2875
	:572.K	0.1767
	:573.K	0.1594
	:574.K	0.2580
	:575.K	0.4057
	:576.K	0.2656
	:577.K	0.2923
	:578.K	0.3450
	:579.K	0.3801
	:580.K	0.2878
	:581.K	0.2545
	:582.K	0.2700
	:583.K	0.2450
	:584.K	0.3375
	:585.K	0.3962
	:586.K	0.3296
	:587.K	0.2747
	:588.K	0.2333
	:589.K	0.3052
	:590.K	0.3356
	:591.K	0.2396
	:592.K	0.2305
	:593.K	0.2785
	:594.K	0.2429
	:595.K	0.2306
	:596.K	0.4064
	:597.K	0.6827
	:598.K	0.6946
	:599.K	0.5374
	:600.K	0.5270
	:601.K	0.7543
	:602.K	0.2695
	:603.K	0.1807
	:604.K	0.2143
	:605.K	0.2075
	:606.K	0.2017
	:607.K	0.0619
	:608.K	0.1090
	:609.K	0.1842
	:610.K	0.2922
	:611.K	0.4103
	:612.K	0.3022
	:613.K	0.1936
	:614.K	0.1888
	:615.K	0.2545
	:616.K	0.4049
	:617.K	0.3927
	:618.K	0.5491
	:619.K	0.1997
	:620.K	0.3549
	:621.K	0.5939
	:622.K	0.6052
	:623.K	0.3975
	:624.K	0.6314
	:625.K	0.6217
	:626.K	0.4559
	:627.K	0.5486
	:628.K	0.2506
	:629.K	0.2253
	:630.K	0.1704
	:631.K	0.1797
	:632.K	0.3836
	:633.K	0.2131
	:634.K	0.1899
	:635.K	0.1677
	:636.K	0.0999
	:637.K	0.1008
	:638.K	0.1424
	:639.K	0.1656
	:640.K	0.1431
	:641.K	0.2646
	:642.K	0.2894
	:643.K	0.2765
	:644.K	0.2763
	:645.K	0.3332
	:646.K	0.5106
	:647.K	0.5477
	:648.K	0.3802
	:649.K	0.3469
	:650.K	0.1515
	:651.K	0.1910
	:652.K	0.4862
	:653.K	0.4064
	:654.K	0.1310
	:655.K	0.1154
	:656.K	0.1084
	:657.K	0.1242
	:658.K	0.1349
	:659.K	0.1394
	:660.K	0.1211
	:661.K	0.1151
	:662.K	0.2336
	:663.K	0.2287
	:664.K	0.1100
	:665.K	0.0895
	:666.K	0.1053
	:667.K	0.0781
	:668.K	0.0639
	:669.K	0.1035
	:670.K	0.1099
	:671.K	0.0802
	:672.K	0.0858
	:673.K	0.1786
	:674.K	0.2041
	:675.K	0.1348
	:676.K	0.1622
	:677.K	0.2125
	:678.K	0.2526
	:679.K	0.3875
	:680.K	0.4206
	:681.K	0.4551
	:682.K	0.2460
	:683.K	0.3537
	:684.K	0.1331
	:685.K	0.1523
	:686.K	0.1682
	:687.K	0.1182
	:688.K	0.1451
	:689.K	0.1192
	:690.K	0.0796
	:691.K	0.1486
	:692.K	0.1064
	:693.K	0.0798
	:694.K	0.1035
	:695.K	0.0913
	:696.K	0.0916
	:697.K	0.1633
	:698.K	0.1776
	:699.K	0.2573
	:700.K	0.1658
	:701.K	0.1867
	:702.K	0.4589
	:703.K	0.2479
	:704.K	0.3804
	:705.K	0.3599
	:706.K	0.2957
	:707.K	0.2141
	:708.K	0.1915
	:709.K	0.2223
	:710.K	0.2206
	:711.K	0.1685
	:712.K	0.1339
	:713.K	0.1217
	:714.K	0.1998
	:715.K	0.3579
	:716.K	0.2163
	:717.K	0.2963
	:718.K	0.2078
	:719.K	0.1584
	:720.K	0.2763
	:721.K	0.3247
	:722.K	0.2831
	:723.K	0.2049
	:724.K	0.2522
	:725.K	0.2528
	:726.K	0.1971
	:727.K	0.1436
	:728.K	0.2475
	:729.K	0.1535
	:730.K	0.2402
	:731.K	0.2958
	:732.K	0.4425
	:733.K	0.6434
	:734.K	0.7704
	:735.K	0.8539
	:736.K	0.6695
