# Supplementary material for: Structural basis of mechano-chemical coupling by the mitotic kinesin KIF14
Source: Nat Commun. 2021 Jun 15;12:3637. doi: 10.1038/s41467-021-23581-3 (PMC8206134; doi:10.1038/s41467-021-23581-3)
Supplement: Supplementary file 7 — Source Data [file 41467_2021_23581_MOESM7_ESM.zip › DataSource/Supplementary_Fig_5/MT-K743-ADPAlF_CTRMSD.txt]

attribute: MTK743ADPAlF_CTRMSD
recipient: residues
	:1.A	0.3358
	:2.A	0.1662
	:3.A	0.1227
	:4.A	0.1285
	:5.A	0.0883
	:6.A	0.0775
	:7.A	0.1416
	:8.A	0.1321
	:9.A	0.1398
	:10.A	0.0569
	:11.A	0.0436
	:12.A	0.0981
	:13.A	0.1279
	:14.A	0.1013
	:15.A	0.1896
	:16.A	0.1411
	:17.A	0.2121
	:18.A	0.2677
	:19.A	0.1610
	:20.A	0.0480
	:21.A	0.0807
	:22.A	0.0796
	:23.A	0.1035
	:24.A	0.1055
	:25.A	0.0946
	:26.A	0.2014
	:27.A	0.1296
	:28.A	0.1112
	:29.A	0.0644
	:30.A	0.1240
	:31.A	0.1347
	:32.A	0.0911
	:33.A	0.1401
	:34.A	0.1318
	:35.A	0.1306
	:36.A	0.1940
	:37.A	0.5079
	:38.A	0.4651
	:39.A	0.8927
	:40.A	0.4889
	:41.A	1.7567
	:42.A	2.2374
	:43.A	1.8697
	:44.A	1.2746
	:45.A	1.5757
	:46.A	0.5944
	:47.A	1.0439
	:48.A	0.4870
	:49.A	0.1667
	:50.A	0.1746
	:51.A	0.1266
	:52.A	0.0564
	:53.A	0.0609
	:54.A	0.0892
	:55.A	0.0940
	:56.A	0.1617
	:57.A	0.1445
	:58.A	0.1548
	:59.A	0.2285
	:60.A	0.2413
	:61.A	0.1587
	:62.A	0.1197
	:63.A	0.1110
	:64.A	0.0478
	:65.A	0.1610
	:66.A	0.1812
	:67.A	0.1420
	:68.A	0.2076
	:69.A	0.2190
	:70.A	0.2150
	:71.A	0.2542
	:72.A	0.3167
	:73.A	0.2652
	:74.A	0.1603
	:75.A	0.2381
	:76.A	0.2348
	:77.A	0.1010
	:78.A	0.1065
	:79.A	0.1787
	:80.A	0.2127
	:81.A	0.1477
	:82.A	0.1176
	:83.A	0.0808
	:84.A	0.0758
	:85.A	0.0855
	:86.A	0.1005
	:87.A	0.0767
	:88.A	0.1006
	:89.A	0.1329
	:90.A	0.1688
	:91.A	0.1597
	:92.A	0.2660
	:93.A	0.4626
	:94.A	0.4794
	:95.A	0.3455
	:96.A	0.4521
	:97.A	0.1899
	:98.A	0.1567
	:99.A	0.1002
	:100.A	0.1421
	:101.A	0.2358
	:102.A	0.1077
	:103.A	0.1154
	:104.A	0.1171
	:105.A	0.1228
	:106.A	0.1605
	:107.A	0.1936
	:108.A	0.3260
	:109.A	0.3075
	:110.A	0.2535
	:111.A	0.5461
	:112.A	0.2669
	:113.A	0.3636
	:114.A	0.3040
	:115.A	0.1541
	:116.A	0.1844
	:117.A	0.2104
	:118.A	0.1442
	:119.A	0.1067
	:120.A	0.1873
	:121.A	0.2162
	:122.A	0.1575
	:123.A	0.1927
	:124.A	0.2481
	:125.A	0.1558
	:126.A	0.1634
	:127.A	0.1276
	:128.A	0.2253
	:129.A	0.1970
	:130.A	0.2542
	:131.A	0.2630
	:132.A	0.2207
	:133.A	0.4544
	:134.A	0.6734
	:135.A	0.2566
	:136.A	0.1285
	:137.A	0.1078
	:138.A	0.0567
	:139.A	0.0358
	:140.A	0.0437
	:141.A	0.0885
	:142.A	0.1477
	:143.A	0.1477
	:144.A	0.2203
	:145.A	0.1988
	:146.A	0.1882
	:147.A	0.2248
	:148.A	0.0947
	:149.A	0.0798
	:150.A	0.1256
	:151.A	0.1336
	:152.A	0.0844
	:153.A	0.1061
	:154.A	0.1300
	:155.A	0.1075
	:156.A	0.0838
	:157.A	0.0734
	:158.A	0.1029
	:159.A	0.1286
	:160.A	0.1350
	:161.A	0.0902
	:162.A	0.2411
	:163.A	0.1628
	:164.A	0.1281
	:165.A	0.1255
	:166.A	0.0466
	:167.A	0.1636
	:168.A	0.1902
	:169.A	0.0470
	:170.A	0.0985
	:171.A	0.0744
	:172.A	0.0983
	:173.A	0.0919
	:174.A	0.1023
	:175.A	0.1186
	:176.A	0.0968
	:177.A	0.1212
	:178.A	0.1053
	:179.A	0.0688
	:180.A	0.1224
	:181.A	0.0831
	:182.A	0.1331
	:183.A	0.2567
	:184.A	0.3640
	:185.A	0.0930
	:186.A	0.0859
	:187.A	0.0905
	:188.A	0.0803
	:189.A	0.1276
	:190.A	0.0566
	:191.A	0.1095
	:192.A	0.1611
	:193.A	0.2532
	:194.A	0.2347
	:195.A	0.2398
	:196.A	0.1140
	:197.A	0.1247
	:198.A	0.1173
	:199.A	0.0758
	:200.A	0.0420
	:201.A	0.0688
	:202.A	0.0758
	:203.A	0.1475
	:204.A	0.1098
	:205.A	0.1283
	:206.A	0.0832
	:207.A	0.0600
	:208.A	0.0653
	:209.A	0.0752
	:210.A	0.1079
	:211.A	0.1078
	:212.A	0.0700
	:213.A	0.0857
	:214.A	0.1136
	:215.A	0.1192
	:216.A	0.1021
	:217.A	0.0999
	:218.A	0.1953
	:219.A	0.1388
	:220.A	0.2657
	:221.A	0.2769
	:222.A	0.1818
	:223.A	0.1645
	:224.A	0.1333
	:225.A	0.1643
	:226.A	0.1141
	:227.A	0.0957
	:228.A	0.0874
	:229.A	0.1785
	:230.A	0.2049
	:231.A	0.1240
	:232.A	0.1257
	:233.A	0.1584
	:234.A	0.1466
	:235.A	0.0896
	:236.A	0.0892
	:237.A	0.0596
	:238.A	0.0443
	:239.A	0.0897
	:240.A	0.0907
	:241.A	0.1036
	:242.A	0.0842
	:243.A	0.1315
	:244.A	0.1419
	:245.A	0.0784
	:246.A	0.2232
	:247.A	0.1332
	:248.A	0.1454
	:249.A	0.1387
	:250.A	0.0690
	:251.A	0.1417
	:252.A	0.2247
	:253.A	0.1736
	:254.A	0.1219
	:255.A	0.1381
	:256.A	0.1405
	:257.A	0.1423
	:258.A	0.1281
	:259.A	0.0986
	:260.A	0.0675
	:261.A	0.1065
	:262.A	0.0597
	:263.A	0.0632
	:264.A	0.0924
	:265.A	0.1277
	:266.A	0.0473
	:267.A	0.1460
	:268.A	0.1878
	:269.A	0.2110
	:270.A	0.1588
	:271.A	0.2638
	:272.A	0.1542
	:273.A	0.1732
	:274.A	0.3027
	:275.A	0.3068
	:276.A	0.1998
	:277.A	0.1672
	:278.A	0.1671
	:279.A	0.3509
	:280.A	0.1565
	:281.A	0.1118
	:282.A	0.1506
	:283.A	0.1884
	:284.A	0.1620
	:285.A	0.1161
	:286.A	0.0947
	:287.A	0.1350
	:288.A	0.0791
	:289.A	0.0964
	:290.A	0.1336
	:291.A	0.1138
	:292.A	0.0761
	:293.A	0.0785
	:294.A	0.1194
	:295.A	0.1111
	:296.A	0.1043
	:297.A	0.1432
	:298.A	0.1410
	:299.A	0.1166
	:300.A	0.1460
	:301.A	0.1318
	:302.A	0.1101
	:303.A	0.1321
	:304.A	0.1818
	:305.A	0.2259
	:306.A	0.2230
	:307.A	0.1586
	:308.A	0.1436
	:309.A	0.1171
	:310.A	0.0652
	:311.A	0.0786
	:312.A	0.0945
	:313.A	0.1012
	:314.A	0.1745
	:315.A	0.0811
	:316.A	0.0775
	:317.A	0.1784
	:318.A	0.1626
	:319.A	0.1302
	:320.A	0.1391
	:321.A	0.1380
	:322.A	0.1445
	:323.A	0.1794
	:324.A	0.2393
	:325.A	0.2416
	:326.A	0.3334
	:327.A	0.1991
	:328.A	0.1593
	:329.A	0.1283
	:330.A	0.1023
	:331.A	0.1056
	:332.A	0.1215
	:333.A	0.0983
	:334.A	0.1272
	:335.A	0.1269
	:336.A	0.1006
	:337.A	0.1487
	:338.A	0.1001
	:339.A	0.1321
	:340.A	0.1688
	:341.A	0.1173
	:342.A	0.1395
	:343.A	0.1535
	:344.A	0.1244
	:345.A	0.1382
	:346.A	0.1607
	:347.A	0.0909
	:348.A	0.1718
	:349.A	0.3031
	:350.A	0.1908
	:351.A	0.1559
	:352.A	0.0917
	:353.A	0.0648
	:354.A	0.0735
	:355.A	0.1207
	:356.A	0.1014
	:357.A	0.1194
	:358.A	0.2493
	:359.A	0.1048
	:360.A	0.0803
	:361.A	0.1379
	:362.A	0.1198
	:363.A	0.0983
	:364.A	0.1346
	:365.A	0.1331
	:366.A	0.0855
	:367.A	0.0941
	:368.A	0.1566
	:369.A	0.2316
	:370.A	0.1023
	:371.A	0.1706
	:372.A	0.1511
	:373.A	0.0933
	:374.A	0.1240
	:375.A	0.1144
	:376.A	0.2541
	:377.A	0.2741
	:378.A	0.1275
	:379.A	0.1004
	:380.A	0.1381
	:381.A	0.2758
	:382.A	0.1491
	:383.A	0.1411
	:384.A	0.1290
	:385.A	0.1537
	:386.A	0.1268
	:387.A	0.0830
	:388.A	0.1020
	:389.A	0.1047
	:390.A	0.1362
	:391.A	0.2131
	:392.A	0.2375
	:393.A	0.0673
	:394.A	0.0796
	:395.A	0.1186
	:396.A	0.1880
	:397.A	0.1118
	:398.A	0.3186
	:399.A	0.2740
	:400.A	0.1850
	:401.A	0.2355
	:402.A	0.2530
	:403.A	0.1692
	:404.A	0.1346
	:405.A	0.1192
	:406.A	0.0854
	:407.A	0.0870
	:408.A	0.0614
	:409.A	0.0853
	:410.A	0.1024
	:411.A	0.1211
	:412.A	0.2492
	:413.A	0.3422
	:414.A	0.2459
	:415.A	0.2991
	:416.A	0.2374
	:417.A	0.1610
	:418.A	0.1205
	:419.A	0.2575
	:420.A	0.2787
	:421.A	0.0931
	:422.A	0.0855
	:423.A	0.1693
	:424.A	0.1202
	:425.A	0.1202
	:426.A	0.1209
	:427.A	0.0825
	:428.A	0.0863
	:429.A	0.1324
	:430.A	0.1954
	:431.A	0.1991
	:432.A	0.1641
	:433.A	0.1021
	:434.A	0.1893
	:435.A	0.2639
	:436.A	0.1698
	:437.A	0.1593
	:438.A	0.1726
	:439.A	0.1819
	:440.A	0.2034
	:441.A	0.5306
	:1.B	0.4506
	:2.B	0.2226
	:3.B	0.1473
	:4.B	0.0700
	:5.B	0.1022
	:6.B	0.0847
	:7.B	0.0898
	:8.B	0.1859
	:9.B	0.1881
	:10.B	0.0778
	:11.B	0.0967
	:12.B	0.1039
	:13.B	0.1399
	:14.B	0.1189
	:15.B	0.1832
	:16.B	0.1287
	:17.B	0.2461
	:18.B	0.3493
	:19.B	0.1946
	:20.B	0.1265
	:21.B	0.1576
	:22.B	0.1881
	:23.B	0.1686
	:24.B	0.0946
	:25.B	0.0811
	:26.B	0.1600
	:27.B	0.1472
	:28.B	0.0648
	:29.B	0.0936
	:30.B	0.1809
	:31.B	0.2898
	:32.B	0.2634
	:33.B	0.2038
	:34.B	0.1406
	:35.B	0.1062
	:36.B	0.0935
	:37.B	0.1166
	:38.B	0.1297
	:39.B	0.2013
	:40.B	0.2080
	:41.B	0.1826
	:42.B	0.1600
	:43.B	0.0990
	:44.B	0.0634
	:45.B	0.0616
	:46.B	0.0865
	:47.B	0.1454
	:48.B	0.0829
	:49.B	0.0755
	:50.B	0.1285
	:51.B	0.2123
	:52.B	0.2540
	:53.B	0.2719
	:54.B	0.4714
	:55.B	0.4452
	:56.B	0.4135
	:57.B	0.6792
	:58.B	0.1952
	:59.B	0.0947
	:60.B	0.1211
	:61.B	0.1051
	:62.B	0.2026
	:63.B	0.2362
	:64.B	0.2073
	:65.B	0.1711
	:66.B	0.2612
	:67.B	0.1733
	:68.B	0.2007
	:69.B	0.3593
	:70.B	0.3221
	:71.B	0.1637
	:72.B	0.1317
	:73.B	0.2594
	:74.B	0.1587
	:75.B	0.1055
	:76.B	0.1357
	:77.B	0.1870
	:78.B	0.1737
	:79.B	0.1501
	:80.B	0.1968
	:81.B	0.1782
	:82.B	0.1647
	:83.B	0.1094
	:84.B	0.1007
	:85.B	0.0703
	:86.B	0.0836
	:87.B	0.0701
	:88.B	0.1322
	:89.B	0.0979
	:90.B	0.0615
	:91.B	0.0717
	:92.B	0.2808
	:93.B	0.1762
	:94.B	0.1480
	:95.B	0.2242
	:96.B	0.1270
	:97.B	0.1067
	:98.B	0.0965
	:99.B	0.1254
	:100.B	0.1037
	:101.B	0.0926
	:102.B	0.0850
	:103.B	0.0857
	:104.B	0.1322
	:105.B	0.1300
	:106.B	0.0796
	:107.B	0.0964
	:108.B	0.1015
	:109.B	0.1031
	:110.B	0.0741
	:111.B	0.2049
	:112.B	0.2234
	:113.B	0.0968
	:114.B	0.1607
	:115.B	0.2695
	:116.B	0.1430
	:117.B	0.0726
	:118.B	0.1529
	:119.B	0.1790
	:120.B	0.1657
	:121.B	0.2050
	:122.B	0.2173
	:123.B	0.1806
	:124.B	0.1521
	:125.B	0.2160
	:126.B	0.2648
	:127.B	0.1783
	:128.B	0.2465
	:129.B	0.2574
	:130.B	0.2106
	:131.B	0.0956
	:132.B	0.0842
	:133.B	0.1271
	:134.B	0.0839
	:135.B	0.0646
	:136.B	0.1785
	:137.B	0.1828
	:138.B	0.1454
	:139.B	0.0986
	:140.B	0.0744
	:141.B	0.0610
	:142.B	0.0994
	:143.B	0.1039
	:144.B	0.1003
	:145.B	0.1878
	:146.B	0.1250
	:147.B	0.0856
	:148.B	0.2079
	:149.B	0.1637
	:150.B	0.0927
	:151.B	0.0754
	:152.B	0.1292
	:153.B	0.1985
	:154.B	0.2384
	:155.B	0.1714
	:156.B	0.1849
	:157.B	0.3330
	:158.B	0.3007
	:159.B	0.1878
	:160.B	0.1375
	:161.B	0.0746
	:162.B	0.1773
	:163.B	0.1314
	:164.B	0.1347
	:165.B	0.2155
	:166.B	0.2028
	:167.B	0.1198
	:168.B	0.0979
	:169.B	0.0872
	:170.B	0.0614
	:171.B	0.0623
	:172.B	0.1043
	:173.B	0.2297
	:174.B	0.1154
	:175.B	0.1780
	:176.B	0.1536
	:177.B	0.1031
	:178.B	0.1696
	:179.B	0.1700
	:180.B	0.0733
	:181.B	0.0431
	:182.B	0.0618
	:183.B	0.0735
	:184.B	0.0530
	:185.B	0.0535
	:186.B	0.0692
	:187.B	0.2060
	:188.B	0.1866
	:189.B	0.2381
	:190.B	0.3069
	:191.B	0.2020
	:192.B	0.1297
	:193.B	0.1415
	:194.B	0.2740
	:195.B	0.1828
	:196.B	0.1715
	:197.B	0.1617
	:198.B	0.1428
	:199.B	0.2315
	:200.B	0.0769
	:201.B	0.1578
	:202.B	0.1213
	:203.B	0.1133
	:204.B	0.1179
	:205.B	0.1021
	:206.B	0.1009
	:207.B	0.1440
	:208.B	0.1999
	:209.B	0.1375
	:210.B	0.0741
	:211.B	0.1003
	:212.B	0.1722
	:213.B	0.1692
	:214.B	0.0910
	:215.B	0.0678
	:216.B	0.1071
	:217.B	0.3052
	:218.B	0.8852
	:219.B	0.2497
	:220.B	0.3998
	:221.B	0.3436
	:222.B	0.1535
	:223.B	0.0876
	:224.B	0.1449
	:225.B	0.1383
	:226.B	0.1235
	:227.B	0.0936
	:228.B	0.0668
	:229.B	0.0841
	:230.B	0.0835
	:231.B	0.0464
	:232.B	0.0361
	:233.B	0.0426
	:234.B	0.0499
	:235.B	0.0527
	:236.B	0.0515
	:237.B	0.0533
	:238.B	0.0951
	:239.B	0.1045
	:240.B	0.1176
	:241.B	0.1150
	:242.B	0.0807
	:243.B	0.1145
	:244.B	0.0738
	:245.B	0.0839
	:246.B	0.0970
	:247.B	0.0871
	:248.B	0.2089
	:249.B	0.1179
	:250.B	0.0704
	:251.B	0.1400
	:252.B	0.1236
	:253.B	0.1162
	:254.B	0.1375
	:255.B	0.0704
	:256.B	0.1668
	:257.B	0.1835
	:258.B	0.1239
	:259.B	0.1824
	:260.B	0.1141
	:261.B	0.1403
	:262.B	0.0852
	:263.B	0.0757
	:264.B	0.0770
	:265.B	0.0582
	:266.B	0.0760
	:267.B	0.0448
	:268.B	0.0721
	:269.B	0.0733
	:270.B	0.0954
	:271.B	0.0757
	:272.B	0.0867
	:273.B	0.1068
	:274.B	0.1867
	:275.B	0.1156
	:276.B	0.1269
	:277.B	0.1878
	:278.B	0.1863
	:279.B	0.1459
	:280.B	0.1690
	:281.B	0.2181
	:282.B	0.4988
	:283.B	0.3938
	:284.B	0.3217
	:285.B	0.2491
	:286.B	0.1902
	:287.B	0.2028
	:288.B	0.2066
	:289.B	0.1940
	:290.B	0.1431
	:291.B	0.1296
	:292.B	0.1248
	:293.B	0.0919
	:294.B	0.0561
	:295.B	0.0893
	:296.B	0.0990
	:297.B	0.2223
	:298.B	0.1960
	:299.B	0.2030
	:300.B	0.0515
	:301.B	0.0685
	:302.B	0.0897
	:303.B	0.0802
	:304.B	0.1907
	:305.B	0.1321
	:306.B	0.1194
	:307.B	0.0730
	:308.B	0.1378
	:309.B	0.1853
	:310.B	0.2122
	:311.B	0.1622
	:312.B	0.0649
	:313.B	0.1268
	:314.B	0.1586
	:315.B	0.0940
	:316.B	0.0945
	:317.B	0.0873
	:318.B	0.0737
	:319.B	0.0998
	:320.B	0.0969
	:321.B	0.1406
	:322.B	0.1488
	:323.B	0.1856
	:324.B	0.2253
	:325.B	0.2097
	:326.B	0.1417
	:327.B	0.2003
	:328.B	0.1509
	:329.B	0.1352
	:330.B	0.1248
	:331.B	0.1405
	:332.B	0.1348
	:333.B	0.1447
	:334.B	0.2518
	:335.B	0.1918
	:336.B	0.2305
	:337.B	0.1687
	:338.B	0.1482
	:339.B	0.1339
	:340.B	0.1641
	:341.B	0.0701
	:342.B	0.2330
	:343.B	0.1918
	:344.B	0.1627
	:345.B	0.1179
	:346.B	0.1057
	:347.B	0.1359
	:348.B	0.1520
	:349.B	0.0874
	:350.B	0.1490
	:351.B	0.1483
	:352.B	0.1115
	:353.B	0.1307
	:354.B	0.1515
	:355.B	0.1410
	:356.B	0.1418
	:357.B	0.1463
	:358.B	0.2071
	:359.B	0.2318
	:360.B	0.2190
	:361.B	0.1251
	:362.B	0.1165
	:363.B	0.1435
	:364.B	0.1276
	:365.B	0.1061
	:366.B	0.0764
	:367.B	0.0898
	:368.B	0.1222
	:369.B	0.0840
	:370.B	0.0844
	:371.B	0.1294
	:372.B	0.1228
	:373.B	0.1304
	:374.B	0.1548
	:375.B	0.1622
	:376.B	0.1613
	:377.B	0.3179
	:378.B	0.1837
	:379.B	0.2304
	:380.B	0.1798
	:381.B	0.1728
	:382.B	0.2217
	:383.B	0.2349
	:384.B	0.1156
	:385.B	0.0962
	:386.B	0.1926
	:387.B	0.3104
	:388.B	0.1093
	:389.B	0.1478
	:390.B	0.2789
	:391.B	0.1579
	:392.B	0.1495
	:393.B	0.1396
	:394.B	0.0943
	:395.B	0.1494
	:396.B	0.1501
	:397.B	0.1114
	:398.B	0.1228
	:399.B	0.1304
	:400.B	0.1426
	:401.B	0.1184
	:402.B	0.1233
	:403.B	0.1827
	:404.B	0.1799
	:405.B	0.1527
	:406.B	0.1947
	:407.B	0.1574
	:408.B	0.1549
	:409.B	0.1646
	:410.B	0.1084
	:411.B	0.0978
	:412.B	0.1000
	:413.B	0.1003
	:414.B	0.0618
	:415.B	0.0780
	:416.B	0.0749
	:417.B	0.0868
	:418.B	0.1014
	:419.B	0.0945
	:420.B	0.0907
	:421.B	0.1262
	:422.B	0.1716
	:423.B	0.2081
	:424.B	0.2349
	:425.B	0.1953
	:426.B	0.2142
	:427.B	0.3768
	:428.B	0.6360
	:429.B	0.8074
	:430.B	0.9010
	:431.B	1.4770
	:432.B	1.1187
	:433.B	0.8345
	:434.B	2.4865
	:391.K	0.2638
	:392.K	0.2015
	:393.K	0.4701
	:394.K	0.4190
	:395.K	0.1448
	:396.K	0.2748
	:397.K	0.1360
	:398.K	0.1248
	:399.K	0.1651
	:400.K	0.2177
	:401.K	0.3017
	:402.K	0.3228
	:403.K	0.3019
	:404.K	0.3228
	:405.K	0.3833
	:406.K	0.2426
	:407.K	0.4832
	:408.K	0.7378
	:409.K	0.6629
	:410.K	0.3193
	:411.K	0.3463
	:412.K	0.3453
	:413.K	0.1396
	:414.K	0.1504
	:415.K	0.1193
	:416.K	0.0956
	:417.K	0.1800
	:418.K	0.2985
	:419.K	0.3367
	:420.K	0.4954
	:421.K	0.5555
	:422.K	0.3174
	:423.K	0.1404
	:424.K	0.1288
	:425.K	0.1697
	:426.K	0.1240
	:427.K	0.2641
	:428.K	0.4425
	:429.K	0.5212
	:430.K	0.5539
	:431.K	0.3673
	:432.K	0.2386
	:433.K	0.2258
	:434.K	0.1463
	:435.K	0.1573
	:436.K	0.1160
	:437.K	0.1748
	:438.K	0.2905
	:439.K	0.3334
	:440.K	0.2881
	:441.K	0.3611
	:442.K	0.4279
	:443.K	0.1871
	:444.K	0.2665
	:445.K	0.4651
	:446.K	0.5612
	:447.K	0.5590
	:448.K	0.3819
	:449.K	0.4202
	:450.K	0.3353
	:451.K	0.5337
	:452.K	0.5011
	:453.K	0.3213
	:454.K	0.2317
	:455.K	0.1986
	:456.K	0.2105
	:457.K	0.4642
	:458.K	0.2481
	:459.K	0.2535
	:460.K	0.3608
	:461.K	0.3627
	:462.K	0.3944
	:463.K	0.2770
	:464.K	0.2727
	:465.K	0.2964
	:466.K	0.3296
	:467.K	0.2601
	:468.K	0.2844
	:469.K	0.2719
	:470.K	0.3577
	:471.K	0.3965
	:472.K	0.3387
	:473.K	0.2700
	:474.K	0.2831
	:475.K	0.2799
	:476.K	0.3194
	:477.K	0.3234
	:478.K	0.2574
	:479.K	0.1767
	:480.K	0.1633
	:481.K	0.2135
	:482.K	0.2290
	:483.K	0.3076
	:484.K	0.3279
	:485.K	0.2296
	:486.K	0.2853
	:487.K	0.3154
	:488.K	0.3001
	:489.K	0.2517
	:490.K	0.1628
	:491.K	0.2647
	:492.K	0.3380
	:493.K	0.2837
	:494.K	0.2672
	:495.K	0.3278
	:496.K	0.4793
	:497.K	0.5230
	:498.K	0.4875
	:499.K	0.3162
	:500.K	0.1855
	:501.K	0.1453
	:502.K	0.1327
	:503.K	0.1169
	:504.K	0.1137
	:505.K	0.1380
	:506.K	0.1625
	:507.K	0.1911
	:508.K	0.1944
	:509.K	0.1798
	:510.K	0.2006
	:511.K	0.2539
	:512.K	0.2985
	:513.K	0.2797
	:514.K	0.3282
	:515.K	0.3288
	:516.K	0.3907
	:517.K	0.4353
	:518.K	0.3579
	:519.K	0.3003
	:520.K	0.3698
	:521.K	0.3173
	:522.K	0.3445
	:523.K	0.3126
	:524.K	0.2655
	:525.K	0.2928
	:526.K	0.2033
	:527.K	0.1737
	:528.K	0.2122
	:529.K	0.0940
	:530.K	0.1561
	:531.K	0.0999
	:532.K	0.2246
	:533.K	0.3166
	:534.K	0.1936
	:535.K	0.3046
	:536.K	0.2524
	:537.K	0.1688
	:538.K	0.1726
	:539.K	0.2377
	:540.K	0.3281
	:541.K	0.5820
	:542.K	0.6416
	:543.K	0.5632
	:544.K	0.7251
	:545.K	0.9245
	:546.K	0.8637
	:547.K	0.6463
	:548.K	0.7525
	:549.K	0.6702
	:550.K	0.9740
	:551.K	0.5769
	:552.K	0.5519
	:553.K	0.4720
	:554.K	0.3089
	:555.K	0.3719
	:556.K	0.3729
	:557.K	0.1378
	:558.K	0.1319
	:559.K	0.1345
	:560.K	0.2547
	:561.K	0.2515
	:562.K	0.3666
	:563.K	0.2428
	:564.K	0.1942
	:565.K	0.1958
	:566.K	0.2226
	:567.K	0.6937
	:568.K	0.4439
	:569.K	0.3152
	:570.K	0.2989
	:571.K	0.3653
	:572.K	0.2469
	:573.K	0.3658
	:574.K	0.3716
	:575.K	0.3971
	:576.K	0.4526
	:577.K	0.5398
	:578.K	0.5424
	:579.K	0.6554
	:580.K	0.4226
	:581.K	0.4302
	:582.K	0.5142
	:583.K	0.3277
	:584.K	0.3749
	:585.K	0.3436
	:586.K	0.3913
	:587.K	0.3332
	:588.K	0.2532
	:589.K	0.4004
	:590.K	0.4061
	:591.K	0.2701
	:592.K	0.1845
	:593.K	0.1685
	:594.K	0.1878
	:595.K	0.2310
	:596.K	0.4550
	:597.K	0.5782
	:598.K	0.6041
	:599.K	0.4396
	:600.K	0.3228
	:601.K	0.2742
	:602.K	0.3083
	:603.K	0.2653
	:604.K	0.3095
	:605.K	0.2792
	:606.K	0.2938
	:607.K	0.2426
	:608.K	0.1409
	:609.K	0.1045
	:610.K	0.3800
	:611.K	0.2731
	:612.K	0.2885
	:613.K	0.2368
	:614.K	0.3594
	:615.K	0.4831
	:616.K	0.4030
	:617.K	0.6610
	:618.K	1.1622
	:619.K	1.4495
	:620.K	1.5446
	:621.K	0.8812
	:622.K	1.2788
	:623.K	1.2902
	:624.K	0.9162
	:625.K	1.5881
	:626.K	1.1010
	:627.K	1.0715
	:628.K	0.9171
	:629.K	0.7403
	:630.K	0.2904
	:631.K	0.1801
	:632.K	0.4389
	:633.K	0.2709
	:634.K	0.2487
	:635.K	0.1632
	:636.K	0.1818
	:637.K	0.4789
	:638.K	0.2709
	:639.K	0.1829
	:640.K	0.2103
	:641.K	0.2602
	:642.K	0.2674
	:643.K	0.2443
	:644.K	0.2216
	:645.K	0.4740
	:646.K	1.2216
	:647.K	0.8564
	:648.K	0.4439
	:649.K	0.4162
	:650.K	0.3748
	:651.K	0.3381
	:652.K	0.4930
	:653.K	0.3154
	:654.K	0.1270
	:655.K	0.1305
	:656.K	0.1440
	:657.K	0.1037
	:658.K	0.1715
	:659.K	0.1067
	:660.K	0.0767
	:661.K	0.1173
	:662.K	0.1620
	:663.K	0.1083
	:664.K	0.1464
	:665.K	0.1302
	:666.K	0.0970
	:667.K	0.1030
	:668.K	0.0958
	:669.K	0.1164
	:670.K	0.1222
	:671.K	0.1005
	:672.K	0.1097
	:673.K	0.1172
	:674.K	0.1621
	:675.K	0.1149
	:676.K	0.1620
	:677.K	0.1230
	:678.K	0.1699
	:679.K	0.2002
	:680.K	0.1852
	:681.K	0.3324
	:682.K	0.3808
	:683.K	0.3152
	:684.K	0.1249
	:685.K	0.3034
	:686.K	0.2486
	:687.K	0.1842
	:688.K	0.0857
	:689.K	0.0825
	:690.K	0.0843
	:691.K	0.1160
	:692.K	0.1632
	:693.K	0.1455
	:694.K	0.1070
	:695.K	0.1230
	:696.K	0.1210
	:697.K	0.1888
	:698.K	0.1773
	:699.K	0.2943
	:700.K	0.1912
	:701.K	0.1323
	:702.K	0.7203
	:703.K	0.2512
	:704.K	0.4555
	:705.K	0.3477
	:706.K	0.1833
	:707.K	0.2378
	:708.K	0.2166
	:709.K	0.0989
	:710.K	0.1732
	:711.K	0.1427
	:712.K	0.2061
	:713.K	0.1215
	:714.K	0.1853
	:715.K	0.3377
	:716.K	0.1889
	:717.K	0.2509
	:718.K	0.1918
	:719.K	0.2057
	:720.K	0.2230
	:721.K	0.2632
	:722.K	0.1760
	:723.K	0.1363
	:724.K	0.2098
	:725.K	0.2946
	:726.K	0.1683
	:727.K	0.1437
	:728.K	0.1596
	:729.K	0.2460
	:730.K	0.2956
	:731.K	0.3559
	:732.K	0.4842
	:733.K	0.7165
	:734.K	0.3832
	:735.K	0.6724
