# Supplementary material for: Structural basis of mechano-chemical coupling by the mitotic kinesin KIF14
Source: Nat Commun. 2021 Jun 15;12:3637. doi: 10.1038/s41467-021-23581-3 (PMC8206134; doi:10.1038/s41467-021-23581-3)
Supplement: Supplementary file 7 — Source Data [file 41467_2021_23581_MOESM7_ESM.zip › DataSource/Supplementary_Fig_5/MT-K743-ADPAlF-C_CTRMSD.txt]

attribute: MTK743ADPAlFC_CTRMSD
recipient: residues
	:1.A	0.3431
	:2.A	0.4295
	:3.A	0.2196
	:4.A	0.1671
	:5.A	0.0881
	:6.A	0.0719
	:7.A	0.0587
	:8.A	0.1274
	:9.A	0.1498
	:10.A	0.1116
	:11.A	0.1111
	:12.A	0.1116
	:13.A	0.1032
	:14.A	0.0678
	:15.A	0.1174
	:16.A	0.1363
	:17.A	0.2480
	:18.A	0.2854
	:19.A	0.2410
	:20.A	0.0970
	:21.A	0.0953
	:22.A	0.1494
	:23.A	0.2313
	:24.A	0.0788
	:25.A	0.0954
	:26.A	0.2575
	:27.A	0.1074
	:28.A	0.1221
	:29.A	0.0928
	:30.A	0.0473
	:31.A	0.0445
	:32.A	0.1027
	:33.A	0.0816
	:34.A	0.0779
	:35.A	0.1546
	:36.A	0.2136
	:37.A	0.1995
	:38.A	0.2346
	:39.A	0.4458
	:40.A	0.4679
	:41.A	0.3149
	:42.A	0.3730
	:43.A	1.5583
	:44.A	1.8475
	:45.A	0.8562
	:46.A	0.3979
	:47.A	0.3320
	:48.A	0.5152
	:49.A	0.4463
	:50.A	0.2848
	:51.A	0.2947
	:52.A	0.0849
	:53.A	0.0992
	:54.A	0.1206
	:55.A	0.1140
	:56.A	0.2203
	:57.A	0.2194
	:58.A	0.0728
	:59.A	0.1373
	:60.A	0.1150
	:61.A	0.1249
	:62.A	0.2084
	:63.A	0.1461
	:64.A	0.0990
	:65.A	0.0920
	:66.A	0.0928
	:67.A	0.1268
	:68.A	0.2143
	:69.A	0.2458
	:70.A	0.1896
	:71.A	0.2733
	:72.A	0.4587
	:73.A	0.2690
	:74.A	0.2579
	:75.A	0.2404
	:76.A	0.2217
	:77.A	0.1612
	:78.A	0.1084
	:79.A	0.1264
	:80.A	0.0846
	:81.A	0.0916
	:82.A	0.0648
	:83.A	0.0565
	:84.A	0.0539
	:85.A	0.0619
	:86.A	0.0773
	:87.A	0.1019
	:88.A	0.0873
	:89.A	0.2090
	:90.A	0.1298
	:91.A	0.1583
	:92.A	0.3593
	:93.A	0.8125
	:94.A	1.1130
	:95.A	1.0752
	:96.A	0.5406
	:97.A	0.4003
	:98.A	0.1948
	:99.A	0.1471
	:100.A	0.0806
	:101.A	0.1126
	:102.A	0.0767
	:103.A	0.0899
	:104.A	0.0788
	:105.A	0.0870
	:106.A	0.1227
	:107.A	0.1335
	:108.A	0.1144
	:109.A	0.1122
	:110.A	0.1252
	:111.A	0.2882
	:112.A	0.3262
	:113.A	0.3725
	:114.A	0.2945
	:115.A	0.1891
	:116.A	0.0967
	:117.A	0.1287
	:118.A	0.1792
	:119.A	0.1523
	:120.A	0.0882
	:121.A	0.0914
	:122.A	0.0923
	:123.A	0.0911
	:124.A	0.0889
	:125.A	0.0937
	:126.A	0.0983
	:127.A	0.1261
	:128.A	0.1068
	:129.A	0.1745
	:130.A	0.1513
	:131.A	0.1211
	:132.A	0.0900
	:133.A	0.3141
	:134.A	0.3733
	:135.A	0.2345
	:136.A	0.1625
	:137.A	0.1762
	:138.A	0.0441
	:139.A	0.0413
	:140.A	0.0673
	:141.A	0.1388
	:142.A	0.2018
	:143.A	0.2238
	:144.A	0.1366
	:145.A	0.1015
	:146.A	0.1477
	:147.A	0.1770
	:148.A	0.1474
	:149.A	0.0625
	:150.A	0.0715
	:151.A	0.0650
	:152.A	0.0864
	:153.A	0.0665
	:154.A	0.0511
	:155.A	0.0724
	:156.A	0.0915
	:157.A	0.0621
	:158.A	0.0985
	:159.A	0.1240
	:160.A	0.1050
	:161.A	0.0672
	:162.A	0.0938
	:163.A	0.1620
	:164.A	0.2073
	:165.A	0.1889
	:166.A	0.1487
	:167.A	0.1417
	:168.A	0.0859
	:169.A	0.0358
	:170.A	0.0536
	:171.A	0.0995
	:172.A	0.1107
	:173.A	0.2117
	:174.A	0.1047
	:175.A	0.0869
	:176.A	0.0557
	:177.A	0.0674
	:178.A	0.1046
	:179.A	0.1126
	:180.A	0.1130
	:181.A	0.1151
	:182.A	0.1308
	:183.A	0.0940
	:184.A	0.1088
	:185.A	0.1430
	:186.A	0.1104
	:187.A	0.0941
	:188.A	0.1174
	:189.A	0.1269
	:190.A	0.0767
	:191.A	0.1018
	:192.A	0.1246
	:193.A	0.2624
	:194.A	0.2531
	:195.A	0.2923
	:196.A	0.2045
	:197.A	0.1461
	:198.A	0.1353
	:199.A	0.0562
	:200.A	0.0630
	:201.A	0.0607
	:202.A	0.0584
	:203.A	0.0775
	:204.A	0.1123
	:205.A	0.1468
	:206.A	0.1473
	:207.A	0.0801
	:208.A	0.1076
	:209.A	0.0843
	:210.A	0.0747
	:211.A	0.1018
	:212.A	0.1500
	:213.A	0.1508
	:214.A	0.0971
	:215.A	0.0668
	:216.A	0.0821
	:217.A	0.1145
	:218.A	0.1213
	:219.A	0.1874
	:220.A	0.1281
	:221.A	0.0605
	:222.A	0.0985
	:223.A	0.0979
	:224.A	0.1434
	:225.A	0.2078
	:226.A	0.3227
	:227.A	0.3159
	:228.A	0.1830
	:229.A	0.2042
	:230.A	0.1887
	:231.A	0.1430
	:232.A	0.0877
	:233.A	0.1971
	:234.A	0.2374
	:235.A	0.1890
	:236.A	0.1101
	:237.A	0.1852
	:238.A	0.2035
	:239.A	0.2464
	:240.A	0.1910
	:241.A	0.1246
	:242.A	0.0904
	:243.A	0.1211
	:244.A	0.1255
	:245.A	0.1293
	:246.A	0.1342
	:247.A	0.1638
	:248.A	0.0921
	:249.A	0.0651
	:250.A	0.1113
	:251.A	0.2172
	:252.A	0.2473
	:253.A	0.1563
	:254.A	0.1798
	:255.A	0.2707
	:256.A	0.2764
	:257.A	0.2484
	:258.A	0.1683
	:259.A	0.1495
	:260.A	0.0623
	:261.A	0.1075
	:262.A	0.0965
	:263.A	0.0965
	:264.A	0.0595
	:265.A	0.0688
	:266.A	0.0599
	:267.A	0.1095
	:268.A	0.1525
	:269.A	0.1464
	:270.A	0.1149
	:271.A	0.2078
	:272.A	0.2116
	:273.A	0.2963
	:274.A	0.2240
	:275.A	0.1872
	:276.A	0.3405
	:277.A	0.2248
	:278.A	0.1311
	:279.A	0.0786
	:280.A	0.1020
	:281.A	0.0894
	:282.A	0.1149
	:283.A	0.1066
	:284.A	0.0661
	:285.A	0.0957
	:286.A	0.1136
	:287.A	0.1496
	:288.A	0.0731
	:289.A	0.1544
	:290.A	0.3032
	:291.A	0.2943
	:292.A	0.1707
	:293.A	0.1974
	:294.A	0.2154
	:295.A	0.2260
	:296.A	0.2818
	:297.A	0.1966
	:298.A	0.2141
	:299.A	0.2220
	:300.A	0.1477
	:301.A	0.2146
	:302.A	0.2793
	:303.A	0.2818
	:304.A	0.3092
	:305.A	0.2457
	:306.A	0.0464
	:307.A	0.1206
	:308.A	0.0933
	:309.A	0.0841
	:310.A	0.1158
	:311.A	0.1262
	:312.A	0.1274
	:313.A	0.2065
	:314.A	0.2856
	:315.A	0.1321
	:316.A	0.0960
	:317.A	0.1445
	:318.A	0.1138
	:319.A	0.1502
	:320.A	0.1459
	:321.A	0.1539
	:322.A	0.1154
	:323.A	0.0905
	:324.A	0.0981
	:325.A	0.1090
	:326.A	0.1214
	:327.A	0.0602
	:328.A	0.0949
	:329.A	0.0954
	:330.A	0.0924
	:331.A	0.1132
	:332.A	0.1087
	:333.A	0.1182
	:334.A	0.0770
	:335.A	0.0876
	:336.A	0.0664
	:337.A	0.0740
	:338.A	0.0720
	:339.A	0.0600
	:340.A	0.0540
	:341.A	0.0643
	:342.A	0.0924
	:343.A	0.0962
	:344.A	0.1032
	:345.A	0.0863
	:346.A	0.1654
	:347.A	0.1226
	:348.A	0.2241
	:349.A	0.4667
	:350.A	0.8806
	:351.A	0.1570
	:352.A	0.2298
	:353.A	0.1811
	:354.A	0.1754
	:355.A	0.2270
	:356.A	0.1548
	:357.A	0.0917
	:358.A	0.0646
	:359.A	0.0512
	:360.A	0.0573
	:361.A	0.0642
	:362.A	0.0816
	:363.A	0.3810
	:364.A	0.4827
	:365.A	0.3543
	:366.A	0.1201
	:367.A	0.1503
	:368.A	0.1247
	:369.A	0.1239
	:370.A	0.1001
	:371.A	0.1112
	:372.A	0.1063
	:373.A	0.1116
	:374.A	0.1310
	:375.A	0.1233
	:376.A	0.0766
	:377.A	0.0734
	:378.A	0.0839
	:379.A	0.0864
	:380.A	0.2057
	:381.A	0.2185
	:382.A	0.1850
	:383.A	0.1947
	:384.A	0.2606
	:385.A	0.1433
	:386.A	0.0994
	:387.A	0.0929
	:388.A	0.1183
	:389.A	0.2686
	:390.A	0.0628
	:391.A	0.1163
	:392.A	0.2049
	:393.A	0.1050
	:394.A	0.0900
	:395.A	0.0950
	:396.A	0.1673
	:397.A	0.2194
	:398.A	0.4101
	:399.A	0.3031
	:400.A	0.1841
	:401.A	0.1191
	:402.A	0.0978
	:403.A	0.0902
	:404.A	0.0547
	:405.A	0.0711
	:406.A	0.0685
	:407.A	0.0557
	:408.A	0.0726
	:409.A	0.1120
	:410.A	0.1683
	:411.A	0.1367
	:412.A	0.1317
	:413.A	0.1636
	:414.A	0.3658
	:415.A	0.3829
	:416.A	0.1735
	:417.A	0.2207
	:418.A	0.2827
	:419.A	0.3157
	:420.A	0.2225
	:421.A	0.1432
	:422.A	0.0883
	:423.A	0.0698
	:424.A	0.0905
	:425.A	0.0685
	:426.A	0.0712
	:427.A	0.0584
	:428.A	0.0553
	:429.A	0.0415
	:430.A	0.0790
	:431.A	0.1362
	:432.A	0.1422
	:433.A	0.1714
	:434.A	0.2753
	:435.A	0.0630
	:436.A	0.2493
	:437.A	0.1011
	:438.A	0.2262
	:439.A	0.1513
	:440.A	0.2364
	:441.A	0.2880
	:1.B	0.8694
	:2.B	0.1318
	:3.B	0.0792
	:4.B	0.0822
	:5.B	0.0799
	:6.B	0.0791
	:7.B	0.0554
	:8.B	0.0879
	:9.B	0.1744
	:10.B	0.1391
	:11.B	0.1809
	:12.B	0.1443
	:13.B	0.0852
	:14.B	0.0876
	:15.B	0.0727
	:16.B	0.0611
	:17.B	0.0577
	:18.B	0.0806
	:19.B	0.0749
	:20.B	0.0667
	:21.B	0.1125
	:22.B	0.1922
	:23.B	0.0802
	:24.B	0.1126
	:25.B	0.1243
	:26.B	0.1118
	:27.B	0.1114
	:28.B	0.0709
	:29.B	0.1016
	:30.B	0.0577
	:31.B	0.1426
	:32.B	0.2675
	:33.B	0.2661
	:34.B	0.0798
	:35.B	0.0828
	:36.B	0.0807
	:37.B	0.1014
	:38.B	0.1202
	:39.B	0.0707
	:40.B	0.0522
	:41.B	0.0607
	:42.B	0.0794
	:43.B	0.1145
	:44.B	0.1186
	:45.B	0.1095
	:46.B	0.1327
	:47.B	0.2610
	:48.B	0.1344
	:49.B	0.1493
	:50.B	0.1295
	:51.B	0.1234
	:52.B	0.1691
	:53.B	0.2205
	:54.B	0.5480
	:55.B	0.4442
	:56.B	0.2833
	:57.B	0.4230
	:58.B	0.1786
	:59.B	0.1138
	:60.B	0.1199
	:61.B	0.1213
	:62.B	0.0729
	:63.B	0.1223
	:64.B	0.0782
	:65.B	0.3133
	:66.B	0.4811
	:67.B	0.4405
	:68.B	0.4454
	:69.B	0.2997
	:70.B	0.2239
	:71.B	0.1368
	:72.B	0.2750
	:73.B	0.1726
	:74.B	0.1583
	:75.B	0.0701
	:76.B	0.0831
	:77.B	0.1038
	:78.B	0.1325
	:79.B	0.0733
	:80.B	0.0711
	:81.B	0.0929
	:82.B	0.1063
	:83.B	0.0731
	:84.B	0.0685
	:85.B	0.1150
	:86.B	0.1611
	:87.B	0.2209
	:88.B	0.1346
	:89.B	0.1009
	:90.B	0.0947
	:91.B	0.0980
	:92.B	0.1457
	:93.B	0.1043
	:94.B	0.0887
	:95.B	0.1199
	:96.B	0.0824
	:97.B	0.0683
	:98.B	0.1208
	:99.B	0.0836
	:100.B	0.0822
	:101.B	0.0761
	:102.B	0.0848
	:103.B	0.1204
	:104.B	0.1838
	:105.B	0.1204
	:106.B	0.1210
	:107.B	0.0960
	:108.B	0.0574
	:109.B	0.0532
	:110.B	0.0686
	:111.B	0.1381
	:112.B	0.0986
	:113.B	0.0676
	:114.B	0.0859
	:115.B	0.2495
	:116.B	0.1140
	:117.B	0.1683
	:118.B	0.2149
	:119.B	0.0979
	:120.B	0.0628
	:121.B	0.1094
	:122.B	0.2374
	:123.B	0.1811
	:124.B	0.0826
	:125.B	0.0819
	:126.B	0.1176
	:127.B	0.1281
	:128.B	0.1592
	:129.B	0.1821
	:130.B	0.2396
	:131.B	0.2952
	:132.B	0.0811
	:133.B	0.0586
	:134.B	0.0962
	:135.B	0.0903
	:136.B	0.3216
	:137.B	0.2009
	:138.B	0.2339
	:139.B	0.1806
	:140.B	0.2533
	:141.B	0.2057
	:142.B	0.2170
	:143.B	0.1774
	:144.B	0.1431
	:145.B	0.0933
	:146.B	0.1144
	:147.B	0.0633
	:148.B	0.0602
	:149.B	0.0416
	:150.B	0.0627
	:151.B	0.0498
	:152.B	0.0844
	:153.B	0.1488
	:154.B	0.1179
	:155.B	0.1207
	:156.B	0.1044
	:157.B	0.1138
	:158.B	0.0895
	:159.B	0.1774
	:160.B	0.2335
	:161.B	0.1509
	:162.B	0.1595
	:163.B	0.1691
	:164.B	0.1628
	:165.B	0.0780
	:166.B	0.0996
	:167.B	0.0548
	:168.B	0.0686
	:169.B	0.0639
	:170.B	0.0890
	:171.B	0.2323
	:172.B	0.1251
	:173.B	0.1561
	:174.B	0.1008
	:175.B	0.0996
	:176.B	0.2303
	:177.B	0.0786
	:178.B	0.0991
	:179.B	0.1107
	:180.B	0.1708
	:181.B	0.1907
	:182.B	0.0852
	:183.B	0.0675
	:184.B	0.0735
	:185.B	0.1615
	:186.B	0.1360
	:187.B	0.2031
	:188.B	0.2003
	:189.B	0.1586
	:190.B	0.1929
	:191.B	0.2873
	:192.B	0.2187
	:193.B	0.0897
	:194.B	0.1546
	:195.B	0.2872
	:196.B	0.1654
	:197.B	0.0877
	:198.B	0.3305
	:199.B	0.1690
	:200.B	0.1258
	:201.B	0.0972
	:202.B	0.0440
	:203.B	0.0564
	:204.B	0.0461
	:205.B	0.0354
	:206.B	0.0624
	:207.B	0.0513
	:208.B	0.0532
	:209.B	0.0569
	:210.B	0.0648
	:211.B	0.0553
	:212.B	0.0973
	:213.B	0.1228
	:214.B	0.1044
	:215.B	0.1159
	:216.B	0.0868
	:217.B	0.0598
	:218.B	0.0637
	:219.B	0.1073
	:220.B	0.1633
	:221.B	0.0993
	:222.B	0.0693
	:223.B	0.0805
	:224.B	0.2252
	:225.B	0.1780
	:226.B	0.0981
	:227.B	0.1191
	:228.B	0.1611
	:229.B	0.0776
	:230.B	0.0543
	:231.B	0.1497
	:232.B	0.1845
	:233.B	0.1049
	:234.B	0.0732
	:235.B	0.1587
	:236.B	0.2151
	:237.B	0.2186
	:238.B	0.2207
	:239.B	0.1470
	:240.B	0.1418
	:241.B	0.1346
	:242.B	0.1187
	:243.B	0.1323
	:244.B	0.1056
	:245.B	0.1913
	:246.B	0.1319
	:247.B	0.1508
	:248.B	0.2018
	:249.B	0.2705
	:250.B	0.1793
	:251.B	0.1185
	:252.B	0.1437
	:253.B	0.1295
	:254.B	0.0818
	:255.B	0.0917
	:256.B	0.1609
	:257.B	0.1775
	:258.B	0.1097
	:259.B	0.0398
	:260.B	0.0688
	:261.B	0.1896
	:262.B	0.0826
	:263.B	0.0750
	:264.B	0.1719
	:265.B	0.1417
	:266.B	0.0835
	:267.B	0.0866
	:268.B	0.0903
	:269.B	0.0786
	:270.B	0.0619
	:271.B	0.1333
	:272.B	0.0841
	:273.B	0.1351
	:274.B	0.1275
	:275.B	0.1008
	:276.B	0.1030
	:277.B	0.1322
	:278.B	0.0816
	:279.B	0.2286
	:280.B	0.1576
	:281.B	0.2872
	:282.B	0.4834
	:283.B	0.2188
	:284.B	0.2654
	:285.B	0.1813
	:286.B	0.1519
	:287.B	0.1035
	:288.B	0.1128
	:289.B	0.2649
	:290.B	0.1449
	:291.B	0.0847
	:292.B	0.0954
	:293.B	0.2765
	:294.B	0.0777
	:295.B	0.0631
	:296.B	0.0921
	:297.B	0.0998
	:298.B	0.1423
	:299.B	0.2795
	:300.B	0.2301
	:301.B	0.1995
	:302.B	0.1267
	:303.B	0.1220
	:304.B	0.0869
	:305.B	0.1411
	:306.B	0.1451
	:307.B	0.1478
	:308.B	0.1013
	:309.B	0.1607
	:310.B	0.0915
	:311.B	0.1053
	:312.B	0.1117
	:313.B	0.1045
	:314.B	0.1011
	:315.B	0.1664
	:316.B	0.1407
	:317.B	0.0668
	:318.B	0.0948
	:319.B	0.1083
	:320.B	0.0806
	:321.B	0.0762
	:322.B	0.1154
	:323.B	0.0861
	:324.B	0.1675
	:325.B	0.4929
	:326.B	0.1048
	:327.B	0.0780
	:328.B	0.0720
	:329.B	0.0780
	:330.B	0.1388
	:331.B	0.1163
	:332.B	0.0621
	:333.B	0.1718
	:334.B	0.2622
	:335.B	0.1325
	:336.B	0.0681
	:337.B	0.0850
	:338.B	0.1092
	:339.B	0.1462
	:340.B	0.1512
	:341.B	0.0769
	:342.B	0.0978
	:343.B	0.1143
	:344.B	0.1018
	:345.B	0.0688
	:346.B	0.0915
	:347.B	0.0515
	:348.B	0.0627
	:349.B	0.0761
	:350.B	0.0751
	:351.B	0.0777
	:352.B	0.0827
	:353.B	0.0978
	:354.B	0.0900
	:355.B	0.0945
	:356.B	0.0584
	:357.B	0.1165
	:358.B	0.1773
	:359.B	0.2603
	:360.B	0.1941
	:361.B	0.0599
	:362.B	0.0618
	:363.B	0.1018
	:364.B	0.1081
	:365.B	0.1160
	:366.B	0.0894
	:367.B	0.0640
	:368.B	0.0853
	:369.B	0.1243
	:370.B	0.1439
	:371.B	0.1410
	:372.B	0.1109
	:373.B	0.1240
	:374.B	0.1446
	:375.B	0.2303
	:376.B	0.1704
	:377.B	0.1584
	:378.B	0.0988
	:379.B	0.1250
	:380.B	0.1012
	:381.B	0.1084
	:382.B	0.2162
	:383.B	0.2581
	:384.B	0.3138
	:385.B	0.1701
	:386.B	0.1854
	:387.B	0.2671
	:388.B	0.3415
	:389.B	0.2376
	:390.B	0.1241
	:391.B	0.1131
	:392.B	0.2270
	:393.B	0.3611
	:394.B	0.1282
	:395.B	0.1616
	:396.B	0.1509
	:397.B	0.0970
	:398.B	0.1062
	:399.B	0.1223
	:400.B	0.0720
	:401.B	0.0539
	:402.B	0.0665
	:403.B	0.0362
	:404.B	0.0527
	:405.B	0.0841
	:406.B	0.0596
	:407.B	0.0339
	:408.B	0.0335
	:409.B	0.0620
	:410.B	0.0440
	:411.B	0.0507
	:412.B	0.0446
	:413.B	0.1022
	:414.B	0.1473
	:415.B	0.0822
	:416.B	0.0869
	:417.B	0.0806
	:418.B	0.0944
	:419.B	0.1152
	:420.B	0.1000
	:421.B	0.0912
	:422.B	0.1275
	:423.B	0.1839
	:424.B	0.3466
	:425.B	0.1508
	:426.B	0.2258
	:427.B	0.4379
	:428.B	0.6328
	:429.B	0.5797
	:430.B	0.8085
	:431.B	1.1021
	:432.B	1.5469
	:433.B	2.2308
	:434.B	3.5885
	:-2.K	0.6268
	:-1.K	0.4985
	:0.K	0.3789
	:391.K	0.2781
	:392.K	0.2358
	:393.K	0.2248
	:394.K	0.1313
	:395.K	0.1260
	:396.K	0.2897
	:397.K	0.2814
	:398.K	0.2747
	:399.K	0.2112
	:400.K	0.2779
	:401.K	0.3584
	:402.K	0.2532
	:403.K	0.2591
	:404.K	0.2591
	:405.K	0.3167
	:406.K	0.5009
	:407.K	0.2995
	:408.K	0.1776
	:409.K	0.2669
	:410.K	0.1920
	:411.K	0.5197
	:412.K	0.1607
	:413.K	0.2344
	:414.K	0.2379
	:415.K	0.2289
	:416.K	0.2116
	:417.K	0.1593
	:418.K	0.3930
	:419.K	0.9111
	:420.K	0.9543
	:421.K	0.9043
	:422.K	0.3724
	:423.K	0.1784
	:424.K	0.2195
	:425.K	0.1283
	:426.K	0.3972
	:427.K	0.3124
	:428.K	0.4283
	:429.K	0.6830
	:430.K	0.2517
	:431.K	0.3525
	:432.K	0.3907
	:433.K	0.5193
	:434.K	0.2302
	:435.K	0.2736
	:436.K	0.2269
	:437.K	0.1682
	:438.K	0.2073
	:439.K	0.3302
	:440.K	0.2790
	:441.K	0.2406
	:442.K	0.2880
	:443.K	0.2647
	:444.K	0.3214
	:445.K	0.3217
	:446.K	0.3245
	:447.K	0.5942
	:448.K	0.4604
	:449.K	0.4393
	:450.K	0.5442
	:451.K	1.1087
	:452.K	0.4690
	:453.K	0.6591
	:454.K	0.4119
	:455.K	0.5051
	:456.K	0.3559
	:457.K	0.2375
	:458.K	0.1903
	:459.K	0.4978
	:460.K	0.6194
	:461.K	0.5000
	:462.K	0.4276
	:463.K	0.3189
	:464.K	0.3221
	:465.K	0.1966
	:466.K	0.1946
	:467.K	0.2221
	:468.K	0.2050
	:469.K	0.1495
	:470.K	0.2194
	:471.K	0.1937
	:472.K	0.1555
	:473.K	0.1335
	:474.K	0.2595
	:475.K	0.2359
	:476.K	0.1583
	:477.K	0.1563
	:478.K	0.0952
	:479.K	0.0671
	:480.K	0.1318
	:481.K	0.1019
	:482.K	0.1409
	:483.K	0.2668
	:484.K	0.2227
	:485.K	0.2846
	:486.K	0.2508
	:487.K	0.2523
	:488.K	0.2067
	:489.K	0.2228
	:490.K	0.4244
	:491.K	0.4441
	:492.K	0.2460
	:493.K	0.1114
	:494.K	0.1557
	:495.K	0.1141
	:496.K	0.1167
	:497.K	0.2088
	:498.K	0.1778
	:499.K	0.2269
	:500.K	0.1769
	:501.K	0.1301
	:502.K	0.1571
	:503.K	0.2226
	:504.K	0.1925
	:505.K	0.1841
	:506.K	0.3351
	:507.K	0.2519
	:508.K	0.1527
	:509.K	0.1275
	:510.K	0.3666
	:511.K	0.4902
	:512.K	0.3354
	:513.K	0.2719
	:514.K	0.4879
	:515.K	0.5626
	:516.K	0.4939
	:517.K	0.3927
	:518.K	0.2549
	:519.K	0.2245
	:520.K	0.1956
	:521.K	0.2681
	:522.K	0.2085
	:523.K	0.1763
	:524.K	0.1679
	:525.K	0.1683
	:526.K	0.1759
	:527.K	0.5411
	:528.K	0.3831
	:529.K	0.1457
	:530.K	0.1088
	:531.K	0.0910
	:532.K	0.0763
	:533.K	0.0540
	:534.K	0.1050
	:535.K	0.2670
	:536.K	0.0678
	:537.K	0.0847
	:538.K	0.0754
	:539.K	0.0891
	:540.K	0.1139
	:541.K	0.2536
	:542.K	0.2376
	:543.K	0.3615
	:544.K	0.5361
	:545.K	0.6220
	:546.K	0.8518
	:547.K	0.9434
	:548.K	1.1779
	:549.K	1.7228
	:550.K	0.7511
	:551.K	0.6642
	:552.K	0.3359
	:553.K	0.2623
	:554.K	0.1574
	:555.K	0.0791
	:556.K	0.0931
	:557.K	0.1200
	:558.K	0.0912
	:559.K	0.1396
	:560.K	0.1662
	:561.K	0.3398
	:562.K	0.3428
	:563.K	0.2082
	:564.K	0.2285
	:565.K	0.0907
	:566.K	0.0895
	:567.K	0.0859
	:568.K	0.1739
	:569.K	0.2231
	:570.K	0.3185
	:571.K	0.3932
	:572.K	0.2007
	:573.K	0.2445
	:574.K	0.3155
	:575.K	0.2336
	:576.K	0.2558
	:577.K	0.5878
	:578.K	0.6116
	:579.K	0.3966
	:580.K	0.4670
	:581.K	0.3598
	:582.K	0.2946
	:583.K	0.2490
	:584.K	0.2465
	:585.K	0.3198
	:586.K	0.3045
	:587.K	0.2517
	:588.K	0.2884
	:589.K	0.2332
	:590.K	0.2740
	:591.K	0.2286
	:592.K	0.0590
	:593.K	0.0727
	:594.K	0.0663
	:595.K	0.1030
	:596.K	0.1603
	:597.K	0.2005
	:598.K	0.2451
	:599.K	0.3716
	:600.K	0.3888
	:601.K	0.2077
	:602.K	0.1647
	:603.K	0.4688
	:604.K	0.4829
	:605.K	0.1987
	:606.K	0.2009
	:607.K	0.1482
	:608.K	0.1282
	:609.K	0.1348
	:610.K	0.2238
	:611.K	0.3093
	:612.K	0.3515
	:613.K	0.1701
	:614.K	0.2908
	:615.K	0.4409
	:616.K	0.1711
	:617.K	0.1702
	:618.K	0.2766
	:619.K	0.5148
	:620.K	0.3990
	:621.K	0.4834
	:622.K	0.6676
	:623.K	0.8326
	:624.K	0.4991
	:625.K	0.6206
	:626.K	0.4964
	:627.K	0.4320
	:628.K	0.2916
	:629.K	0.2794
	:630.K	0.1298
	:631.K	0.1553
	:632.K	0.1539
	:633.K	0.2355
	:634.K	0.2233
	:635.K	0.1830
	:636.K	0.0856
	:637.K	0.0820
	:638.K	0.0772
	:639.K	0.0961
	:640.K	0.0762
	:641.K	0.1637
	:642.K	0.2504
	:643.K	0.3381
	:644.K	0.2040
	:645.K	0.3648
	:646.K	0.6382
	:647.K	0.5179
	:648.K	0.5774
	:649.K	0.4769
	:650.K	0.2490
	:651.K	0.2552
	:652.K	0.2063
	:653.K	0.1415
	:654.K	0.3549
	:655.K	0.3333
	:656.K	0.2624
	:657.K	0.1692
	:658.K	0.1111
	:659.K	0.1499
	:660.K	0.1931
	:661.K	0.1742
	:662.K	0.1454
	:663.K	0.1542
	:664.K	0.1224
	:665.K	0.1167
	:666.K	0.0776
	:667.K	0.0869
	:668.K	0.0770
	:669.K	0.0936
	:670.K	0.2023
	:671.K	0.1526
	:672.K	0.1879
	:673.K	0.1746
	:674.K	0.1523
	:675.K	0.1909
	:676.K	0.1397
	:677.K	0.1820
	:678.K	0.2735
	:679.K	0.4235
	:680.K	0.4561
	:681.K	0.3990
	:682.K	0.3882
	:683.K	0.4284
	:684.K	0.2286
	:685.K	0.1678
	:686.K	0.1276
	:687.K	0.1266
	:688.K	0.1376
	:689.K	0.1475
	:690.K	0.0833
	:691.K	0.0971
	:692.K	0.0877
	:693.K	0.1038
	:694.K	0.2172
	:695.K	0.0894
	:696.K	0.1221
	:697.K	0.1102
	:698.K	0.1602
	:699.K	0.2002
	:700.K	0.2274
	:701.K	0.2823
	:702.K	0.2364
	:703.K	0.3020
	:704.K	0.3894
	:705.K	0.1909
	:706.K	0.1754
	:707.K	0.1870
	:708.K	0.1713
	:709.K	0.1753
	:710.K	0.1094
	:711.K	0.1286
	:712.K	0.1136
	:713.K	0.1453
	:714.K	0.1521
	:715.K	0.1334
	:716.K	0.1763
	:717.K	0.1772
	:718.K	0.2695
	:719.K	0.2985
	:720.K	0.3914
	:721.K	0.4433
	:722.K	0.3023
	:723.K	0.1851
	:724.K	0.2372
	:725.K	0.2046
	:726.K	0.0538
	:727.K	0.0702
	:728.K	0.0677
	:729.K	0.0954
	:730.K	0.1065
	:731.K	0.0719
	:732.K	0.1415
	:733.K	0.2181
	:734.K	0.2067
	:735.K	0.2687
	:736.K	0.2875
	:737.K	0.1853
	:738.K	0.2170
	:739.K	0.2240
	:740.K	0.2991
	:741.K	0.7701
	:742.K	0.3839
	:743.K	0.5240
