# Supplementary material for: Structural basis of mechano-chemical coupling by the mitotic kinesin KIF14
Source: Nat Commun. 2021 Jun 15;12:3637. doi: 10.1038/s41467-021-23581-3 (PMC8206134; doi:10.1038/s41467-021-23581-3)
Supplement: Supplementary file 7 — Source Data [file 41467_2021_23581_MOESM7_ESM.zip › DataSource/Supplementary_Fig_5/MT-K743-AMPPNP_CTRMSD.txt]

attribute: MTK743AMPPNP_CTRMSD
recipient: residues
	:1.A	0.4492
	:2.A	0.3937
	:3.A	0.2072
	:4.A	0.2162
	:5.A	0.0855
	:6.A	0.0843
	:7.A	0.1474
	:8.A	0.1087
	:9.A	0.1229
	:10.A	0.1189
	:11.A	0.0649
	:12.A	0.0807
	:13.A	0.1184
	:14.A	0.0869
	:15.A	0.1827
	:16.A	0.1315
	:17.A	0.2087
	:18.A	0.2546
	:19.A	0.1697
	:20.A	0.0867
	:21.A	0.0743
	:22.A	0.1015
	:23.A	0.1500
	:24.A	0.1460
	:25.A	0.1436
	:26.A	0.2100
	:27.A	0.1849
	:28.A	0.1814
	:29.A	0.1517
	:30.A	0.0869
	:31.A	0.1077
	:32.A	0.1256
	:33.A	0.1715
	:34.A	0.1677
	:35.A	0.2249
	:36.A	0.6001
	:37.A	0.6174
	:38.A	0.4948
	:39.A	0.5698
	:40.A	0.5561
	:41.A	0.4225
	:42.A	0.9044
	:43.A	0.9237
	:44.A	0.8502
	:45.A	0.6338
	:46.A	0.5864
	:47.A	0.3551
	:48.A	0.2281
	:49.A	0.2400
	:50.A	0.2509
	:51.A	0.1168
	:52.A	0.0983
	:53.A	0.0962
	:54.A	0.1105
	:55.A	0.0975
	:56.A	0.2471
	:57.A	0.2816
	:58.A	0.2836
	:59.A	0.4399
	:60.A	0.2288
	:61.A	0.1206
	:62.A	0.1140
	:63.A	0.1225
	:64.A	0.0747
	:65.A	0.1381
	:66.A	0.0665
	:67.A	0.1388
	:68.A	0.2084
	:69.A	0.4161
	:70.A	0.1398
	:71.A	0.2164
	:72.A	0.1262
	:73.A	0.1330
	:74.A	0.1313
	:75.A	0.1556
	:76.A	0.1397
	:77.A	0.0980
	:78.A	0.1802
	:79.A	0.2820
	:80.A	0.3071
	:81.A	0.2627
	:82.A	0.2572
	:83.A	0.1489
	:84.A	0.1677
	:85.A	0.1079
	:86.A	0.1316
	:87.A	0.0678
	:88.A	0.0900
	:89.A	0.1505
	:90.A	0.1021
	:91.A	0.1072
	:92.A	0.1831
	:93.A	0.3580
	:94.A	0.3731
	:95.A	0.3935
	:96.A	0.4156
	:97.A	0.1812
	:98.A	0.1339
	:99.A	0.1271
	:100.A	0.1092
	:101.A	0.1018
	:102.A	0.0855
	:103.A	0.1086
	:104.A	0.1485
	:105.A	0.1242
	:106.A	0.1715
	:107.A	0.2367
	:108.A	0.2480
	:109.A	0.1884
	:110.A	0.2588
	:111.A	0.3713
	:112.A	0.2681
	:113.A	0.1938
	:114.A	0.2141
	:115.A	0.1873
	:116.A	0.2580
	:117.A	0.2328
	:118.A	0.2001
	:119.A	0.1600
	:120.A	0.1306
	:121.A	0.1049
	:122.A	0.1303
	:123.A	0.1519
	:124.A	0.1178
	:125.A	0.1032
	:126.A	0.1119
	:127.A	0.1039
	:128.A	0.1102
	:129.A	0.0857
	:130.A	0.1181
	:131.A	0.2130
	:132.A	0.1423
	:133.A	0.1541
	:134.A	0.1287
	:135.A	0.0770
	:136.A	0.0957
	:137.A	0.0496
	:138.A	0.0935
	:139.A	0.1066
	:140.A	0.1054
	:141.A	0.1380
	:142.A	0.2288
	:143.A	0.2094
	:144.A	0.2731
	:145.A	0.2576
	:146.A	0.1676
	:147.A	0.1414
	:148.A	0.1091
	:149.A	0.1126
	:150.A	0.2144
	:151.A	0.1838
	:152.A	0.0971
	:153.A	0.1514
	:154.A	0.1380
	:155.A	0.1236
	:156.A	0.1217
	:157.A	0.1500
	:158.A	0.2122
	:159.A	0.1994
	:160.A	0.1946
	:161.A	0.1031
	:162.A	0.1289
	:163.A	0.3015
	:164.A	0.2493
	:165.A	0.1247
	:166.A	0.1193
	:167.A	0.1577
	:168.A	0.2035
	:169.A	0.0534
	:170.A	0.1419
	:171.A	0.1056
	:172.A	0.1636
	:173.A	0.1821
	:174.A	0.1055
	:175.A	0.1717
	:176.A	0.0931
	:177.A	0.1834
	:178.A	0.1328
	:179.A	0.0845
	:180.A	0.0808
	:181.A	0.0631
	:182.A	0.0654
	:183.A	0.1078
	:184.A	0.1484
	:185.A	0.0907
	:186.A	0.1000
	:187.A	0.1669
	:188.A	0.2131
	:189.A	0.1268
	:190.A	0.1745
	:191.A	0.2302
	:192.A	0.2306
	:193.A	0.2108
	:194.A	0.1518
	:195.A	0.2984
	:196.A	0.3165
	:197.A	0.4978
	:198.A	0.1425
	:199.A	0.1119
	:200.A	0.0727
	:201.A	0.1695
	:202.A	0.1596
	:203.A	0.1290
	:204.A	0.0873
	:205.A	0.0760
	:206.A	0.0712
	:207.A	0.0645
	:208.A	0.1107
	:209.A	0.1642
	:210.A	0.0846
	:211.A	0.0865
	:212.A	0.0716
	:213.A	0.1323
	:214.A	0.1389
	:215.A	0.1111
	:216.A	0.0973
	:217.A	0.0898
	:218.A	0.1136
	:219.A	0.1605
	:220.A	0.2297
	:221.A	0.2750
	:222.A	0.2619
	:223.A	0.1649
	:224.A	0.1868
	:225.A	0.1975
	:226.A	0.2394
	:227.A	0.2590
	:228.A	0.1175
	:229.A	0.1131
	:230.A	0.0860
	:231.A	0.0772
	:232.A	0.0627
	:233.A	0.1142
	:234.A	0.1175
	:235.A	0.0545
	:236.A	0.0539
	:237.A	0.0683
	:238.A	0.0470
	:239.A	0.0844
	:240.A	0.0870
	:241.A	0.1028
	:242.A	0.1766
	:243.A	0.2212
	:244.A	0.1990
	:245.A	0.1638
	:246.A	0.1318
	:247.A	0.2235
	:248.A	0.1543
	:249.A	0.1149
	:250.A	0.1124
	:251.A	0.1224
	:252.A	0.1466
	:253.A	0.1037
	:254.A	0.1069
	:255.A	0.0754
	:256.A	0.0863
	:257.A	0.0971
	:258.A	0.1038
	:259.A	0.1201
	:260.A	0.1207
	:261.A	0.1582
	:262.A	0.1073
	:263.A	0.1128
	:264.A	0.1211
	:265.A	0.1423
	:266.A	0.0680
	:267.A	0.2144
	:268.A	0.2282
	:269.A	0.1359
	:270.A	0.1867
	:271.A	0.2017
	:272.A	0.1845
	:273.A	0.1719
	:274.A	0.1020
	:275.A	0.2173
	:276.A	0.2031
	:277.A	0.1912
	:278.A	0.2003
	:279.A	0.1352
	:280.A	0.3345
	:281.A	0.3849
	:282.A	0.1910
	:283.A	0.1396
	:284.A	0.1539
	:285.A	0.1416
	:286.A	0.1366
	:287.A	0.0881
	:288.A	0.0889
	:289.A	0.0981
	:290.A	0.1217
	:291.A	0.1378
	:292.A	0.1688
	:293.A	0.1023
	:294.A	0.1232
	:295.A	0.1606
	:296.A	0.1818
	:297.A	0.2027
	:298.A	0.1834
	:299.A	0.1073
	:300.A	0.1320
	:301.A	0.1529
	:302.A	0.1743
	:303.A	0.1824
	:304.A	0.1543
	:305.A	0.1407
	:306.A	0.1061
	:307.A	0.1234
	:308.A	0.0927
	:309.A	0.0736
	:310.A	0.0675
	:311.A	0.0687
	:312.A	0.0987
	:313.A	0.1049
	:314.A	0.1935
	:315.A	0.1660
	:316.A	0.0762
	:317.A	0.1302
	:318.A	0.0686
	:319.A	0.0852
	:320.A	0.1001
	:321.A	0.1153
	:322.A	0.0827
	:323.A	0.1446
	:324.A	0.1629
	:325.A	0.2183
	:326.A	0.2974
	:327.A	0.2128
	:328.A	0.1583
	:329.A	0.1367
	:330.A	0.1242
	:331.A	0.1304
	:332.A	0.1695
	:333.A	0.1593
	:334.A	0.2044
	:335.A	0.2775
	:336.A	0.2031
	:337.A	0.2303
	:338.A	0.2214
	:339.A	0.1989
	:340.A	0.2325
	:341.A	0.1669
	:342.A	0.1423
	:343.A	0.1305
	:344.A	0.1643
	:345.A	0.1504
	:346.A	0.1713
	:347.A	0.1798
	:348.A	0.3687
	:349.A	0.2245
	:350.A	0.1891
	:351.A	0.1387
	:352.A	0.1102
	:353.A	0.0842
	:354.A	0.0599
	:355.A	0.0691
	:356.A	0.0680
	:357.A	0.0733
	:358.A	0.0590
	:359.A	0.0693
	:360.A	0.1009
	:361.A	0.0924
	:362.A	0.2842
	:363.A	0.1191
	:364.A	0.1739
	:365.A	0.1690
	:366.A	0.1539
	:367.A	0.1034
	:368.A	0.1656
	:369.A	0.2579
	:370.A	0.2316
	:371.A	0.2535
	:372.A	0.2121
	:373.A	0.1588
	:374.A	0.2117
	:375.A	0.2292
	:376.A	0.2998
	:377.A	0.2166
	:378.A	0.1169
	:379.A	0.0905
	:380.A	0.1715
	:381.A	0.2860
	:382.A	0.1788
	:383.A	0.1992
	:384.A	0.1761
	:385.A	0.1973
	:386.A	0.1706
	:387.A	0.1060
	:388.A	0.1225
	:389.A	0.1210
	:390.A	0.1025
	:391.A	0.0888
	:392.A	0.1341
	:393.A	0.1042
	:394.A	0.0834
	:395.A	0.1871
	:396.A	0.2663
	:397.A	0.0835
	:398.A	0.0755
	:399.A	0.1008
	:400.A	0.0847
	:401.A	0.0928
	:402.A	0.1877
	:403.A	0.2227
	:404.A	0.1513
	:405.A	0.1699
	:406.A	0.1967
	:407.A	0.1445
	:408.A	0.1205
	:409.A	0.1601
	:410.A	0.1340
	:411.A	0.1459
	:412.A	0.2557
	:413.A	0.3228
	:414.A	0.2771
	:415.A	0.2661
	:416.A	0.2029
	:417.A	0.2052
	:418.A	0.1606
	:419.A	0.1941
	:420.A	0.1597
	:421.A	0.1277
	:422.A	0.1093
	:423.A	0.1445
	:424.A	0.0940
	:425.A	0.1200
	:426.A	0.2010
	:427.A	0.1560
	:428.A	0.1867
	:429.A	0.1746
	:430.A	0.3040
	:431.A	0.2529
	:432.A	0.1526
	:433.A	0.1825
	:434.A	0.1238
	:435.A	0.1739
	:436.A	0.2157
	:437.A	0.2256
	:438.A	0.1262
	:439.A	0.1673
	:440.A	0.2320
	:441.A	0.5530
	:1.B	0.2907
	:2.B	0.2634
	:3.B	0.1060
	:4.B	0.0620
	:5.B	0.0821
	:6.B	0.0661
	:7.B	0.0821
	:8.B	0.1040
	:9.B	0.0681
	:10.B	0.0694
	:11.B	0.0634
	:12.B	0.0701
	:13.B	0.2010
	:14.B	0.1034
	:15.B	0.2200
	:16.B	0.1340
	:17.B	0.2535
	:18.B	0.3632
	:19.B	0.1815
	:20.B	0.1084
	:21.B	0.1976
	:22.B	0.2639
	:23.B	0.1996
	:24.B	0.1255
	:25.B	0.1569
	:26.B	0.2247
	:27.B	0.1927
	:28.B	0.1425
	:29.B	0.1143
	:30.B	0.1410
	:31.B	0.2083
	:32.B	0.1363
	:33.B	0.1795
	:34.B	0.1947
	:35.B	0.1240
	:36.B	0.0949
	:37.B	0.1078
	:38.B	0.1646
	:39.B	0.1552
	:40.B	0.1742
	:41.B	0.1683
	:42.B	0.2247
	:43.B	0.2040
	:44.B	0.1145
	:45.B	0.1609
	:46.B	0.0716
	:47.B	0.1200
	:48.B	0.1386
	:49.B	0.1407
	:50.B	0.0869
	:51.B	0.0754
	:52.B	0.1794
	:53.B	0.1843
	:54.B	0.2816
	:55.B	0.3473
	:56.B	0.2709
	:57.B	0.1899
	:58.B	0.1437
	:59.B	0.0807
	:60.B	0.0571
	:61.B	0.1309
	:62.B	0.0901
	:63.B	0.1222
	:64.B	0.1315
	:65.B	0.1209
	:66.B	0.1539
	:67.B	0.1838
	:68.B	0.1411
	:69.B	0.3915
	:70.B	0.2553
	:71.B	0.1077
	:72.B	0.1498
	:73.B	0.1628
	:74.B	0.1291
	:75.B	0.1071
	:76.B	0.1625
	:77.B	0.1616
	:78.B	0.0936
	:79.B	0.1243
	:80.B	0.2613
	:81.B	0.2971
	:82.B	0.2493
	:83.B	0.1947
	:84.B	0.3092
	:85.B	0.1670
	:86.B	0.1636
	:87.B	0.1203
	:88.B	0.1555
	:89.B	0.1313
	:90.B	0.1101
	:91.B	0.1114
	:92.B	0.0597
	:93.B	0.3009
	:94.B	0.1883
	:95.B	0.2109
	:96.B	0.1673
	:97.B	0.1068
	:98.B	0.1290
	:99.B	0.1279
	:100.B	0.1243
	:101.B	0.1215
	:102.B	0.0950
	:103.B	0.1873
	:104.B	0.2002
	:105.B	0.0983
	:106.B	0.1191
	:107.B	0.1673
	:108.B	0.1578
	:109.B	0.2494
	:110.B	0.2083
	:111.B	0.1988
	:112.B	0.2142
	:113.B	0.1439
	:114.B	0.2545
	:115.B	0.3328
	:116.B	0.1575
	:117.B	0.0727
	:118.B	0.1233
	:119.B	0.1428
	:120.B	0.1770
	:121.B	0.2588
	:122.B	0.1904
	:123.B	0.1656
	:124.B	0.1184
	:125.B	0.1806
	:126.B	0.2135
	:127.B	0.2075
	:128.B	0.1918
	:129.B	0.2217
	:130.B	0.2496
	:131.B	0.1907
	:132.B	0.1018
	:133.B	0.1070
	:134.B	0.0616
	:135.B	0.0409
	:136.B	0.1469
	:137.B	0.1695
	:138.B	0.1078
	:139.B	0.2282
	:140.B	0.2316
	:141.B	0.2152
	:142.B	0.1770
	:143.B	0.1511
	:144.B	0.2239
	:145.B	0.1898
	:146.B	0.1395
	:147.B	0.1639
	:148.B	0.1164
	:149.B	0.0862
	:150.B	0.0861
	:151.B	0.0709
	:152.B	0.0838
	:153.B	0.2171
	:154.B	0.2318
	:155.B	0.2033
	:156.B	0.0931
	:157.B	0.3066
	:158.B	0.2687
	:159.B	0.1355
	:160.B	0.2048
	:161.B	0.1804
	:162.B	0.1252
	:163.B	0.0727
	:164.B	0.0785
	:165.B	0.1443
	:166.B	0.0972
	:167.B	0.1230
	:168.B	0.1391
	:169.B	0.0727
	:170.B	0.1234
	:171.B	0.1462
	:172.B	0.1623
	:173.B	0.2026
	:174.B	0.1477
	:175.B	0.1410
	:176.B	0.1317
	:177.B	0.2533
	:178.B	0.3178
	:179.B	0.3196
	:180.B	0.1289
	:181.B	0.1015
	:182.B	0.0714
	:183.B	0.1527
	:184.B	0.3212
	:185.B	0.1081
	:186.B	0.1024
	:187.B	0.3264
	:188.B	0.2566
	:189.B	0.1990
	:190.B	0.3421
	:191.B	0.2379
	:192.B	0.2943
	:193.B	0.4284
	:194.B	0.5482
	:195.B	0.2152
	:196.B	0.2013
	:197.B	0.1028
	:198.B	0.0838
	:199.B	0.0454
	:200.B	0.0731
	:201.B	0.1027
	:202.B	0.1139
	:203.B	0.1047
	:204.B	0.1103
	:205.B	0.1417
	:206.B	0.1307
	:207.B	0.1883
	:208.B	0.2181
	:209.B	0.1241
	:210.B	0.0707
	:211.B	0.1051
	:212.B	0.1959
	:213.B	0.2554
	:214.B	0.2123
	:215.B	0.1425
	:216.B	0.1916
	:217.B	0.2208
	:218.B	0.3134
	:219.B	0.2030
	:220.B	0.2843
	:221.B	0.1996
	:222.B	0.1152
	:223.B	0.0832
	:224.B	0.2313
	:225.B	0.2147
	:226.B	0.1403
	:227.B	0.1632
	:228.B	0.1571
	:229.B	0.1186
	:230.B	0.1240
	:231.B	0.1427
	:232.B	0.1511
	:233.B	0.0878
	:234.B	0.0900
	:235.B	0.1131
	:236.B	0.1438
	:237.B	0.1951
	:238.B	0.2426
	:239.B	0.2579
	:240.B	0.2746
	:241.B	0.1879
	:242.B	0.1277
	:243.B	0.0829
	:244.B	0.0919
	:245.B	0.0785
	:246.B	0.0764
	:247.B	0.0905
	:248.B	0.1222
	:249.B	0.1858
	:250.B	0.1606
	:251.B	0.1401
	:252.B	0.1395
	:253.B	0.2182
	:254.B	0.2119
	:255.B	0.1357
	:256.B	0.1364
	:257.B	0.1402
	:258.B	0.0997
	:259.B	0.1373
	:260.B	0.0502
	:261.B	0.0537
	:262.B	0.0813
	:263.B	0.0854
	:264.B	0.0789
	:265.B	0.0685
	:266.B	0.0766
	:267.B	0.0895
	:268.B	0.0753
	:269.B	0.0508
	:270.B	0.0623
	:271.B	0.0794
	:272.B	0.0999
	:273.B	0.0921
	:274.B	0.0998
	:275.B	0.2829
	:276.B	0.2895
	:277.B	0.2467
	:278.B	0.2840
	:279.B	0.1914
	:280.B	0.1810
	:281.B	0.1465
	:282.B	0.1916
	:283.B	0.2004
	:284.B	0.3249
	:285.B	0.2455
	:286.B	0.2078
	:287.B	0.1387
	:288.B	0.1047
	:289.B	0.1340
	:290.B	0.1424
	:291.B	0.1071
	:292.B	0.1543
	:293.B	0.1358
	:294.B	0.0948
	:295.B	0.1317
	:296.B	0.2153
	:297.B	0.2253
	:298.B	0.1718
	:299.B	0.1830
	:300.B	0.0479
	:301.B	0.1127
	:302.B	0.0890
	:303.B	0.0714
	:304.B	0.1110
	:305.B	0.1531
	:306.B	0.0667
	:307.B	0.0763
	:308.B	0.0951
	:309.B	0.1611
	:310.B	0.2261
	:311.B	0.2525
	:312.B	0.2271
	:313.B	0.1713
	:314.B	0.1814
	:315.B	0.1316
	:316.B	0.1077
	:317.B	0.0719
	:318.B	0.0995
	:319.B	0.0690
	:320.B	0.0922
	:321.B	0.0923
	:322.B	0.1755
	:323.B	0.1388
	:324.B	0.0684
	:325.B	0.0820
	:326.B	0.0954
	:327.B	0.1233
	:328.B	0.0921
	:329.B	0.0951
	:330.B	0.0986
	:331.B	0.0749
	:332.B	0.1021
	:333.B	0.1255
	:334.B	0.1952
	:335.B	0.1045
	:336.B	0.1269
	:337.B	0.1527
	:338.B	0.1080
	:339.B	0.1141
	:340.B	0.1447
	:341.B	0.1840
	:342.B	0.2020
	:343.B	0.1623
	:344.B	0.1492
	:345.B	0.1536
	:346.B	0.2195
	:347.B	0.0498
	:348.B	0.0601
	:349.B	0.0787
	:350.B	0.1193
	:351.B	0.1170
	:352.B	0.0917
	:353.B	0.0860
	:354.B	0.1280
	:355.B	0.1244
	:356.B	0.1189
	:357.B	0.1479
	:358.B	0.2299
	:359.B	0.2303
	:360.B	0.2436
	:361.B	0.1843
	:362.B	0.2389
	:363.B	0.2692
	:364.B	0.1373
	:365.B	0.1102
	:366.B	0.1006
	:367.B	0.0611
	:368.B	0.0810
	:369.B	0.1047
	:370.B	0.1003
	:371.B	0.1382
	:372.B	0.1207
	:373.B	0.0945
	:374.B	0.1007
	:375.B	0.1259
	:376.B	0.1072
	:377.B	0.0927
	:378.B	0.1244
	:379.B	0.1968
	:380.B	0.2235
	:381.B	0.1646
	:382.B	0.1347
	:383.B	0.1858
	:384.B	0.0781
	:385.B	0.0857
	:386.B	0.0928
	:387.B	0.1522
	:388.B	0.2053
	:389.B	0.1351
	:390.B	0.1862
	:391.B	0.4154
	:392.B	0.3428
	:393.B	0.2714
	:394.B	0.1568
	:395.B	0.1567
	:396.B	0.1183
	:397.B	0.0509
	:398.B	0.1066
	:399.B	0.1215
	:400.B	0.1375
	:401.B	0.0815
	:402.B	0.2030
	:403.B	0.2351
	:404.B	0.3538
	:405.B	0.3786
	:406.B	0.2287
	:407.B	0.2105
	:408.B	0.2002
	:409.B	0.2044
	:410.B	0.0752
	:411.B	0.1294
	:412.B	0.1805
	:413.B	0.1810
	:414.B	0.1135
	:415.B	0.0675
	:416.B	0.0905
	:417.B	0.1090
	:418.B	0.1072
	:419.B	0.0932
	:420.B	0.0877
	:421.B	0.0842
	:422.B	0.0913
	:423.B	0.1255
	:424.B	0.3278
	:425.B	0.1017
	:426.B	0.1171
	:427.B	0.4061
	:428.B	1.1235
	:429.B	0.8928
	:391.K	1.3258
	:392.K	0.4902
	:393.K	0.3060
	:394.K	0.2921
	:395.K	0.2779
	:396.K	0.3253
	:397.K	0.2250
	:398.K	0.1957
	:399.K	0.1810
	:400.K	0.2187
	:401.K	0.1867
	:402.K	0.1440
	:403.K	0.1939
	:404.K	0.2384
	:405.K	0.3438
	:406.K	0.3454
	:407.K	0.3276
	:408.K	0.5007
	:409.K	0.4850
	:410.K	0.4451
	:411.K	0.3373
	:412.K	0.1932
	:413.K	0.1229
	:414.K	0.1558
	:415.K	0.2199
	:416.K	0.2070
	:417.K	0.1395
	:418.K	0.3244
	:419.K	0.2745
	:420.K	0.3680
	:421.K	0.3042
	:422.K	0.1529
	:423.K	0.0969
	:424.K	0.1074
	:425.K	0.1306
	:426.K	0.1433
	:427.K	0.2399
	:428.K	0.3988
	:429.K	0.4117
	:430.K	0.3541
	:431.K	0.7824
	:432.K	0.3929
	:433.K	0.4062
	:434.K	0.1210
	:435.K	0.1437
	:436.K	0.1564
	:437.K	0.3694
	:438.K	0.4289
	:439.K	0.2987
	:440.K	0.4164
	:441.K	0.2467
	:442.K	0.2319
	:443.K	0.2786
	:444.K	0.2444
	:445.K	0.4510
	:446.K	0.6074
	:447.K	1.0709
	:448.K	2.1011
	:449.K	0.7218
	:450.K	0.7016
	:451.K	0.5490
	:452.K	0.4349
	:453.K	0.2763
	:454.K	0.7168
	:455.K	0.4077
	:456.K	0.3966
	:457.K	0.2584
	:458.K	0.2177
	:459.K	0.3243
	:460.K	0.3460
	:461.K	0.4513
	:462.K	0.4819
	:463.K	0.4650
	:464.K	0.3797
	:465.K	0.3917
	:466.K	0.4545
	:467.K	0.4857
	:468.K	0.4540
	:469.K	0.4752
	:470.K	0.3602
	:471.K	0.3541
	:472.K	0.3322
	:473.K	0.3046
	:474.K	0.3151
	:475.K	0.2714
	:476.K	0.2222
	:477.K	0.1950
	:478.K	0.1096
	:479.K	0.1042
	:480.K	0.1480
	:481.K	0.3287
	:482.K	0.2788
	:483.K	0.3343
	:484.K	0.4062
	:485.K	0.4168
	:486.K	0.2159
	:487.K	0.5213
	:488.K	0.4345
	:489.K	0.3361
	:490.K	0.2776
	:491.K	0.3395
	:492.K	0.4154
	:493.K	0.4244
	:494.K	0.4498
	:495.K	0.9719
	:496.K	0.5846
	:497.K	0.5466
	:498.K	1.1792
	:499.K	0.4243
	:500.K	0.1773
	:501.K	0.1611
	:502.K	0.1602
	:503.K	0.2105
	:504.K	0.1917
	:505.K	0.2106
	:506.K	0.2670
	:507.K	0.4140
	:508.K	0.3863
	:509.K	0.3813
	:510.K	0.5690
	:511.K	0.5773
	:512.K	0.5152
	:513.K	0.5499
	:514.K	0.5393
	:515.K	0.4454
	:516.K	0.4846
	:517.K	0.3634
	:518.K	0.3856
	:519.K	0.2688
	:520.K	0.3523
	:521.K	0.2646
	:522.K	0.2132
	:523.K	0.1980
	:524.K	0.2777
	:525.K	0.2661
	:526.K	0.1475
	:527.K	0.1222
	:528.K	0.1440
	:529.K	0.1361
	:530.K	0.1607
	:531.K	0.0831
	:532.K	0.1703
	:533.K	0.1749
	:534.K	0.1224
	:535.K	0.1716
	:536.K	0.1935
	:537.K	0.0689
	:538.K	0.1604
	:539.K	0.1870
	:540.K	0.2392
	:541.K	0.1967
	:542.K	0.4865
	:543.K	1.6491
	:544.K	1.1640
	:545.K	1.0622
	:546.K	0.2891
	:547.K	0.8882
	:548.K	1.0491
	:549.K	0.7591
	:550.K	0.7693
	:551.K	0.4711
	:552.K	0.2629
	:553.K	0.3896
	:554.K	0.3002
	:555.K	0.2255
	:556.K	0.2531
	:557.K	0.1687
	:558.K	0.1444
	:559.K	0.1567
	:560.K	0.2380
	:561.K	0.3898
	:562.K	0.3958
	:563.K	0.3193
	:564.K	0.1987
	:565.K	0.1493
	:566.K	0.1779
	:567.K	0.2011
	:568.K	0.1799
	:569.K	0.2203
	:570.K	0.3847
	:571.K	0.4396
	:572.K	0.4407
	:573.K	0.3991
	:574.K	0.5527
	:575.K	0.8366
	:576.K	0.3798
	:577.K	0.5401
	:578.K	0.3731
	:579.K	0.4579
	:580.K	0.2132
	:581.K	0.3352
	:582.K	0.3806
	:583.K	0.2171
	:584.K	0.3300
	:585.K	0.3525
	:586.K	0.3257
	:587.K	0.2240
	:588.K	0.1783
	:589.K	0.1953
	:590.K	0.2831
	:591.K	0.2804
	:592.K	0.2649
	:593.K	0.2882
	:594.K	0.3414
	:595.K	0.3493
	:596.K	0.5450
	:597.K	0.7513
	:598.K	0.4446
	:599.K	0.4959
	:600.K	0.5361
	:601.K	0.3526
	:602.K	0.3487
	:603.K	0.3033
	:604.K	0.3089
	:605.K	0.1967
	:606.K	0.2238
	:607.K	0.2169
	:608.K	0.1350
	:609.K	0.1450
	:610.K	0.4817
	:611.K	0.2763
	:612.K	0.2045
	:613.K	0.1725
	:614.K	0.1422
	:615.K	0.2260
	:616.K	0.3462
	:617.K	0.3729
	:618.K	0.3557
	:619.K	0.5113
	:620.K	0.4631
	:621.K	0.3702
	:622.K	0.6020
	:623.K	0.9573
	:624.K	0.5097
	:625.K	0.9254
	:626.K	0.3831
	:627.K	0.8662
	:628.K	0.2824
	:629.K	0.2156
	:630.K	0.3255
	:631.K	0.2444
	:632.K	0.3022
	:633.K	0.1826
	:634.K	0.1669
	:635.K	0.1728
	:636.K	0.3638
	:637.K	0.1317
	:638.K	0.1060
	:639.K	0.0992
	:640.K	0.1308
	:641.K	0.2896
	:642.K	0.2219
	:643.K	0.2697
	:644.K	0.3626
	:645.K	0.2517
	:646.K	0.4034
	:647.K	0.4928
	:648.K	0.5265
	:649.K	0.3814
	:650.K	0.2914
	:651.K	0.2601
	:652.K	0.2207
	:653.K	0.2448
	:654.K	0.1871
	:655.K	0.2303
	:656.K	0.3140
	:657.K	0.2988
	:658.K	0.2350
	:659.K	0.1627
	:660.K	0.1882
	:661.K	0.2213
	:662.K	0.2218
	:663.K	0.1237
	:664.K	0.1799
	:665.K	0.1076
	:666.K	0.1133
	:667.K	0.1224
	:668.K	0.1057
	:669.K	0.1351
	:670.K	0.1468
	:671.K	0.0917
	:672.K	0.1231
	:673.K	0.3019
	:674.K	0.3431
	:675.K	0.2117
	:676.K	0.3023
	:677.K	0.2626
	:678.K	0.3261
	:679.K	0.3880
	:680.K	0.4795
	:681.K	0.4420
	:682.K	0.3159
	:683.K	0.6827
	:684.K	0.2251
	:685.K	0.2088
	:686.K	0.1241
	:687.K	0.0890
	:688.K	0.0930
	:689.K	0.0859
	:690.K	0.0823
	:691.K	0.0700
	:692.K	0.0882
	:693.K	0.0962
	:694.K	0.1716
	:695.K	0.1646
	:696.K	0.1278
	:697.K	0.1454
	:698.K	0.2065
	:699.K	0.1486
	:700.K	0.1015
	:701.K	0.1444
	:702.K	0.2214
	:703.K	0.4323
	:704.K	0.1999
	:705.K	0.2795
	:706.K	0.1937
	:707.K	0.2530
	:708.K	0.1573
	:709.K	0.1701
	:710.K	0.2691
	:711.K	0.1948
	:712.K	0.1145
	:713.K	0.2317
	:714.K	0.3159
	:715.K	0.5072
	:716.K	0.3104
	:717.K	0.5988
	:718.K	0.5321
	:719.K	0.2148
	:720.K	0.1975
	:721.K	0.3262
	:722.K	0.2996
	:723.K	0.3032
	:724.K	0.2461
	:725.K	0.1761
	:726.K	0.1627
	:727.K	0.1633
	:728.K	0.1666
	:729.K	0.1822
	:730.K	0.2664
	:731.K	0.2627
	:732.K	0.5541
	:733.K	0.9714
	:734.K	0.9786
	:735.K	1.0763
	:736.K	1.3041
