# Supplementary material for: Structural basis of mechano-chemical coupling by the mitotic kinesin KIF14
Source: Nat Commun. 2021 Jun 15;12:3637. doi: 10.1038/s41467-021-23581-3 (PMC8206134; doi:10.1038/s41467-021-23581-3)
Supplement: Supplementary file 7 — Source Data [file 41467_2021_23581_MOESM7_ESM.zip › DataSource/Supplementary_Fig_5/MT-K743-AMPPNP-C_CTRMSD.txt]

attribute: MTK743AMPPNPC_CTRMSD
recipient: residues
	:1.A	0.3879
	:2.A	0.2165
	:3.A	0.1313
	:4.A	0.1888
	:5.A	0.1271
	:6.A	0.0826
	:7.A	0.1075
	:8.A	0.0573
	:9.A	0.0908
	:10.A	0.0558
	:11.A	0.1075
	:12.A	0.1585
	:13.A	0.0970
	:14.A	0.1653
	:15.A	0.2854
	:16.A	0.1838
	:17.A	0.2339
	:18.A	0.2707
	:19.A	0.2799
	:20.A	0.0989
	:21.A	0.1071
	:22.A	0.1097
	:23.A	0.1713
	:24.A	0.0899
	:25.A	0.1268
	:26.A	0.3207
	:27.A	0.1513
	:28.A	0.1325
	:29.A	0.0876
	:30.A	0.0533
	:31.A	0.0990
	:32.A	0.1570
	:33.A	0.0922
	:34.A	0.0919
	:35.A	0.2415
	:36.A	0.2372
	:37.A	0.4050
	:38.A	0.3064
	:39.A	0.4169
	:40.A	0.6353
	:41.A	0.2838
	:42.A	0.5334
	:43.A	0.5926
	:44.A	0.4722
	:45.A	0.2629
	:46.A	0.3039
	:47.A	0.2090
	:48.A	0.1738
	:49.A	0.1658
	:50.A	0.0884
	:51.A	0.0704
	:52.A	0.0699
	:53.A	0.1013
	:54.A	0.0715
	:55.A	0.0713
	:56.A	0.1418
	:57.A	0.1529
	:58.A	0.1259
	:59.A	0.1463
	:60.A	0.1660
	:61.A	0.0762
	:62.A	0.0801
	:63.A	0.1268
	:64.A	0.1252
	:65.A	0.2157
	:66.A	0.2307
	:67.A	0.2016
	:68.A	0.2605
	:69.A	0.1357
	:70.A	0.0807
	:71.A	0.2049
	:72.A	0.1566
	:73.A	0.1564
	:74.A	0.0810
	:75.A	0.1570
	:76.A	0.1698
	:77.A	0.1049
	:78.A	0.1025
	:79.A	0.1323
	:80.A	0.1206
	:81.A	0.1420
	:82.A	0.1393
	:83.A	0.1004
	:84.A	0.1679
	:85.A	0.0527
	:86.A	0.0603
	:87.A	0.0557
	:88.A	0.0348
	:89.A	0.1074
	:90.A	0.2283
	:91.A	0.2195
	:92.A	0.1253
	:93.A	0.1842
	:94.A	0.3208
	:95.A	0.1778
	:96.A	0.1586
	:97.A	0.1954
	:98.A	0.1187
	:99.A	0.0810
	:100.A	0.1242
	:101.A	0.1312
	:102.A	0.1278
	:103.A	0.1184
	:104.A	0.2353
	:105.A	0.0886
	:106.A	0.1160
	:107.A	0.1012
	:108.A	0.1369
	:109.A	0.0991
	:110.A	0.1257
	:111.A	0.2567
	:112.A	0.1732
	:113.A	0.2531
	:114.A	0.1778
	:115.A	0.1092
	:116.A	0.1096
	:117.A	0.1747
	:118.A	0.2553
	:119.A	0.2290
	:120.A	0.1913
	:121.A	0.1752
	:122.A	0.1691
	:123.A	0.1697
	:124.A	0.1494
	:125.A	0.1097
	:126.A	0.1245
	:127.A	0.1018
	:128.A	0.0866
	:129.A	0.2512
	:130.A	0.6590
	:131.A	1.0678
	:132.A	0.2219
	:133.A	0.1404
	:134.A	0.1181
	:135.A	0.1050
	:136.A	0.0879
	:137.A	0.0616
	:138.A	0.0836
	:139.A	0.1039
	:140.A	0.1437
	:141.A	0.1534
	:142.A	0.4592
	:143.A	0.4348
	:144.A	0.4160
	:145.A	0.2294
	:146.A	0.2248
	:147.A	0.2467
	:148.A	0.1988
	:149.A	0.1090
	:150.A	0.0799
	:151.A	0.0697
	:152.A	0.0827
	:153.A	0.1064
	:154.A	0.1001
	:155.A	0.0733
	:156.A	0.1652
	:157.A	0.1321
	:158.A	0.1241
	:159.A	0.0842
	:160.A	0.1283
	:161.A	0.0860
	:162.A	0.1362
	:163.A	0.1278
	:164.A	0.1636
	:165.A	0.0805
	:166.A	0.0587
	:167.A	0.1825
	:168.A	0.1203
	:169.A	0.1169
	:170.A	0.1040
	:171.A	0.1102
	:172.A	0.0808
	:173.A	0.0721
	:174.A	0.0911
	:175.A	0.1061
	:176.A	0.1137
	:177.A	0.1451
	:178.A	0.1153
	:179.A	0.1508
	:180.A	0.1665
	:181.A	0.3451
	:182.A	0.4803
	:183.A	0.4131
	:184.A	0.0895
	:185.A	0.1272
	:186.A	0.1774
	:187.A	0.2214
	:188.A	0.2237
	:189.A	0.1983
	:190.A	0.1991
	:191.A	0.2266
	:192.A	0.2378
	:193.A	0.2643
	:194.A	0.4415
	:195.A	0.3306
	:196.A	0.0915
	:197.A	0.0675
	:198.A	0.0802
	:199.A	0.0902
	:200.A	0.0510
	:201.A	0.0844
	:202.A	0.0730
	:203.A	0.0748
	:204.A	0.1160
	:205.A	0.0763
	:206.A	0.0698
	:207.A	0.2135
	:208.A	0.1137
	:209.A	0.0529
	:210.A	0.0652
	:211.A	0.1385
	:212.A	0.1294
	:213.A	0.0992
	:214.A	0.0884
	:215.A	0.1354
	:216.A	0.2452
	:217.A	0.1974
	:218.A	0.1907
	:219.A	0.0552
	:220.A	0.1298
	:221.A	0.1657
	:222.A	0.1893
	:223.A	0.1976
	:224.A	0.1949
	:225.A	0.1436
	:226.A	0.3859
	:227.A	0.5070
	:228.A	0.1575
	:229.A	0.1594
	:230.A	0.2623
	:231.A	0.2264
	:232.A	0.1728
	:233.A	0.1198
	:234.A	0.1675
	:235.A	0.1992
	:236.A	0.1489
	:237.A	0.2806
	:238.A	0.2501
	:239.A	0.1591
	:240.A	0.1216
	:241.A	0.1932
	:242.A	0.2698
	:243.A	0.2320
	:244.A	0.2319
	:245.A	0.2389
	:246.A	0.1847
	:247.A	0.1976
	:248.A	0.0587
	:249.A	0.0976
	:250.A	0.1001
	:251.A	0.0671
	:252.A	0.1186
	:253.A	0.1368
	:254.A	0.1342
	:255.A	0.1333
	:256.A	0.2664
	:257.A	0.2390
	:258.A	0.2263
	:259.A	0.1116
	:260.A	0.0916
	:261.A	0.1771
	:262.A	0.0700
	:263.A	0.1052
	:264.A	0.1614
	:265.A	0.1731
	:266.A	0.1193
	:267.A	0.1676
	:268.A	0.2328
	:269.A	0.1753
	:270.A	0.2818
	:271.A	0.2265
	:272.A	0.2392
	:273.A	0.1248
	:274.A	0.0759
	:275.A	0.1477
	:276.A	0.2254
	:277.A	0.1986
	:278.A	0.1530
	:279.A	0.1085
	:280.A	0.1588
	:281.A	0.0974
	:282.A	0.0793
	:283.A	0.0874
	:284.A	0.0344
	:285.A	0.0465
	:286.A	0.0766
	:287.A	0.0949
	:288.A	0.1046
	:289.A	0.1517
	:290.A	0.1312
	:291.A	0.1262
	:292.A	0.1435
	:293.A	0.1014
	:294.A	0.0974
	:295.A	0.1020
	:296.A	0.1158
	:297.A	0.1011
	:298.A	0.1650
	:299.A	0.1494
	:300.A	0.1387
	:301.A	0.1897
	:302.A	0.3774
	:303.A	0.3229
	:304.A	0.2504
	:305.A	0.0945
	:306.A	0.0684
	:307.A	0.0615
	:308.A	0.0550
	:309.A	0.1220
	:310.A	0.0870
	:311.A	0.0850
	:312.A	0.0780
	:313.A	0.1827
	:314.A	0.1854
	:315.A	0.1329
	:316.A	0.1263
	:317.A	0.1506
	:318.A	0.0767
	:319.A	0.0655
	:320.A	0.1364
	:321.A	0.1362
	:322.A	0.0399
	:323.A	0.0399
	:324.A	0.0665
	:325.A	0.0875
	:326.A	0.0709
	:327.A	0.0628
	:328.A	0.1164
	:329.A	0.1063
	:330.A	0.0516
	:331.A	0.0746
	:332.A	0.1043
	:333.A	0.1022
	:334.A	0.0691
	:335.A	0.0674
	:336.A	0.0621
	:337.A	0.1436
	:338.A	0.1571
	:339.A	0.1024
	:340.A	0.1084
	:341.A	0.1030
	:342.A	0.1166
	:343.A	0.1159
	:344.A	0.1709
	:345.A	0.1156
	:346.A	0.1064
	:347.A	0.1520
	:348.A	0.2441
	:349.A	0.1717
	:350.A	0.1757
	:351.A	0.1954
	:352.A	0.2130
	:353.A	0.1064
	:354.A	0.0592
	:355.A	0.1093
	:356.A	0.0733
	:357.A	0.0541
	:358.A	0.0596
	:359.A	0.1006
	:360.A	0.1171
	:361.A	0.1315
	:362.A	0.1193
	:363.A	0.2381
	:364.A	0.2370
	:365.A	0.1643
	:366.A	0.1391
	:367.A	0.0855
	:368.A	0.1630
	:369.A	0.0885
	:370.A	0.0575
	:371.A	0.0645
	:372.A	0.0767
	:373.A	0.0890
	:374.A	0.1360
	:375.A	0.1287
	:376.A	0.1288
	:377.A	0.1574
	:378.A	0.1237
	:379.A	0.1180
	:380.A	0.1869
	:381.A	0.2260
	:382.A	0.1517
	:383.A	0.1016
	:384.A	0.1712
	:385.A	0.1834
	:386.A	0.2697
	:387.A	0.0809
	:388.A	0.0907
	:389.A	0.1142
	:390.A	0.1634
	:391.A	0.2117
	:392.A	0.1169
	:393.A	0.1372
	:394.A	0.1486
	:395.A	0.1529
	:396.A	0.4510
	:397.A	0.6146
	:398.A	0.1745
	:399.A	0.1833
	:400.A	0.1278
	:401.A	0.0450
	:402.A	0.0624
	:403.A	0.0945
	:404.A	0.2744
	:405.A	0.1539
	:406.A	0.1035
	:407.A	0.1037
	:408.A	0.0648
	:409.A	0.0777
	:410.A	0.1172
	:411.A	0.0817
	:412.A	0.1967
	:413.A	0.2042
	:414.A	0.2624
	:415.A	0.2069
	:416.A	0.1941
	:417.A	0.2099
	:418.A	0.2806
	:419.A	0.2630
	:420.A	0.3697
	:421.A	0.1279
	:422.A	0.0715
	:423.A	0.0824
	:424.A	0.1908
	:425.A	0.0706
	:426.A	0.1111
	:427.A	0.0982
	:428.A	0.1716
	:429.A	0.2364
	:430.A	0.0950
	:431.A	0.1278
	:432.A	0.1441
	:433.A	0.1272
	:434.A	0.1364
	:435.A	0.0843
	:436.A	0.0550
	:437.A	0.0819
	:438.A	0.1041
	:439.A	0.1401
	:440.A	0.2471
	:441.A	0.7756
	:1.B	0.4909
	:2.B	0.5663
	:3.B	0.1679
	:4.B	0.0869
	:5.B	0.0688
	:6.B	0.0975
	:7.B	0.1191
	:8.B	0.1438
	:9.B	0.1622
	:10.B	0.1030
	:11.B	0.1220
	:12.B	0.1201
	:13.B	0.0807
	:14.B	0.0668
	:15.B	0.0644
	:16.B	0.0604
	:17.B	0.1305
	:18.B	0.1132
	:19.B	0.0842
	:20.B	0.0632
	:21.B	0.1524
	:22.B	0.1531
	:23.B	0.1192
	:24.B	0.1026
	:25.B	0.1705
	:26.B	0.1293
	:27.B	0.0945
	:28.B	0.1456
	:29.B	0.1013
	:30.B	0.0525
	:31.B	0.0457
	:32.B	0.0858
	:33.B	0.1558
	:34.B	0.1273
	:35.B	0.1015
	:36.B	0.0679
	:37.B	0.0438
	:38.B	0.2240
	:39.B	0.2739
	:40.B	0.1532
	:41.B	0.1363
	:42.B	0.0652
	:43.B	0.1077
	:44.B	0.1308
	:45.B	0.1318
	:46.B	0.1166
	:47.B	0.1278
	:48.B	0.1025
	:49.B	0.1058
	:50.B	0.1196
	:51.B	0.1005
	:52.B	0.2104
	:53.B	0.2780
	:54.B	0.5029
	:55.B	0.3635
	:56.B	0.4240
	:57.B	0.3786
	:58.B	0.1404
	:59.B	0.1063
	:60.B	0.1101
	:61.B	0.1755
	:62.B	0.1348
	:63.B	0.1666
	:64.B	0.1163
	:65.B	0.1029
	:66.B	0.0839
	:67.B	0.1045
	:68.B	0.1418
	:69.B	0.1882
	:70.B	0.3962
	:71.B	0.5318
	:72.B	0.4051
	:73.B	0.2047
	:74.B	0.1736
	:75.B	0.1826
	:76.B	0.1603
	:77.B	0.0852
	:78.B	0.0752
	:79.B	0.0704
	:80.B	0.2411
	:81.B	0.2151
	:82.B	0.2356
	:83.B	0.2758
	:84.B	0.5745
	:85.B	0.2652
	:86.B	0.2049
	:87.B	0.1957
	:88.B	0.2713
	:89.B	0.2713
	:90.B	0.1064
	:91.B	0.0782
	:92.B	0.0945
	:93.B	0.1071
	:94.B	0.1381
	:95.B	0.1673
	:96.B	0.1266
	:97.B	0.0711
	:98.B	0.1149
	:99.B	0.0756
	:100.B	0.1005
	:101.B	0.0864
	:102.B	0.1056
	:103.B	0.1387
	:104.B	0.1265
	:105.B	0.1219
	:106.B	0.0735
	:107.B	0.1310
	:108.B	0.1958
	:109.B	0.3070
	:110.B	0.2312
	:111.B	0.1544
	:112.B	0.1049
	:113.B	0.0807
	:114.B	0.1893
	:115.B	0.2635
	:116.B	0.1254
	:117.B	0.2098
	:118.B	0.2058
	:119.B	0.2155
	:120.B	0.1348
	:121.B	0.0704
	:122.B	0.1039
	:123.B	0.1019
	:124.B	0.0850
	:125.B	0.0970
	:126.B	0.1739
	:127.B	0.1484
	:128.B	0.1635
	:129.B	0.1459
	:130.B	0.3334
	:131.B	0.2271
	:132.B	0.1118
	:133.B	0.1041
	:134.B	0.1260
	:135.B	0.2376
	:136.B	0.1579
	:137.B	0.1819
	:138.B	0.2157
	:139.B	0.2817
	:140.B	0.2950
	:141.B	0.2686
	:142.B	0.2936
	:143.B	0.1923
	:144.B	0.2783
	:145.B	0.3399
	:146.B	0.1208
	:147.B	0.1319
	:148.B	0.1218
	:149.B	0.0853
	:150.B	0.0777
	:151.B	0.0804
	:152.B	0.2065
	:153.B	0.2290
	:154.B	0.2524
	:155.B	0.1810
	:156.B	0.2798
	:157.B	0.3085
	:158.B	0.2176
	:159.B	0.1244
	:160.B	0.0881
	:161.B	0.1197
	:162.B	0.1199
	:163.B	0.1176
	:164.B	0.1010
	:165.B	0.1227
	:166.B	0.1381
	:167.B	0.2521
	:168.B	0.3558
	:169.B	0.3579
	:170.B	0.1835
	:171.B	0.2269
	:172.B	0.1380
	:173.B	0.2915
	:174.B	0.1238
	:175.B	0.0940
	:176.B	0.1610
	:177.B	0.1784
	:178.B	0.2050
	:179.B	0.2486
	:180.B	0.3196
	:181.B	0.2345
	:182.B	0.1152
	:183.B	0.0817
	:184.B	0.1352
	:185.B	0.1267
	:186.B	0.1413
	:187.B	0.2026
	:188.B	0.2476
	:189.B	0.2558
	:190.B	0.2909
	:191.B	0.2347
	:192.B	0.2008
	:193.B	0.1961
	:194.B	0.3952
	:195.B	0.3418
	:196.B	0.3223
	:197.B	0.2076
	:198.B	0.2254
	:199.B	0.1982
	:200.B	0.1298
	:201.B	0.1203
	:202.B	0.1685
	:203.B	0.2055
	:204.B	0.1066
	:205.B	0.0853
	:206.B	0.0461
	:207.B	0.0720
	:208.B	0.0987
	:209.B	0.0682
	:210.B	0.0486
	:211.B	0.0445
	:212.B	0.0505
	:213.B	0.0584
	:214.B	0.0740
	:215.B	0.0411
	:216.B	0.0524
	:217.B	0.0801
	:218.B	0.1056
	:219.B	0.1083
	:220.B	0.1331
	:221.B	0.0646
	:222.B	0.1367
	:223.B	0.1429
	:224.B	0.3803
	:225.B	0.4429
	:226.B	0.2793
	:227.B	0.2251
	:228.B	0.2283
	:229.B	0.1435
	:230.B	0.0492
	:231.B	0.1095
	:232.B	0.1432
	:233.B	0.1112
	:234.B	0.1151
	:235.B	0.2905
	:236.B	0.1143
	:237.B	0.1073
	:238.B	0.1886
	:239.B	0.1565
	:240.B	0.1102
	:241.B	0.0906
	:242.B	0.0698
	:243.B	0.0595
	:244.B	0.0690
	:245.B	0.0845
	:246.B	0.0658
	:247.B	0.0974
	:248.B	0.0693
	:249.B	0.1075
	:250.B	0.1071
	:251.B	0.0775
	:252.B	0.0728
	:253.B	0.1298
	:254.B	0.1183
	:255.B	0.1290
	:256.B	0.1286
	:257.B	0.1144
	:258.B	0.1071
	:259.B	0.2268
	:260.B	0.1572
	:261.B	0.1726
	:262.B	0.1732
	:263.B	0.2314
	:264.B	0.0519
	:265.B	0.0590
	:266.B	0.0828
	:267.B	0.0734
	:268.B	0.0819
	:269.B	0.0779
	:270.B	0.0605
	:271.B	0.0876
	:272.B	0.1062
	:273.B	0.1242
	:274.B	0.1353
	:275.B	0.1470
	:276.B	0.2873
	:277.B	0.4781
	:278.B	0.3765
	:279.B	0.2040
	:280.B	0.2208
	:281.B	0.1403
	:282.B	0.2111
	:283.B	0.2401
	:284.B	0.3219
	:285.B	0.2127
	:286.B	0.2713
	:287.B	0.1204
	:288.B	0.1840
	:289.B	0.2449
	:290.B	0.1771
	:291.B	0.1571
	:292.B	0.1478
	:293.B	0.1976
	:294.B	0.0812
	:295.B	0.0803
	:296.B	0.1473
	:297.B	0.2071
	:298.B	0.2964
	:299.B	0.1486
	:300.B	0.1064
	:301.B	0.1001
	:302.B	0.2279
	:303.B	0.1483
	:304.B	0.0951
	:305.B	0.0824
	:306.B	0.0630
	:307.B	0.0628
	:308.B	0.0943
	:309.B	0.1629
	:310.B	0.1159
	:311.B	0.1143
	:312.B	0.1299
	:313.B	0.0845
	:314.B	0.0819
	:315.B	0.0864
	:316.B	0.1479
	:317.B	0.0618
	:318.B	0.0652
	:319.B	0.0978
	:320.B	0.0980
	:321.B	0.1170
	:322.B	0.1899
	:323.B	0.1694
	:324.B	0.1198
	:325.B	0.0671
	:326.B	0.0637
	:327.B	0.0504
	:328.B	0.0589
	:329.B	0.0706
	:330.B	0.0947
	:331.B	0.0978
	:332.B	0.0720
	:333.B	0.0896
	:334.B	0.2750
	:335.B	0.1834
	:336.B	0.1040
	:337.B	0.1504
	:338.B	0.1255
	:339.B	0.0851
	:340.B	0.0498
	:341.B	0.0517
	:342.B	0.0551
	:343.B	0.0589
	:344.B	0.0523
	:345.B	0.0476
	:346.B	0.1159
	:347.B	0.1160
	:348.B	0.0716
	:349.B	0.0815
	:350.B	0.0909
	:351.B	0.0671
	:352.B	0.0706
	:353.B	0.0851
	:354.B	0.0763
	:355.B	0.0576
	:356.B	0.0635
	:357.B	0.1207
	:358.B	0.0407
	:359.B	0.0728
	:360.B	0.0669
	:361.B	0.0789
	:362.B	0.1399
	:363.B	0.3141
	:364.B	0.0806
	:365.B	0.0862
	:366.B	0.0689
	:367.B	0.1050
	:368.B	0.0762
	:369.B	0.1314
	:370.B	0.1123
	:371.B	0.0989
	:372.B	0.0653
	:373.B	0.0768
	:374.B	0.0839
	:375.B	0.1103
	:376.B	0.2740
	:377.B	0.3306
	:378.B	0.2359
	:379.B	0.2617
	:380.B	0.0989
	:381.B	0.1759
	:382.B	0.2458
	:383.B	0.2581
	:384.B	0.0638
	:385.B	0.1106
	:386.B	0.1868
	:387.B	0.1215
	:388.B	0.2237
	:389.B	0.2480
	:390.B	0.1741
	:391.B	0.0909
	:392.B	0.1773
	:393.B	0.2941
	:394.B	0.2201
	:395.B	0.2315
	:396.B	0.1752
	:397.B	0.0871
	:398.B	0.0954
	:399.B	0.0539
	:400.B	0.0541
	:401.B	0.1025
	:402.B	0.1539
	:403.B	0.1510
	:404.B	0.2036
	:405.B	0.2107
	:406.B	0.0999
	:407.B	0.2541
	:408.B	0.1322
	:409.B	0.0781
	:410.B	0.1073
	:411.B	0.1663
	:412.B	0.1535
	:413.B	0.1529
	:414.B	0.1865
	:415.B	0.1384
	:416.B	0.0717
	:417.B	0.2229
	:418.B	0.1835
	:419.B	0.2727
	:420.B	0.3070
	:421.B	0.2311
	:422.B	0.2257
	:423.B	0.2685
	:424.B	0.2703
	:425.B	0.1472
	:426.B	0.2338
	:427.B	0.3110
	:428.B	0.7845
	:429.B	0.7060
	:-2.K	0.7448
	:-1.K	1.0544
	:0.K	0.3668
	:391.K	0.2812
	:392.K	0.2275
	:393.K	0.2537
	:394.K	0.2489
	:395.K	0.2089
	:396.K	0.3081
	:397.K	0.3670
	:398.K	0.4553
	:399.K	0.3216
	:400.K	0.1883
	:401.K	0.2271
	:402.K	0.2263
	:403.K	0.1585
	:404.K	0.1394
	:405.K	0.2355
	:406.K	0.2957
	:407.K	0.1564
	:408.K	0.1685
	:409.K	0.2880
	:410.K	0.2939
	:411.K	0.1806
	:412.K	0.1875
	:413.K	0.5573
	:414.K	0.2664
	:415.K	0.3057
	:416.K	0.2904
	:417.K	0.4653
	:418.K	0.5572
	:419.K	0.4330
	:420.K	0.4807
	:421.K	0.2871
	:422.K	0.2744
	:423.K	0.3306
	:424.K	0.2904
	:425.K	0.2463
	:426.K	0.3747
	:427.K	0.4022
	:428.K	0.5817
	:429.K	0.4783
	:430.K	0.4851
	:431.K	0.5943
	:432.K	0.6356
	:433.K	0.5813
	:434.K	0.5224
	:435.K	0.4803
	:436.K	0.2171
	:437.K	0.1669
	:438.K	0.2399
	:439.K	0.3797
	:440.K	0.5016
	:441.K	0.2648
	:442.K	0.3546
	:443.K	0.3147
	:444.K	0.3710
	:445.K	0.4362
	:446.K	0.6591
	:447.K	0.5915
	:448.K	0.8736
	:449.K	0.1998
	:450.K	0.3332
	:451.K	0.4152
	:452.K	0.3475
	:453.K	0.5143
	:454.K	0.5732
	:455.K	0.7244
	:456.K	0.4672
	:457.K	0.4756
	:458.K	0.4447
	:459.K	0.2654
	:460.K	0.3491
	:461.K	0.3974
	:462.K	0.5341
	:463.K	0.4910
	:464.K	0.4776
	:465.K	0.2031
	:466.K	0.2229
	:467.K	0.1731
	:468.K	0.2312
	:469.K	0.1207
	:470.K	0.1352
	:471.K	0.1323
	:472.K	0.1722
	:473.K	0.1771
	:474.K	0.3527
	:475.K	0.3187
	:476.K	0.2099
	:477.K	0.3033
	:478.K	0.5189
	:479.K	0.3882
	:480.K	0.2907
	:481.K	0.2590
	:482.K	0.2439
	:483.K	0.3006
	:484.K	0.3102
	:485.K	0.2986
	:486.K	0.2187
	:487.K	0.3710
	:488.K	0.2311
	:489.K	0.1337
	:490.K	0.1209
	:491.K	0.1952
	:492.K	0.2618
	:493.K	0.2877
	:494.K	0.1934
	:495.K	0.2465
	:496.K	0.3579
	:497.K	0.3784
	:498.K	0.2612
	:499.K	0.3067
	:500.K	0.2433
	:501.K	0.2281
	:502.K	0.2257
	:503.K	0.1880
	:504.K	0.2183
	:505.K	0.2148
	:506.K	0.3594
	:507.K	0.4198
	:508.K	0.2692
	:509.K	0.3168
	:510.K	0.4202
	:511.K	0.4659
	:512.K	0.2913
	:513.K	0.3849
	:514.K	0.5564
	:515.K	0.5194
	:516.K	0.4044
	:517.K	0.4084
	:518.K	0.3238
	:519.K	0.4395
	:520.K	0.4131
	:521.K	0.3157
	:522.K	0.2081
	:523.K	0.3112
	:524.K	0.2151
	:525.K	0.2896
	:526.K	0.2658
	:527.K	0.2413
	:528.K	0.1730
	:529.K	0.1143
	:530.K	0.0893
	:531.K	0.1044
	:532.K	0.0881
	:533.K	0.0805
	:534.K	0.1855
	:535.K	0.1864
	:536.K	0.1816
	:537.K	0.1120
	:538.K	0.0935
	:539.K	0.1119
	:540.K	0.2707
	:541.K	0.1481
	:542.K	0.1608
	:543.K	0.5240
	:544.K	0.4088
	:545.K	0.6359
	:546.K	1.8875
	:547.K	0.7619
	:548.K	0.8440
	:549.K	0.7182
	:550.K	0.3525
	:551.K	0.3475
	:552.K	0.2793
	:553.K	0.0615
	:554.K	0.0555
	:555.K	0.1335
	:556.K	0.1000
	:557.K	0.0613
	:558.K	0.0776
	:559.K	0.0772
	:560.K	0.1944
	:561.K	0.2262
	:562.K	0.1702
	:563.K	0.1201
	:564.K	0.1707
	:565.K	0.1074
	:566.K	0.0773
	:567.K	0.0799
	:568.K	0.0816
	:569.K	0.1041
	:570.K	0.1952
	:571.K	0.2198
	:572.K	0.2510
	:573.K	0.2993
	:574.K	0.3321
	:575.K	0.2855
	:576.K	0.3390
	:577.K	0.5625
	:578.K	0.7123
	:579.K	0.4137
	:580.K	0.4325
	:581.K	0.4476
	:582.K	0.3985
	:583.K	0.3660
	:584.K	0.4238
	:585.K	0.4114
	:586.K	0.3082
	:587.K	0.1749
	:588.K	0.3413
	:589.K	0.3568
	:590.K	0.1775
	:591.K	0.1333
	:592.K	0.1170
	:593.K	0.0648
	:594.K	0.1378
	:595.K	0.2005
	:596.K	0.2364
	:597.K	0.2560
	:598.K	0.2770
	:599.K	0.4507
	:600.K	0.4106
	:601.K	0.2448
	:602.K	0.1987
	:603.K	0.1307
	:604.K	0.1409
	:605.K	0.1314
	:606.K	0.1382
	:607.K	0.0914
	:608.K	0.0891
	:609.K	0.1669
	:610.K	0.1407
	:611.K	0.3324
	:612.K	0.1740
	:613.K	0.2422
	:614.K	0.2773
	:615.K	0.4850
	:616.K	0.7865
	:617.K	0.5893
	:618.K	1.5564
	:619.K	1.1188
	:620.K	0.8922
	:621.K	1.1583
	:622.K	2.1646
	:623.K	1.3393
	:624.K	0.8245
	:625.K	0.5627
	:626.K	0.8088
	:627.K	0.8734
	:628.K	0.4078
	:629.K	0.3110
	:630.K	0.2033
	:631.K	0.3541
	:632.K	0.2136
	:633.K	0.2507
	:634.K	0.4109
	:635.K	0.6129
	:636.K	0.3772
	:637.K	0.1355
	:638.K	0.1375
	:639.K	0.1145
	:640.K	0.2492
	:641.K	0.2327
	:642.K	0.1864
	:643.K	0.1902
	:644.K	0.2769
	:645.K	0.3130
	:646.K	0.3136
	:647.K	0.3665
	:648.K	0.4686
	:649.K	0.3238
	:650.K	0.2258
	:651.K	0.2569
	:652.K	0.3638
	:653.K	0.1731
	:654.K	0.2074
	:655.K	0.2615
	:656.K	0.2430
	:657.K	0.4259
	:658.K	0.1136
	:659.K	0.1677
	:660.K	0.2413
	:661.K	0.1945
	:662.K	0.0744
	:663.K	0.1148
	:664.K	0.1014
	:665.K	0.1152
	:666.K	0.1401
	:667.K	0.1238
	:668.K	0.0823
	:669.K	0.1155
	:670.K	0.2066
	:671.K	0.1636
	:672.K	0.2576
	:673.K	0.3292
	:674.K	0.2585
	:675.K	0.1830
	:676.K	0.1865
	:677.K	0.2019
	:678.K	0.2330
	:679.K	0.2812
	:680.K	0.3251
	:681.K	0.2016
	:682.K	0.1951
	:683.K	0.9791
	:684.K	0.1470
	:685.K	0.1152
	:686.K	0.0956
	:687.K	0.1343
	:688.K	0.1785
	:689.K	0.1423
	:690.K	0.1935
	:691.K	0.2292
	:692.K	0.2405
	:693.K	0.0785
	:694.K	0.1080
	:695.K	0.0780
	:696.K	0.1564
	:697.K	0.1617
	:698.K	0.1307
	:699.K	0.1841
	:700.K	0.1477
	:701.K	0.2314
	:702.K	0.2564
	:703.K	0.3135
	:704.K	0.3566
	:705.K	0.4003
	:706.K	0.4678
	:707.K	0.4238
	:708.K	0.2589
	:709.K	0.1522
	:710.K	0.1930
	:711.K	0.1408
	:712.K	0.1291
	:713.K	0.1142
	:714.K	0.2076
	:715.K	0.1165
	:716.K	0.1307
	:717.K	0.2273
	:718.K	0.2530
	:719.K	0.2364
	:720.K	0.2839
	:721.K	0.6038
	:722.K	0.3340
	:723.K	0.2856
	:724.K	0.1827
	:725.K	0.1802
	:726.K	0.2016
	:727.K	0.2463
	:728.K	0.2703
	:729.K	0.1548
	:730.K	0.2012
	:731.K	0.1798
	:732.K	0.2197
	:733.K	0.2735
	:734.K	0.3685
	:735.K	0.2182
	:736.K	0.2357
	:737.K	0.1710
	:738.K	0.5047
	:739.K	0.2478
	:740.K	0.3389
	:741.K	0.3661
	:742.K	0.1321
	:743.K	0.2100
