# Supplementary material for: Structural basis of mechano-chemical coupling by the mitotic kinesin KIF14
Source: Nat Commun. 2021 Jun 15;12:3637. doi: 10.1038/s41467-021-23581-3 (PMC8206134; doi:10.1038/s41467-021-23581-3)
Supplement: Supplementary file 7 — Source Data [file 41467_2021_23581_MOESM7_ESM.zip › DataSource/Supplementary_Fig_5/MT-K743-Apo_CTRMSD.txt]

attribute: MTK743Apo_CTRMSD
recipient: residues
	:1.A	0.3642
	:2.A	0.3376
	:3.A	0.1253
	:4.A	0.1178
	:5.A	0.0917
	:6.A	0.0952
	:7.A	0.0785
	:8.A	0.0478
	:9.A	0.0567
	:10.A	0.0982
	:11.A	0.0680
	:12.A	0.0860
	:13.A	0.1226
	:14.A	0.0398
	:15.A	0.0712
	:16.A	0.0695
	:17.A	0.1378
	:18.A	0.1863
	:19.A	0.0989
	:20.A	0.0999
	:21.A	0.0756
	:22.A	0.0561
	:23.A	0.0829
	:24.A	0.1300
	:25.A	0.1304
	:26.A	0.1331
	:27.A	0.2064
	:28.A	0.1290
	:29.A	0.0777
	:30.A	0.0959
	:31.A	0.1644
	:32.A	0.1701
	:33.A	0.1004
	:34.A	0.0847
	:35.A	0.1246
	:36.A	0.1824
	:37.A	0.1809
	:38.A	0.2373
	:39.A	0.2832
	:40.A	0.5874
	:41.A	0.6407
	:42.A	0.3563
	:43.A	0.4995
	:44.A	0.7567
	:45.A	0.3006
	:46.A	0.5114
	:47.A	0.2084
	:48.A	0.2365
	:49.A	0.1539
	:50.A	0.1509
	:51.A	0.1579
	:52.A	0.1135
	:53.A	0.2019
	:54.A	0.2417
	:55.A	0.1645
	:56.A	0.1654
	:57.A	0.1250
	:58.A	0.2684
	:59.A	0.2466
	:60.A	0.1793
	:61.A	0.1590
	:62.A	0.1621
	:63.A	0.2931
	:64.A	0.1167
	:65.A	0.1353
	:66.A	0.2116
	:67.A	0.1991
	:68.A	0.1378
	:69.A	0.1476
	:70.A	0.2158
	:71.A	0.3143
	:72.A	0.4400
	:73.A	0.1912
	:74.A	0.1233
	:75.A	0.1458
	:76.A	0.1294
	:77.A	0.1056
	:78.A	0.0896
	:79.A	0.1197
	:80.A	0.0734
	:81.A	0.0559
	:82.A	0.0583
	:83.A	0.0607
	:84.A	0.0916
	:85.A	0.1899
	:86.A	0.1669
	:87.A	0.0736
	:88.A	0.0776
	:89.A	0.0838
	:90.A	0.0910
	:91.A	0.1607
	:92.A	0.2345
	:93.A	0.5099
	:94.A	0.4572
	:95.A	0.7705
	:96.A	0.3859
	:97.A	0.3583
	:98.A	0.1897
	:99.A	0.1705
	:100.A	0.1247
	:101.A	0.1995
	:102.A	0.1238
	:103.A	0.1316
	:104.A	0.1543
	:105.A	0.1291
	:106.A	0.1279
	:107.A	0.0791
	:108.A	0.1746
	:109.A	0.1162
	:110.A	0.1217
	:111.A	0.2140
	:112.A	0.2370
	:113.A	0.2646
	:114.A	0.2261
	:115.A	0.2471
	:116.A	0.1620
	:117.A	0.1333
	:118.A	0.0904
	:119.A	0.0693
	:120.A	0.0808
	:121.A	0.0823
	:122.A	0.0822
	:123.A	0.0856
	:124.A	0.0902
	:125.A	0.0705
	:126.A	0.0783
	:127.A	0.1496
	:128.A	0.1984
	:129.A	0.1713
	:130.A	0.2751
	:131.A	0.2228
	:132.A	0.2729
	:133.A	0.6187
	:134.A	0.8237
	:135.A	0.3470
	:136.A	0.0947
	:137.A	0.0793
	:138.A	0.0581
	:139.A	0.1210
	:140.A	0.0857
	:141.A	0.0912
	:142.A	0.0916
	:143.A	0.1276
	:144.A	0.1530
	:145.A	0.1488
	:146.A	0.1785
	:147.A	0.1915
	:148.A	0.0983
	:149.A	0.1013
	:150.A	0.1054
	:151.A	0.1089
	:152.A	0.1115
	:153.A	0.0606
	:154.A	0.1249
	:155.A	0.1575
	:156.A	0.1062
	:157.A	0.0731
	:158.A	0.1037
	:159.A	0.1105
	:160.A	0.1317
	:161.A	0.1967
	:162.A	0.0968
	:163.A	0.2541
	:164.A	0.1971
	:165.A	0.1624
	:166.A	0.0554
	:167.A	0.1291
	:168.A	0.1052
	:169.A	0.0682
	:170.A	0.1180
	:171.A	0.0919
	:172.A	0.1036
	:173.A	0.1016
	:174.A	0.1366
	:175.A	0.0745
	:176.A	0.0990
	:177.A	0.1037
	:178.A	0.1773
	:179.A	0.1250
	:180.A	0.1203
	:181.A	0.1301
	:182.A	0.1321
	:183.A	0.1341
	:184.A	0.1542
	:185.A	0.1478
	:186.A	0.0965
	:187.A	0.1167
	:188.A	0.2068
	:189.A	0.1684
	:190.A	0.1160
	:191.A	0.1363
	:192.A	0.1194
	:193.A	0.2024
	:194.A	0.2354
	:195.A	0.1989
	:196.A	0.1433
	:197.A	0.1609
	:198.A	0.1773
	:199.A	0.1123
	:200.A	0.0820
	:201.A	0.2381
	:202.A	0.2972
	:203.A	0.1584
	:204.A	0.1308
	:205.A	0.1255
	:206.A	0.1226
	:207.A	0.0756
	:208.A	0.0732
	:209.A	0.1178
	:210.A	0.1171
	:211.A	0.1008
	:212.A	0.1017
	:213.A	0.1595
	:214.A	0.2460
	:215.A	0.2305
	:216.A	0.1872
	:217.A	0.1841
	:218.A	0.2115
	:219.A	0.2001
	:220.A	0.1847
	:221.A	0.2135
	:222.A	0.1947
	:223.A	0.1763
	:224.A	0.1252
	:225.A	0.1927
	:226.A	0.1597
	:227.A	0.1513
	:228.A	0.1482
	:229.A	0.1775
	:230.A	0.1974
	:231.A	0.1330
	:232.A	0.0881
	:233.A	0.1037
	:234.A	0.1266
	:235.A	0.0914
	:236.A	0.0759
	:237.A	0.0940
	:238.A	0.1700
	:239.A	0.1354
	:240.A	0.2175
	:241.A	0.1503
	:242.A	0.1216
	:243.A	0.1313
	:244.A	0.1276
	:245.A	0.1288
	:246.A	0.2087
	:247.A	0.2775
	:248.A	0.1712
	:249.A	0.1116
	:250.A	0.1103
	:251.A	0.1775
	:252.A	0.1337
	:253.A	0.1789
	:254.A	0.1315
	:255.A	0.0733
	:256.A	0.0948
	:257.A	0.0693
	:258.A	0.0763
	:259.A	0.0499
	:260.A	0.0652
	:261.A	0.1051
	:262.A	0.1308
	:263.A	0.1978
	:264.A	0.1105
	:265.A	0.0924
	:266.A	0.0791
	:267.A	0.2348
	:268.A	0.2625
	:269.A	0.1356
	:270.A	0.1312
	:271.A	0.0731
	:272.A	0.0924
	:273.A	0.1694
	:274.A	0.3551
	:275.A	0.3951
	:276.A	0.2540
	:277.A	0.2518
	:278.A	0.2575
	:279.A	0.1540
	:280.A	0.5019
	:281.A	0.5955
	:282.A	0.3326
	:283.A	0.3221
	:284.A	0.2405
	:285.A	0.1550
	:286.A	0.1052
	:287.A	0.0828
	:288.A	0.0780
	:289.A	0.0995
	:290.A	0.1228
	:291.A	0.1221
	:292.A	0.0794
	:293.A	0.0856
	:294.A	0.1001
	:295.A	0.1091
	:296.A	0.1653
	:297.A	0.1767
	:298.A	0.2057
	:299.A	0.3555
	:300.A	0.1638
	:301.A	0.1177
	:302.A	0.0836
	:303.A	0.1366
	:304.A	0.1292
	:305.A	0.1604
	:306.A	0.1356
	:307.A	0.0896
	:308.A	0.1552
	:309.A	0.1297
	:310.A	0.1177
	:311.A	0.1204
	:312.A	0.0821
	:313.A	0.0904
	:314.A	0.1943
	:315.A	0.1842
	:316.A	0.1607
	:317.A	0.1820
	:318.A	0.0956
	:319.A	0.1253
	:320.A	0.1316
	:321.A	0.1665
	:322.A	0.1455
	:323.A	0.2812
	:324.A	0.1892
	:325.A	0.1448
	:326.A	0.0687
	:327.A	0.0720
	:328.A	0.0795
	:329.A	0.0960
	:330.A	0.1085
	:331.A	0.1188
	:332.A	0.1071
	:333.A	0.1864
	:334.A	0.2073
	:335.A	0.1370
	:336.A	0.1119
	:337.A	0.4005
	:338.A	0.2275
	:339.A	0.1421
	:340.A	0.1412
	:341.A	0.1191
	:342.A	0.1204
	:343.A	0.0849
	:344.A	0.1530
	:345.A	0.2247
	:346.A	0.1633
	:347.A	0.1400
	:348.A	0.3101
	:349.A	0.1699
	:350.A	0.1165
	:351.A	0.1191
	:352.A	0.1152
	:353.A	0.0576
	:354.A	0.0870
	:355.A	0.1212
	:356.A	0.1292
	:357.A	0.1608
	:358.A	0.1714
	:359.A	0.1163
	:360.A	0.1411
	:361.A	0.1419
	:362.A	0.1128
	:363.A	0.1011
	:364.A	0.1535
	:365.A	0.1891
	:366.A	0.3251
	:367.A	0.0883
	:368.A	0.1687
	:369.A	0.2984
	:370.A	0.2415
	:371.A	0.1369
	:372.A	0.1390
	:373.A	0.1160
	:374.A	0.1540
	:375.A	0.1602
	:376.A	0.1051
	:377.A	0.2509
	:378.A	0.3097
	:379.A	0.1785
	:380.A	0.1036
	:381.A	0.1065
	:382.A	0.1536
	:383.A	0.1656
	:384.A	0.2277
	:385.A	0.1447
	:386.A	0.1485
	:387.A	0.1044
	:388.A	0.0803
	:389.A	0.1462
	:390.A	0.1717
	:391.A	0.2177
	:392.A	0.1973
	:393.A	0.0820
	:394.A	0.1841
	:395.A	0.2734
	:396.A	0.3398
	:397.A	0.1593
	:398.A	0.1712
	:399.A	0.0724
	:400.A	0.0912
	:401.A	0.1558
	:402.A	0.2563
	:403.A	0.2448
	:404.A	0.1558
	:405.A	0.1540
	:406.A	0.1883
	:407.A	0.1355
	:408.A	0.1079
	:409.A	0.1639
	:410.A	0.0830
	:411.A	0.1364
	:412.A	0.2445
	:413.A	0.1347
	:414.A	0.4879
	:415.A	0.3895
	:416.A	0.2609
	:417.A	0.2249
	:418.A	0.2098
	:419.A	0.3027
	:420.A	0.2555
	:421.A	0.1706
	:422.A	0.1577
	:423.A	0.2056
	:424.A	0.2768
	:425.A	0.3455
	:426.A	0.2821
	:427.A	0.1065
	:428.A	0.1110
	:429.A	0.2086
	:430.A	0.2433
	:431.A	0.1684
	:432.A	0.1068
	:433.A	0.2078
	:434.A	0.1377
	:435.A	0.1451
	:436.A	0.1470
	:437.A	0.1493
	:438.A	0.2707
	:439.A	0.3041
	:440.A	0.2650
	:441.A	0.2322
	:1.B	0.3356
	:2.B	0.2409
	:3.B	0.0871
	:4.B	0.0388
	:5.B	0.1342
	:6.B	0.1302
	:7.B	0.1210
	:8.B	0.1296
	:9.B	0.0807
	:10.B	0.0767
	:11.B	0.1170
	:12.B	0.1341
	:13.B	0.1647
	:14.B	0.1209
	:15.B	0.1707
	:16.B	0.1283
	:17.B	0.2081
	:18.B	0.2852
	:19.B	0.0921
	:20.B	0.0751
	:21.B	0.1331
	:22.B	0.1697
	:23.B	0.0847
	:24.B	0.0878
	:25.B	0.1106
	:26.B	0.1223
	:27.B	0.0752
	:28.B	0.0664
	:29.B	0.0711
	:30.B	0.1200
	:31.B	0.2202
	:32.B	0.2038
	:33.B	0.1695
	:34.B	0.0767
	:35.B	0.0559
	:36.B	0.1273
	:37.B	0.1173
	:38.B	0.1309
	:39.B	0.2026
	:40.B	0.1932
	:41.B	0.1123
	:42.B	0.0741
	:43.B	0.0577
	:44.B	0.1046
	:45.B	0.0833
	:46.B	0.0686
	:47.B	0.1213
	:48.B	0.2165
	:49.B	0.1908
	:50.B	0.1163
	:51.B	0.0403
	:52.B	0.0950
	:53.B	0.1000
	:54.B	0.1715
	:55.B	0.2082
	:56.B	0.1786
	:57.B	0.2244
	:58.B	0.0863
	:59.B	0.1025
	:60.B	0.0851
	:61.B	0.0406
	:62.B	0.0660
	:63.B	0.1022
	:64.B	0.1353
	:65.B	0.2224
	:66.B	0.3856
	:67.B	0.2196
	:68.B	0.1977
	:69.B	0.3602
	:70.B	0.2269
	:71.B	0.1939
	:72.B	0.2326
	:73.B	0.3046
	:74.B	0.3309
	:75.B	0.2290
	:76.B	0.1730
	:77.B	0.2051
	:78.B	0.2696
	:79.B	0.1859
	:80.B	0.1784
	:81.B	0.2320
	:82.B	0.2447
	:83.B	0.0921
	:84.B	0.0896
	:85.B	0.0943
	:86.B	0.0842
	:87.B	0.0826
	:88.B	0.1198
	:89.B	0.1273
	:90.B	0.1029
	:91.B	0.0879
	:92.B	0.0869
	:93.B	0.2615
	:94.B	0.0772
	:95.B	0.2630
	:96.B	0.0856
	:97.B	0.0653
	:98.B	0.1042
	:99.B	0.0874
	:100.B	0.1930
	:101.B	0.1535
	:102.B	0.0750
	:103.B	0.1110
	:104.B	0.1093
	:105.B	0.0684
	:106.B	0.0583
	:107.B	0.3293
	:108.B	0.6434
	:109.B	0.4966
	:110.B	0.1898
	:111.B	0.3236
	:112.B	0.3317
	:113.B	0.1557
	:114.B	0.0945
	:115.B	0.1678
	:116.B	0.1356
	:117.B	0.0904
	:118.B	0.0876
	:119.B	0.1469
	:120.B	0.1117
	:121.B	0.1102
	:122.B	0.0916
	:123.B	0.0530
	:124.B	0.1534
	:125.B	0.2073
	:126.B	0.2439
	:127.B	0.1694
	:128.B	0.2038
	:129.B	0.2321
	:130.B	0.2196
	:131.B	0.1197
	:132.B	0.0559
	:133.B	0.1497
	:134.B	0.1580
	:135.B	0.1976
	:136.B	0.2302
	:137.B	0.2252
	:138.B	0.2102
	:139.B	0.1287
	:140.B	0.1296
	:141.B	0.1863
	:142.B	0.2197
	:143.B	0.1073
	:144.B	0.1221
	:145.B	0.1490
	:146.B	0.1906
	:147.B	0.1704
	:148.B	0.0993
	:149.B	0.0831
	:150.B	0.0785
	:151.B	0.0585
	:152.B	0.0658
	:153.B	0.1453
	:154.B	0.2811
	:155.B	0.1224
	:156.B	0.1284
	:157.B	0.1878
	:158.B	0.2305
	:159.B	0.1143
	:160.B	0.1500
	:161.B	0.1813
	:162.B	0.1755
	:163.B	0.1574
	:164.B	0.1326
	:165.B	0.1768
	:166.B	0.1870
	:167.B	0.0789
	:168.B	0.1642
	:169.B	0.1120
	:170.B	0.1954
	:171.B	0.1570
	:172.B	0.1405
	:173.B	0.2689
	:174.B	0.0801
	:175.B	0.1039
	:176.B	0.1635
	:177.B	0.1058
	:178.B	0.1922
	:179.B	0.1356
	:180.B	0.2322
	:181.B	0.2103
	:182.B	0.1211
	:183.B	0.0702
	:184.B	0.0742
	:185.B	0.1039
	:186.B	0.1050
	:187.B	0.1773
	:188.B	0.1089
	:189.B	0.1407
	:190.B	0.1923
	:191.B	0.2223
	:192.B	0.1522
	:193.B	0.1385
	:194.B	0.1094
	:195.B	0.1552
	:196.B	0.1370
	:197.B	0.1126
	:198.B	0.1390
	:199.B	0.1068
	:200.B	0.0884
	:201.B	0.1133
	:202.B	0.1060
	:203.B	0.1223
	:204.B	0.1360
	:205.B	0.1374
	:206.B	0.1188
	:207.B	0.1711
	:208.B	0.1288
	:209.B	0.0950
	:210.B	0.0843
	:211.B	0.0636
	:212.B	0.0875
	:213.B	0.1556
	:214.B	0.1023
	:215.B	0.0698
	:216.B	0.0912
	:217.B	0.2290
	:218.B	0.3774
	:219.B	0.3945
	:220.B	0.1233
	:221.B	0.1015
	:222.B	0.0847
	:223.B	0.1612
	:224.B	0.3387
	:225.B	0.2379
	:226.B	0.1325
	:227.B	0.1452
	:228.B	0.1154
	:229.B	0.0820
	:230.B	0.1485
	:231.B	0.1056
	:232.B	0.0912
	:233.B	0.0984
	:234.B	0.1028
	:235.B	0.0797
	:236.B	0.0716
	:237.B	0.0922
	:238.B	0.1395
	:239.B	0.1419
	:240.B	0.0657
	:241.B	0.0597
	:242.B	0.0663
	:243.B	0.0797
	:244.B	0.1256
	:245.B	0.1418
	:246.B	0.2184
	:247.B	0.2173
	:248.B	0.2350
	:249.B	0.0963
	:250.B	0.1041
	:251.B	0.1043
	:252.B	0.1341
	:253.B	0.1237
	:254.B	0.1928
	:255.B	0.2020
	:256.B	0.0569
	:257.B	0.0574
	:258.B	0.1116
	:259.B	0.1502
	:260.B	0.0894
	:261.B	0.1347
	:262.B	0.0825
	:263.B	0.0844
	:264.B	0.0541
	:265.B	0.1035
	:266.B	0.1252
	:267.B	0.0915
	:268.B	0.0794
	:269.B	0.0650
	:270.B	0.1105
	:271.B	0.0947
	:272.B	0.1079
	:273.B	0.0758
	:274.B	0.0838
	:275.B	0.0802
	:276.B	0.1222
	:277.B	0.1277
	:278.B	0.1678
	:279.B	0.1925
	:280.B	0.1465
	:281.B	0.1471
	:282.B	0.1975
	:283.B	0.1701
	:284.B	0.2385
	:285.B	0.1945
	:286.B	0.1144
	:287.B	0.1767
	:288.B	0.1232
	:289.B	0.1062
	:290.B	0.1249
	:291.B	0.1500
	:292.B	0.0866
	:293.B	0.0938
	:294.B	0.1615
	:295.B	0.1763
	:296.B	0.1834
	:297.B	0.1508
	:298.B	0.1285
	:299.B	0.2046
	:300.B	0.0487
	:301.B	0.0803
	:302.B	0.1086
	:303.B	0.1832
	:304.B	0.0758
	:305.B	0.0629
	:306.B	0.0863
	:307.B	0.0921
	:308.B	0.1249
	:309.B	0.0654
	:310.B	0.1194
	:311.B	0.1845
	:312.B	0.0919
	:313.B	0.0586
	:314.B	0.0953
	:315.B	0.1357
	:316.B	0.1230
	:317.B	0.1070
	:318.B	0.1122
	:319.B	0.0973
	:320.B	0.1202
	:321.B	0.1008
	:322.B	0.1943
	:323.B	0.3208
	:324.B	0.3409
	:325.B	0.1312
	:326.B	0.1242
	:327.B	0.1728
	:328.B	0.1055
	:329.B	0.0954
	:330.B	0.1335
	:331.B	0.0784
	:332.B	0.1155
	:333.B	0.1410
	:334.B	0.1990
	:335.B	0.1252
	:336.B	0.1206
	:337.B	0.1018
	:338.B	0.1258
	:339.B	0.1087
	:340.B	0.2181
	:341.B	0.1909
	:342.B	0.2006
	:343.B	0.1045
	:344.B	0.1347
	:345.B	0.1025
	:346.B	0.1306
	:347.B	0.1289
	:348.B	0.1199
	:349.B	0.0887
	:350.B	0.0773
	:351.B	0.0645
	:352.B	0.0863
	:353.B	0.0989
	:354.B	0.2047
	:355.B	0.2254
	:356.B	0.1740
	:357.B	0.1590
	:358.B	0.2334
	:359.B	0.2847
	:360.B	0.2901
	:361.B	0.1643
	:362.B	0.1719
	:363.B	0.1038
	:364.B	0.0933
	:365.B	0.0814
	:366.B	0.1243
	:367.B	0.0497
	:368.B	0.0702
	:369.B	0.1921
	:370.B	0.1834
	:371.B	0.1749
	:372.B	0.2687
	:373.B	0.1133
	:374.B	0.1543
	:375.B	0.1288
	:376.B	0.1426
	:377.B	0.1436
	:378.B	0.1619
	:379.B	0.1799
	:380.B	0.1049
	:381.B	0.2100
	:382.B	0.2411
	:383.B	0.1826
	:384.B	0.1162
	:385.B	0.0606
	:386.B	0.0917
	:387.B	0.2272
	:388.B	0.1972
	:389.B	0.1380
	:390.B	0.1398
	:391.B	0.2433
	:392.B	0.1860
	:393.B	0.1738
	:394.B	0.1747
	:395.B	0.2525
	:396.B	0.1998
	:397.B	0.1200
	:398.B	0.1018
	:399.B	0.1503
	:400.B	0.1411
	:401.B	0.0781
	:402.B	0.0909
	:403.B	0.2149
	:404.B	0.2696
	:405.B	0.1895
	:406.B	0.1531
	:407.B	0.1438
	:408.B	0.1206
	:409.B	0.1935
	:410.B	0.2046
	:411.B	0.1499
	:412.B	0.1042
	:413.B	0.1766
	:414.B	0.1970
	:415.B	0.1380
	:416.B	0.0940
	:417.B	0.1324
	:418.B	0.1341
	:419.B	0.0823
	:420.B	0.0914
	:421.B	0.0814
	:422.B	0.1060
	:423.B	0.1116
	:424.B	0.1651
	:425.B	0.1926
	:426.B	0.2488
	:427.B	0.3642
	:391.K	0.2707
	:392.K	0.2030
	:393.K	0.2597
	:394.K	0.2340
	:395.K	0.2362
	:396.K	0.2264
	:397.K	0.2520
	:398.K	0.1100
	:399.K	0.1229
	:400.K	0.1482
	:401.K	0.1648
	:402.K	0.1978
	:403.K	0.1876
	:404.K	0.2766
	:405.K	0.2805
	:406.K	0.3507
	:407.K	0.2943
	:408.K	0.1668
	:409.K	0.2525
	:410.K	0.3362
	:411.K	0.2889
	:412.K	0.2173
	:413.K	0.2258
	:414.K	0.2051
	:415.K	0.0934
	:416.K	0.1205
	:417.K	0.1748
	:418.K	0.1887
	:419.K	0.3958
	:420.K	0.5758
	:421.K	0.4455
	:422.K	0.1675
	:423.K	0.1248
	:424.K	0.1239
	:425.K	0.1078
	:426.K	0.1915
	:427.K	0.2136
	:428.K	0.2559
	:429.K	0.3407
	:430.K	0.3271
	:431.K	0.2381
	:432.K	0.2218
	:433.K	0.1173
	:434.K	0.1597
	:435.K	0.1935
	:436.K	0.1471
	:437.K	0.1780
	:438.K	0.2048
	:439.K	0.2466
	:440.K	0.1765
	:441.K	0.2221
	:442.K	0.1148
	:443.K	0.1558
	:444.K	0.2473
	:445.K	0.2845
	:446.K	0.2634
	:447.K	0.1951
	:448.K	0.1834
	:449.K	0.2103
	:450.K	0.1836
	:451.K	0.1848
	:452.K	0.1639
	:453.K	0.2729
	:454.K	0.1221
	:455.K	0.1854
	:456.K	0.2165
	:457.K	0.2960
	:458.K	0.2612
	:459.K	0.3022
	:460.K	0.2808
	:461.K	0.3700
	:462.K	0.4754
	:463.K	0.4664
	:464.K	0.3753
	:465.K	0.2199
	:466.K	0.2385
	:467.K	0.2511
	:468.K	0.3202
	:469.K	0.3386
	:470.K	0.2481
	:471.K	0.2095
	:472.K	0.1976
	:473.K	0.1633
	:474.K	0.4251
	:475.K	0.2895
	:476.K	0.1543
	:477.K	0.1419
	:478.K	0.1693
	:479.K	0.1072
	:480.K	0.1375
	:481.K	0.1088
	:482.K	0.1800
	:483.K	0.0874
	:484.K	0.1104
	:485.K	0.1457
	:486.K	0.2043
	:487.K	0.2473
	:488.K	0.3403
	:489.K	0.3241
	:490.K	0.2126
	:491.K	0.2178
	:492.K	0.2003
	:493.K	0.2779
	:494.K	0.2633
	:495.K	0.2769
	:496.K	0.3983
	:497.K	0.4777
	:498.K	0.2874
	:499.K	0.2546
	:500.K	0.1914
	:501.K	0.2433
	:502.K	0.2111
	:503.K	0.2701
	:504.K	0.2803
	:505.K	0.2310
	:506.K	0.2476
	:507.K	0.3268
	:508.K	0.3240
	:509.K	0.2160
	:510.K	0.2161
	:511.K	0.1982
	:512.K	0.2482
	:513.K	0.3302
	:514.K	0.3439
	:515.K	0.4484
	:516.K	0.4684
	:517.K	0.5622
	:518.K	0.5520
	:519.K	0.5784
	:520.K	0.4749
	:521.K	0.5880
	:522.K	0.2890
	:523.K	0.2190
	:524.K	0.2907
	:525.K	0.2658
	:526.K	0.1792
	:527.K	0.1598
	:528.K	0.1078
	:529.K	0.1073
	:530.K	0.0825
	:531.K	0.0769
	:532.K	0.1591
	:533.K	0.1728
	:534.K	0.1187
	:535.K	0.1385
	:536.K	0.1159
	:537.K	0.1003
	:538.K	0.1392
	:539.K	0.2032
	:540.K	0.1751
	:541.K	0.1307
	:542.K	0.2863
	:543.K	0.3710
	:544.K	0.3411
	:545.K	0.4873
	:546.K	0.6728
	:547.K	0.7965
	:548.K	0.9075
	:549.K	0.6495
	:550.K	0.2862
	:551.K	0.3091
	:552.K	0.2388
	:553.K	0.4481
	:554.K	0.3198
	:555.K	0.3752
	:556.K	0.3343
	:557.K	0.1206
	:558.K	0.0968
	:559.K	0.0663
	:560.K	0.1297
	:561.K	0.1837
	:562.K	0.4030
	:563.K	0.4747
	:564.K	0.2157
	:565.K	0.1335
	:566.K	0.1659
	:567.K	0.1917
	:568.K	0.1832
	:569.K	0.1613
	:570.K	0.3291
	:571.K	0.3240
	:572.K	0.1780
	:573.K	0.1568
	:574.K	0.2392
	:575.K	0.4067
	:576.K	0.3761
	:577.K	0.4781
	:578.K	0.4471
	:579.K	0.3380
	:580.K	0.2528
	:581.K	0.3434
	:582.K	0.4448
	:583.K	0.3398
	:584.K	0.3904
	:585.K	0.4641
	:586.K	0.3327
	:587.K	0.2434
	:588.K	0.1931
	:589.K	0.2997
	:590.K	0.3542
	:591.K	0.2175
	:592.K	0.2399
	:593.K	0.2149
	:594.K	0.2936
	:595.K	0.5654
	:596.K	0.8380
	:597.K	1.2920
	:598.K	0.6071
	:599.K	0.4602
	:600.K	0.4639
	:601.K	0.3714
	:602.K	0.2590
	:603.K	0.2840
	:604.K	0.2995
	:605.K	0.3283
	:606.K	0.2851
	:607.K	0.2063
	:608.K	0.1521
	:609.K	0.1818
	:610.K	0.1261
	:611.K	0.1376
	:612.K	0.1517
	:613.K	0.2004
	:614.K	0.1801
	:615.K	0.2603
	:616.K	0.4050
	:617.K	0.6299
	:618.K	0.4888
	:619.K	0.4657
	:620.K	0.3158
	:621.K	0.4358
	:622.K	0.3838
	:623.K	0.4761
	:624.K	0.5707
	:625.K	0.4102
	:626.K	0.3415
	:627.K	0.5592
	:628.K	0.4152
	:629.K	0.2301
	:630.K	0.2531
	:631.K	0.2398
	:632.K	0.1706
	:633.K	0.1674
	:634.K	0.1163
	:635.K	0.1118
	:636.K	0.1610
	:637.K	0.3395
	:638.K	0.1546
	:639.K	0.1160
	:640.K	0.1493
	:641.K	0.2464
	:642.K	0.2151
	:643.K	0.3304
	:644.K	0.2813
	:645.K	0.2272
	:646.K	0.2884
	:647.K	0.2842
	:648.K	0.4641
	:649.K	0.2747
	:650.K	0.3494
	:651.K	0.2338
	:652.K	0.2539
	:653.K	0.2508
	:654.K	0.2987
	:655.K	0.2327
	:656.K	0.2767
	:657.K	0.4337
	:658.K	0.3294
	:659.K	0.1465
	:660.K	0.1095
	:661.K	0.1523
	:662.K	0.2001
	:663.K	0.1868
	:664.K	0.1098
	:665.K	0.1107
	:666.K	0.1556
	:667.K	0.1446
	:668.K	0.0875
	:669.K	0.1180
	:670.K	0.1268
	:671.K	0.0831
	:672.K	0.1870
	:673.K	0.2979
	:674.K	0.2413
	:675.K	0.1863
	:676.K	0.2270
	:677.K	0.1980
	:678.K	0.1623
	:679.K	0.1311
	:680.K	0.1480
	:681.K	0.3874
	:682.K	0.5067
	:683.K	0.3115
	:684.K	0.2815
	:685.K	0.2673
	:686.K	0.1939
	:687.K	0.1024
	:688.K	0.0959
	:689.K	0.1444
	:690.K	0.1402
	:691.K	0.1396
	:692.K	0.0837
	:693.K	0.1056
	:694.K	0.1140
	:695.K	0.0993
	:696.K	0.0814
	:697.K	0.2530
	:698.K	0.2584
	:699.K	0.2251
	:700.K	0.2013
	:701.K	0.1146
	:702.K	0.2515
	:703.K	0.4439
	:704.K	0.3122
	:705.K	0.2436
	:706.K	0.1665
	:707.K	0.1157
	:708.K	0.1041
	:709.K	0.1091
	:710.K	0.1792
	:711.K	0.1191
	:712.K	0.1343
	:713.K	0.0822
	:714.K	0.1063
	:715.K	0.2053
	:716.K	0.1772
	:717.K	0.3685
	:718.K	0.4505
	:719.K	0.1521
	:720.K	0.1984
	:721.K	0.2367
	:722.K	0.1615
	:723.K	0.1054
	:724.K	0.1942
	:725.K	0.1661
	:726.K	0.1109
	:727.K	0.0854
	:728.K	0.0902
	:729.K	0.0846
	:730.K	0.1189
	:731.K	0.1142
	:732.K	0.1096
	:733.K	0.1511
	:734.K	0.2167
	:735.K	0.2641
