# Supplementary material for: Structural basis of mechano-chemical coupling by the mitotic kinesin KIF14
Source: Nat Commun. 2021 Jun 15;12:3637. doi: 10.1038/s41467-021-23581-3 (PMC8206134; doi:10.1038/s41467-021-23581-3)
Supplement: Supplementary file 7 — Source Data [file 41467_2021_23581_MOESM7_ESM.zip › DataSource/Supplementary_Fig_5/MT-K748-ADP_CTRMSD.txt]

attribute: MTK748ADP_CTRMSD
recipient: residues
	:1.A	0.3409
	:2.A	0.2207
	:3.A	0.1402
	:4.A	0.1987
	:5.A	0.1124
	:6.A	0.1059
	:7.A	0.0759
	:8.A	0.0703
	:9.A	0.0712
	:10.A	0.0572
	:11.A	0.0775
	:12.A	0.0767
	:13.A	0.1570
	:14.A	0.1948
	:15.A	0.0893
	:16.A	0.0695
	:17.A	0.0740
	:18.A	0.0632
	:19.A	0.0677
	:20.A	0.0667
	:21.A	0.0875
	:22.A	0.1069
	:23.A	0.0816
	:24.A	0.0820
	:25.A	0.0844
	:26.A	0.1192
	:27.A	0.1608
	:28.A	0.1041
	:29.A	0.1312
	:30.A	0.0791
	:31.A	0.0640
	:32.A	0.0725
	:33.A	0.1127
	:34.A	0.1109
	:35.A	0.1778
	:36.A	0.3823
	:37.A	0.2791
	:38.A	0.2305
	:39.A	0.2016
	:40.A	0.4007
	:41.A	0.5632
	:42.A	0.2284
	:43.A	0.2992
	:44.A	0.3136
	:45.A	0.2503
	:46.A	0.3232
	:47.A	0.4648
	:48.A	0.6063
	:49.A	0.2380
	:50.A	0.1520
	:51.A	0.1151
	:52.A	0.1005
	:53.A	0.2086
	:54.A	0.2759
	:55.A	0.1799
	:56.A	0.2441
	:57.A	0.1912
	:58.A	0.1690
	:59.A	0.2747
	:60.A	0.2148
	:61.A	0.0835
	:62.A	0.0977
	:63.A	0.2100
	:64.A	0.1960
	:65.A	0.1581
	:66.A	0.2219
	:67.A	0.2044
	:68.A	0.2425
	:69.A	0.2314
	:70.A	0.1624
	:71.A	0.1162
	:72.A	0.2003
	:73.A	0.3735
	:74.A	0.3351
	:75.A	0.2564
	:76.A	0.2129
	:77.A	0.3696
	:78.A	0.4155
	:79.A	0.2669
	:80.A	0.1247
	:81.A	0.1623
	:82.A	0.1325
	:83.A	0.0550
	:84.A	0.0786
	:85.A	0.1097
	:86.A	0.1325
	:87.A	0.1289
	:88.A	0.0834
	:89.A	0.1655
	:90.A	0.2320
	:91.A	0.2393
	:92.A	0.2131
	:93.A	0.4368
	:94.A	0.4268
	:95.A	0.4964
	:96.A	0.4751
	:97.A	0.3594
	:98.A	0.2603
	:99.A	0.1326
	:100.A	0.1570
	:101.A	0.2002
	:102.A	0.0767
	:103.A	0.0902
	:104.A	0.0963
	:105.A	0.1732
	:106.A	0.2131
	:107.A	0.1998
	:108.A	0.2954
	:109.A	0.2020
	:110.A	0.1539
	:111.A	0.1967
	:112.A	0.2888
	:113.A	0.4907
	:114.A	0.3159
	:115.A	0.1398
	:116.A	0.1118
	:117.A	0.1170
	:118.A	0.1351
	:119.A	0.0938
	:120.A	0.1564
	:121.A	0.2081
	:122.A	0.0884
	:123.A	0.1073
	:124.A	0.1410
	:125.A	0.0977
	:126.A	0.0975
	:127.A	0.1192
	:128.A	0.2209
	:129.A	0.3074
	:130.A	0.3076
	:131.A	0.1825
	:132.A	0.1907
	:133.A	0.4888
	:134.A	0.6063
	:135.A	0.3356
	:136.A	0.0884
	:137.A	0.0973
	:138.A	0.0571
	:139.A	0.2456
	:140.A	0.1601
	:141.A	0.1545
	:142.A	0.1351
	:143.A	0.1333
	:144.A	0.1825
	:145.A	0.0931
	:146.A	0.1544
	:147.A	0.1686
	:148.A	0.1163
	:149.A	0.0776
	:150.A	0.0745
	:151.A	0.1019
	:152.A	0.0938
	:153.A	0.0776
	:154.A	0.1238
	:155.A	0.1102
	:156.A	0.0789
	:157.A	0.1045
	:158.A	0.2343
	:159.A	0.1219
	:160.A	0.1133
	:161.A	0.1407
	:162.A	0.1508
	:163.A	0.2418
	:164.A	0.2140
	:165.A	0.2227
	:166.A	0.1354
	:167.A	0.2074
	:168.A	0.1068
	:169.A	0.1004
	:170.A	0.1396
	:171.A	0.0799
	:172.A	0.1904
	:173.A	0.2151
	:174.A	0.0741
	:175.A	0.0871
	:176.A	0.2406
	:177.A	0.1060
	:178.A	0.1542
	:179.A	0.1646
	:180.A	0.1551
	:181.A	0.1274
	:182.A	0.1468
	:183.A	0.1075
	:184.A	0.0646
	:185.A	0.0992
	:186.A	0.0908
	:187.A	0.0880
	:188.A	0.1254
	:189.A	0.1079
	:190.A	0.1081
	:191.A	0.2080
	:192.A	0.3473
	:193.A	0.4841
	:194.A	0.2554
	:195.A	0.3317
	:196.A	0.2738
	:197.A	0.1536
	:198.A	0.1183
	:199.A	0.1028
	:200.A	0.0836
	:201.A	0.2764
	:202.A	0.3232
	:203.A	0.0862
	:204.A	0.0617
	:205.A	0.0724
	:206.A	0.0988
	:207.A	0.1091
	:208.A	0.1192
	:209.A	0.1094
	:210.A	0.1118
	:211.A	0.0873
	:212.A	0.1073
	:213.A	0.1907
	:214.A	0.4466
	:215.A	0.5006
	:216.A	0.1858
	:217.A	0.2564
	:218.A	0.2347
	:219.A	0.2407
	:220.A	0.2607
	:221.A	0.2502
	:222.A	0.2806
	:223.A	0.1199
	:224.A	0.1398
	:225.A	0.1517
	:226.A	0.3294
	:227.A	0.2210
	:228.A	0.0831
	:229.A	0.1115
	:230.A	0.1237
	:231.A	0.0821
	:232.A	0.0967
	:233.A	0.1111
	:234.A	0.1027
	:235.A	0.0674
	:236.A	0.0790
	:237.A	0.0744
	:238.A	0.0685
	:239.A	0.1052
	:240.A	0.1682
	:241.A	0.1445
	:242.A	0.1111
	:243.A	0.0888
	:244.A	0.0587
	:245.A	0.0600
	:246.A	0.0976
	:247.A	0.1993
	:248.A	0.1364
	:249.A	0.0987
	:250.A	0.1270
	:251.A	0.1192
	:252.A	0.1733
	:253.A	0.1641
	:254.A	0.1179
	:255.A	0.1719
	:256.A	0.2222
	:257.A	0.1021
	:258.A	0.1365
	:259.A	0.0829
	:260.A	0.0641
	:261.A	0.1342
	:262.A	0.1488
	:263.A	0.2644
	:264.A	0.0783
	:265.A	0.0656
	:266.A	0.0549
	:267.A	0.1817
	:268.A	0.2049
	:269.A	0.1501
	:270.A	0.1399
	:271.A	0.1078
	:272.A	0.1163
	:273.A	0.2465
	:274.A	0.3693
	:275.A	0.4447
	:276.A	0.2611
	:277.A	0.2599
	:278.A	0.2045
	:279.A	0.1731
	:280.A	0.3308
	:281.A	0.4083
	:282.A	0.2493
	:283.A	0.2416
	:284.A	0.1702
	:285.A	0.1155
	:286.A	0.0858
	:287.A	0.0935
	:288.A	0.0974
	:289.A	0.1103
	:290.A	0.1532
	:291.A	0.1619
	:292.A	0.0786
	:293.A	0.1029
	:294.A	0.1406
	:295.A	0.1953
	:296.A	0.1658
	:297.A	0.1896
	:298.A	0.1651
	:299.A	0.1145
	:300.A	0.0754
	:301.A	0.0807
	:302.A	0.2280
	:303.A	0.2251
	:304.A	0.1640
	:305.A	0.2418
	:306.A	0.2054
	:307.A	0.0636
	:308.A	0.0631
	:309.A	0.1084
	:310.A	0.0809
	:311.A	0.0608
	:312.A	0.0503
	:313.A	0.0813
	:314.A	0.0988
	:315.A	0.1769
	:316.A	0.1261
	:317.A	0.1352
	:318.A	0.1070
	:319.A	0.1105
	:320.A	0.1158
	:321.A	0.2438
	:322.A	0.2069
	:323.A	0.3694
	:324.A	0.3244
	:325.A	0.3447
	:326.A	0.7229
	:327.A	0.4673
	:328.A	0.3418
	:329.A	0.2180
	:330.A	0.1561
	:331.A	0.1570
	:332.A	0.1392
	:333.A	0.1171
	:334.A	0.2122
	:335.A	0.2055
	:336.A	0.1982
	:337.A	0.2678
	:338.A	0.2674
	:339.A	0.2092
	:340.A	0.2516
	:341.A	0.1197
	:342.A	0.0915
	:343.A	0.1306
	:344.A	0.1227
	:345.A	0.1993
	:346.A	0.1879
	:347.A	0.2023
	:348.A	0.2397
	:349.A	0.1967
	:350.A	0.1454
	:351.A	0.1586
	:352.A	0.1288
	:353.A	0.1170
	:354.A	0.1049
	:355.A	0.0655
	:356.A	0.0808
	:357.A	0.1068
	:358.A	0.1035
	:359.A	0.0767
	:360.A	0.1151
	:361.A	0.1652
	:362.A	0.2750
	:363.A	0.0574
	:364.A	0.1704
	:365.A	0.1534
	:366.A	0.2170
	:367.A	0.1138
	:368.A	0.1386
	:369.A	0.2942
	:370.A	0.2132
	:371.A	0.1639
	:372.A	0.1014
	:373.A	0.0794
	:374.A	0.1081
	:375.A	0.1017
	:376.A	0.2090
	:377.A	0.3608
	:378.A	0.1997
	:379.A	0.1046
	:380.A	0.0755
	:381.A	0.0975
	:382.A	0.1008
	:383.A	0.1089
	:384.A	0.1500
	:385.A	0.1594
	:386.A	0.2023
	:387.A	0.2474
	:388.A	0.2700
	:389.A	0.0829
	:390.A	0.0878
	:391.A	0.0787
	:392.A	0.1018
	:393.A	0.1046
	:394.A	0.0741
	:395.A	0.1475
	:396.A	0.2288
	:397.A	0.1078
	:398.A	0.1164
	:399.A	0.0938
	:400.A	0.0879
	:401.A	0.2357
	:402.A	0.2862
	:403.A	0.2472
	:404.A	0.1146
	:405.A	0.1448
	:406.A	0.1407
	:407.A	0.0913
	:408.A	0.0894
	:409.A	0.2397
	:410.A	0.1166
	:411.A	0.1703
	:412.A	0.2945
	:413.A	0.2470
	:414.A	0.2056
	:415.A	0.2311
	:416.A	0.1420
	:417.A	0.1594
	:418.A	0.2075
	:419.A	0.2250
	:420.A	0.1505
	:421.A	0.0937
	:422.A	0.1053
	:423.A	0.1374
	:424.A	0.1069
	:425.A	0.1047
	:426.A	0.0964
	:427.A	0.1056
	:428.A	0.0679
	:429.A	0.0923
	:430.A	0.1058
	:431.A	0.0904
	:432.A	0.1609
	:433.A	0.1338
	:434.A	0.1383
	:435.A	0.1334
	:436.A	0.2096
	:437.A	0.2214
	:438.A	0.2167
	:439.A	0.2845
	:440.A	0.3909
	:441.A	0.4410
	:1.B	0.3488
	:2.B	0.3333
	:3.B	0.1093
	:4.B	0.0895
	:5.B	0.1148
	:6.B	0.0886
	:7.B	0.1533
	:8.B	0.1660
	:9.B	0.1520
	:10.B	0.1290
	:11.B	0.1795
	:12.B	0.0916
	:13.B	0.1621
	:14.B	0.0927
	:15.B	0.0986
	:16.B	0.0899
	:17.B	0.1624
	:18.B	0.1956
	:19.B	0.1192
	:20.B	0.1105
	:21.B	0.1646
	:22.B	0.1686
	:23.B	0.0734
	:24.B	0.0706
	:25.B	0.1527
	:26.B	0.2238
	:27.B	0.1211
	:28.B	0.0724
	:29.B	0.0794
	:30.B	0.1140
	:31.B	0.1380
	:32.B	0.2367
	:33.B	0.1842
	:34.B	0.1522
	:35.B	0.1113
	:36.B	0.1558
	:37.B	0.1501
	:38.B	0.1129
	:39.B	0.1696
	:40.B	0.2331
	:41.B	0.1270
	:42.B	0.1092
	:43.B	0.0796
	:44.B	0.1327
	:45.B	0.1348
	:46.B	0.1198
	:47.B	0.1260
	:48.B	0.1960
	:49.B	0.1490
	:50.B	0.0784
	:51.B	0.1016
	:52.B	0.2133
	:53.B	0.1989
	:54.B	0.3333
	:55.B	0.3096
	:56.B	0.2963
	:57.B	0.2471
	:58.B	0.2098
	:59.B	0.0842
	:60.B	0.0720
	:61.B	0.1037
	:62.B	0.1054
	:63.B	0.1344
	:64.B	0.1761
	:65.B	0.3527
	:66.B	0.5608
	:67.B	0.3725
	:68.B	0.3556
	:69.B	0.2647
	:70.B	0.1979
	:71.B	0.3976
	:72.B	0.2373
	:73.B	0.3546
	:74.B	0.3013
	:75.B	0.1709
	:76.B	0.1180
	:77.B	0.1438
	:78.B	0.1957
	:79.B	0.2166
	:80.B	0.1752
	:81.B	0.2632
	:82.B	0.2675
	:83.B	0.1230
	:84.B	0.1125
	:85.B	0.0955
	:86.B	0.1509
	:87.B	0.1298
	:88.B	0.1048
	:89.B	0.0934
	:90.B	0.1146
	:91.B	0.1123
	:92.B	0.0936
	:93.B	0.4367
	:94.B	0.2237
	:95.B	0.2695
	:96.B	0.1348
	:97.B	0.1370
	:98.B	0.1806
	:99.B	0.1591
	:100.B	0.1867
	:101.B	0.1422
	:102.B	0.1017
	:103.B	0.1441
	:104.B	0.1296
	:105.B	0.0801
	:106.B	0.0937
	:107.B	0.3794
	:108.B	0.6046
	:109.B	0.4496
	:110.B	0.2025
	:111.B	0.3257
	:112.B	0.3111
	:113.B	0.1343
	:114.B	0.1042
	:115.B	0.2020
	:116.B	0.1791
	:117.B	0.1195
	:118.B	0.1295
	:119.B	0.1492
	:120.B	0.0897
	:121.B	0.1422
	:122.B	0.1456
	:123.B	0.1277
	:124.B	0.0954
	:125.B	0.1773
	:126.B	0.1598
	:127.B	0.2154
	:128.B	0.1890
	:129.B	0.2067
	:130.B	0.1916
	:131.B	0.1342
	:132.B	0.1485
	:133.B	0.1318
	:134.B	0.1496
	:135.B	0.3312
	:136.B	0.3121
	:137.B	0.3163
	:138.B	0.3173
	:139.B	0.1421
	:140.B	0.1751
	:141.B	0.3135
	:142.B	0.6459
	:143.B	0.2534
	:144.B	0.2393
	:145.B	0.2030
	:146.B	0.3113
	:147.B	0.2397
	:148.B	0.2592
	:149.B	0.2096
	:150.B	0.1021
	:151.B	0.0858
	:152.B	0.0938
	:153.B	0.1230
	:154.B	0.1580
	:155.B	0.1218
	:156.B	0.1237
	:157.B	0.1949
	:158.B	0.2361
	:159.B	0.1085
	:160.B	0.2166
	:161.B	0.2099
	:162.B	0.1598
	:163.B	0.2126
	:164.B	0.1322
	:165.B	0.2297
	:166.B	0.2287
	:167.B	0.0980
	:168.B	0.2609
	:169.B	0.2323
	:170.B	0.1873
	:171.B	0.3085
	:172.B	0.2145
	:173.B	0.2933
	:174.B	0.2063
	:175.B	0.1510
	:176.B	0.2462
	:177.B	0.2663
	:178.B	0.2745
	:179.B	0.2089
	:180.B	0.1267
	:181.B	0.1302
	:182.B	0.1239
	:183.B	0.1218
	:184.B	0.0877
	:185.B	0.0910
	:186.B	0.1207
	:187.B	0.2376
	:188.B	0.1985
	:189.B	0.1857
	:190.B	0.2553
	:191.B	0.3050
	:192.B	0.3006
	:193.B	0.2750
	:194.B	0.1132
	:195.B	0.0983
	:196.B	0.1516
	:197.B	0.0979
	:198.B	0.1482
	:199.B	0.1800
	:200.B	0.0826
	:201.B	0.1034
	:202.B	0.1242
	:203.B	0.1391
	:204.B	0.0969
	:205.B	0.0862
	:206.B	0.0995
	:207.B	0.1391
	:208.B	0.1489
	:209.B	0.0740
	:210.B	0.0667
	:211.B	0.0812
	:212.B	0.2143
	:213.B	0.1869
	:214.B	0.1376
	:215.B	0.0636
	:216.B	0.1022
	:217.B	0.1967
	:218.B	0.2349
	:219.B	0.2082
	:220.B	0.2461
	:221.B	0.1717
	:222.B	0.1160
	:223.B	0.1571
	:224.B	0.3325
	:225.B	0.2246
	:226.B	0.1106
	:227.B	0.1248
	:228.B	0.1283
	:229.B	0.0879
	:230.B	0.1262
	:231.B	0.1180
	:232.B	0.0714
	:233.B	0.1109
	:234.B	0.0674
	:235.B	0.1158
	:236.B	0.0696
	:237.B	0.1220
	:238.B	0.1185
	:239.B	0.1161
	:240.B	0.1007
	:241.B	0.0563
	:242.B	0.0763
	:243.B	0.0868
	:244.B	0.1052
	:245.B	0.1128
	:246.B	0.0938
	:247.B	0.1017
	:248.B	0.1351
	:249.B	0.1239
	:250.B	0.0806
	:251.B	0.1089
	:252.B	0.1521
	:253.B	0.1766
	:254.B	0.1056
	:255.B	0.1007
	:256.B	0.1227
	:257.B	0.1246
	:258.B	0.1873
	:259.B	0.2119
	:260.B	0.1099
	:261.B	0.0881
	:262.B	0.1070
	:263.B	0.0937
	:264.B	0.0588
	:265.B	0.0729
	:266.B	0.0914
	:267.B	0.0933
	:268.B	0.0790
	:269.B	0.0696
	:270.B	0.1304
	:271.B	0.0598
	:272.B	0.0830
	:273.B	0.1217
	:274.B	0.1531
	:275.B	0.1173
	:276.B	0.1742
	:277.B	0.2403
	:278.B	0.2607
	:279.B	0.2898
	:280.B	0.3435
	:281.B	0.2761
	:282.B	0.2760
	:283.B	0.2718
	:284.B	0.2712
	:285.B	0.2149
	:286.B	0.0848
	:287.B	0.1343
	:288.B	0.1294
	:289.B	0.1098
	:290.B	0.1109
	:291.B	0.1313
	:292.B	0.1133
	:293.B	0.0883
	:294.B	0.2767
	:295.B	0.3488
	:296.B	0.1168
	:297.B	0.4058
	:298.B	0.3594
	:299.B	0.3984
	:300.B	0.1040
	:301.B	0.1352
	:302.B	0.1716
	:303.B	0.2000
	:304.B	0.1629
	:305.B	0.1160
	:306.B	0.0990
	:307.B	0.0819
	:308.B	0.0710
	:309.B	0.1192
	:310.B	0.1371
	:311.B	0.1295
	:312.B	0.1082
	:313.B	0.0673
	:314.B	0.1180
	:315.B	0.1219
	:316.B	0.0759
	:317.B	0.0870
	:318.B	0.1234
	:319.B	0.1008
	:320.B	0.2605
	:321.B	0.2639
	:322.B	0.2378
	:323.B	0.1325
	:324.B	0.1185
	:325.B	0.1062
	:326.B	0.1242
	:327.B	0.1367
	:328.B	0.1361
	:329.B	0.1522
	:330.B	0.1727
	:331.B	0.1617
	:332.B	0.1911
	:333.B	0.2183
	:334.B	0.2158
	:335.B	0.1868
	:336.B	0.1713
	:337.B	0.1718
	:338.B	0.1650
	:339.B	0.1128
	:340.B	0.2064
	:341.B	0.1390
	:342.B	0.1628
	:343.B	0.2773
	:344.B	0.2592
	:345.B	0.1652
	:346.B	0.2893
	:347.B	0.2718
	:348.B	0.1553
	:349.B	0.1480
	:350.B	0.1392
	:351.B	0.0744
	:352.B	0.0698
	:353.B	0.0728
	:354.B	0.1113
	:355.B	0.1392
	:356.B	0.1247
	:357.B	0.1441
	:358.B	0.2378
	:359.B	0.2634
	:360.B	0.2605
	:361.B	0.1197
	:362.B	0.1901
	:363.B	0.2034
	:364.B	0.1706
	:365.B	0.1624
	:366.B	0.1651
	:367.B	0.0822
	:368.B	0.0492
	:369.B	0.1289
	:370.B	0.1547
	:371.B	0.1350
	:372.B	0.1625
	:373.B	0.0899
	:374.B	0.1733
	:375.B	0.2339
	:376.B	0.1933
	:377.B	0.1662
	:378.B	0.1508
	:379.B	0.2749
	:380.B	0.2692
	:381.B	0.1523
	:382.B	0.1722
	:383.B	0.2303
	:384.B	0.0818
	:385.B	0.1335
	:386.B	0.1180
	:387.B	0.1160
	:388.B	0.2173
	:389.B	0.1890
	:390.B	0.2158
	:391.B	0.3207
	:392.B	0.2179
	:393.B	0.2756
	:394.B	0.2578
	:395.B	0.3275
	:396.B	0.2575
	:397.B	0.2195
	:398.B	0.1861
	:399.B	0.1489
	:400.B	0.1070
	:401.B	0.1126
	:402.B	0.1201
	:403.B	0.2059
	:404.B	0.4840
	:405.B	0.3433
	:406.B	0.1909
	:407.B	0.1542
	:408.B	0.1078
	:409.B	0.1322
	:410.B	0.1078
	:411.B	0.1021
	:412.B	0.0920
	:413.B	0.0872
	:414.B	0.0818
	:415.B	0.0697
	:416.B	0.0874
	:417.B	0.0767
	:418.B	0.0648
	:419.B	0.0693
	:420.B	0.1139
	:421.B	0.0983
	:422.B	0.1035
	:423.B	0.1064
	:424.B	0.2185
	:425.B	0.2276
	:426.B	0.1886
	:427.B	0.3250
	:391.K	0.5261
	:392.K	0.4208
	:393.K	0.2926
	:394.K	0.2423
	:395.K	0.2106
	:396.K	0.2168
	:397.K	0.2090
	:398.K	0.1474
	:399.K	0.1684
	:400.K	0.1783
	:401.K	0.1656
	:402.K	0.1268
	:403.K	0.2260
	:404.K	0.3884
	:405.K	0.3231
	:406.K	0.2968
	:407.K	0.3139
	:408.K	0.3360
	:409.K	0.3491
	:410.K	0.2859
	:411.K	0.2292
	:412.K	0.2146
	:413.K	0.2289
	:414.K	0.1974
	:415.K	0.1738
	:416.K	0.1988
	:417.K	0.2083
	:418.K	0.3304
	:419.K	0.8481
	:420.K	1.2072
	:421.K	1.0208
	:422.K	0.3972
	:423.K	0.2357
	:424.K	0.2325
	:425.K	0.2618
	:426.K	0.2880
	:427.K	0.3661
	:428.K	0.5453
	:429.K	1.0475
	:430.K	0.7146
	:431.K	0.5665
	:432.K	0.4998
	:433.K	0.4450
	:434.K	0.2568
	:435.K	0.4938
	:436.K	0.2157
	:437.K	0.1074
	:438.K	0.1840
	:439.K	0.1979
	:440.K	0.2094
	:441.K	0.2490
	:442.K	0.2135
	:443.K	0.2114
	:444.K	0.3517
	:445.K	0.4162
	:446.K	0.3881
	:447.K	0.5308
	:448.K	0.5023
	:449.K	0.4422
	:450.K	0.5567
	:451.K	0.7455
	:452.K	0.4008
	:453.K	0.5839
	:454.K	0.4010
	:455.K	0.3750
	:456.K	0.2723
	:457.K	0.3498
	:458.K	0.3060
	:459.K	0.2667
	:460.K	0.3166
	:461.K	0.4556
	:462.K	0.5752
	:463.K	0.5442
	:464.K	0.4204
	:465.K	0.3570
	:466.K	0.3646
	:467.K	0.4801
	:468.K	0.4928
	:469.K	0.4608
	:470.K	0.4284
	:471.K	0.7430
	:472.K	0.7597
	:473.K	0.5051
	:474.K	0.4227
	:475.K	0.3987
	:476.K	0.1550
	:477.K	0.2456
	:478.K	0.2599
	:479.K	0.1832
	:480.K	0.2872
	:481.K	0.1824
	:482.K	0.2168
	:483.K	0.1438
	:484.K	0.2511
	:485.K	0.3500
	:486.K	0.2119
	:487.K	0.4418
	:488.K	0.3351
	:489.K	0.2749
	:490.K	0.2252
	:491.K	0.3531
	:492.K	0.4336
	:493.K	0.2322
	:494.K	0.3579
	:495.K	0.4967
	:496.K	0.4475
	:497.K	0.9623
	:498.K	0.7744
	:499.K	0.6339
	:500.K	0.3487
	:501.K	0.3336
	:502.K	0.3668
	:503.K	0.2952
	:504.K	0.1979
	:505.K	0.2092
	:506.K	0.2612
	:507.K	0.3484
	:508.K	0.3217
	:509.K	0.2736
	:510.K	0.2415
	:511.K	0.2741
	:512.K	0.3003
	:513.K	0.3304
	:514.K	0.3729
	:515.K	0.3375
	:516.K	0.3705
	:517.K	0.5060
	:518.K	0.5608
	:519.K	0.6768
	:520.K	0.6697
	:521.K	0.5807
	:522.K	0.4591
	:523.K	0.3718
	:524.K	0.4323
	:525.K	0.2820
	:526.K	0.1997
	:527.K	0.2282
	:528.K	0.1609
	:529.K	0.2054
	:530.K	0.2030
	:531.K	0.1030
	:532.K	0.2447
	:533.K	0.2476
	:534.K	0.2172
	:535.K	0.2739
	:536.K	0.2719
	:537.K	0.2807
	:538.K	0.2568
	:539.K	0.2526
	:540.K	0.3517
	:541.K	0.2446
	:542.K	0.3651
	:543.K	0.6414
	:544.K	0.7031
	:545.K	0.8063
	:546.K	0.7272
	:547.K	0.6774
	:548.K	0.7679
	:549.K	0.5359
	:550.K	0.5014
	:551.K	0.6247
	:552.K	0.5074
	:553.K	0.4672
	:554.K	0.2112
	:555.K	0.3539
	:556.K	0.3644
	:557.K	0.2637
	:558.K	0.1705
	:559.K	0.1765
	:560.K	0.2751
	:561.K	0.2570
	:562.K	0.4342
	:563.K	0.4430
	:564.K	0.3279
	:565.K	0.3395
	:566.K	0.3544
	:567.K	0.4728
	:568.K	0.4650
	:569.K	0.2932
	:570.K	0.4830
	:571.K	0.2779
	:572.K	0.2042
	:573.K	0.2636
	:574.K	0.3635
	:575.K	0.5167
	:576.K	0.2660
	:577.K	0.2322
	:578.K	0.2449
	:579.K	0.3017
	:580.K	0.2735
	:581.K	0.3311
	:582.K	0.5243
	:583.K	0.3797
	:584.K	0.5411
	:585.K	0.6526
	:586.K	0.4220
	:587.K	0.2645
	:588.K	0.2738
	:589.K	0.4089
	:590.K	0.3812
	:591.K	0.3028
	:592.K	0.2755
	:593.K	0.2752
	:594.K	0.3611
	:595.K	0.5256
	:596.K	0.7507
	:597.K	0.8162
	:598.K	0.7091
	:599.K	0.6134
	:600.K	0.9062
	:601.K	0.7042
	:602.K	0.5238
	:603.K	0.3766
	:604.K	0.3937
	:605.K	0.3196
	:606.K	0.2564
	:607.K	0.1317
	:608.K	0.1206
	:609.K	0.1331
	:610.K	0.1581
	:611.K	0.2278
	:612.K	0.2480
	:613.K	0.2086
	:614.K	0.1612
	:615.K	0.3709
	:616.K	0.7004
	:617.K	0.9504
	:618.K	0.6390
	:619.K	0.4524
	:620.K	0.4606
	:621.K	0.4598
	:622.K	0.4878
	:623.K	0.7634
	:624.K	0.5473
	:625.K	0.6446
	:626.K	0.3594
	:627.K	0.4199
	:628.K	0.5225
	:629.K	0.4622
	:630.K	0.3430
	:631.K	0.1629
	:632.K	0.1667
	:633.K	0.1626
	:634.K	0.1198
	:635.K	0.1843
	:636.K	0.2663
	:637.K	0.2670
	:638.K	0.2572
	:639.K	0.1833
	:640.K	0.2761
	:641.K	0.4003
	:642.K	0.4959
	:643.K	0.5539
	:644.K	0.5194
	:645.K	0.7582
	:646.K	1.5224
	:647.K	1.2687
	:648.K	0.6876
	:649.K	0.3225
	:650.K	0.4183
	:651.K	0.3144
	:652.K	0.3142
	:653.K	0.3467
	:654.K	0.4743
	:655.K	0.2961
	:656.K	0.2838
	:657.K	0.3728
	:658.K	0.2711
	:659.K	0.2432
	:660.K	0.1551
	:661.K	0.1633
	:662.K	0.1591
	:663.K	0.1151
	:664.K	0.1420
	:665.K	0.1233
	:666.K	0.1057
	:667.K	0.1214
	:668.K	0.1299
	:669.K	0.1698
	:670.K	0.2040
	:671.K	0.1391
	:672.K	0.2030
	:673.K	0.2587
	:674.K	0.2504
	:675.K	0.4527
	:676.K	0.4705
	:677.K	0.3610
	:678.K	0.3739
	:679.K	0.5601
	:680.K	0.4396
	:681.K	0.5197
	:682.K	0.8038
	:683.K	0.4348
	:684.K	0.4272
	:685.K	0.5270
	:686.K	0.2809
	:687.K	0.1611
	:688.K	0.1307
	:689.K	0.1504
	:690.K	0.1609
	:691.K	0.1362
	:692.K	0.2257
	:693.K	0.2588
	:694.K	0.1719
	:695.K	0.1735
	:696.K	0.1657
	:697.K	0.2823
	:698.K	0.2710
	:699.K	0.2916
	:700.K	0.2327
	:701.K	0.3120
	:702.K	0.2651
	:703.K	0.3189
	:704.K	0.1693
	:705.K	0.1854
	:706.K	0.1678
	:707.K	0.3345
	:708.K	0.1502
	:709.K	0.1921
	:710.K	0.2374
	:711.K	0.2156
	:712.K	0.2216
	:713.K	0.1903
	:714.K	0.1819
	:715.K	0.2220
	:716.K	0.1531
	:717.K	0.2572
	:718.K	0.3571
	:719.K	0.3060
	:720.K	0.2651
	:721.K	0.2635
	:722.K	0.2707
	:723.K	0.1788
	:724.K	0.1950
	:725.K	0.1609
	:726.K	0.1531
	:727.K	0.1554
	:728.K	0.1477
	:729.K	0.1525
	:730.K	0.1631
	:731.K	0.2397
	:732.K	0.2747
	:733.K	0.3126
	:734.K	0.2794
	:735.K	0.3485
