# Supplementary material for: Structural basis of mechano-chemical coupling by the mitotic kinesin KIF14
Source: Nat Commun. 2021 Jun 15;12:3637. doi: 10.1038/s41467-021-23581-3 (PMC8206134; doi:10.1038/s41467-021-23581-3)
Supplement: Supplementary file 7 — Source Data [file 41467_2021_23581_MOESM7_ESM.zip › DataSource/Supplementary_Fig_5/MT-K748-ADPAlF_CTRMSD.txt]

attribute: MTK748ADPAlF_CTRMSD
recipient: residues
	:1.A	0.2277
	:2.A	0.4126
	:3.A	0.3161
	:4.A	0.2504
	:5.A	0.1341
	:6.A	0.1709
	:7.A	0.1490
	:8.A	0.1735
	:9.A	0.3358
	:10.A	0.3552
	:11.A	0.3289
	:12.A	0.3628
	:13.A	0.3715
	:14.A	0.2833
	:15.A	0.3158
	:16.A	0.3064
	:17.A	0.2484
	:18.A	0.2601
	:19.A	0.3520
	:20.A	0.3281
	:21.A	0.1455
	:22.A	0.1375
	:23.A	0.1664
	:24.A	0.1721
	:25.A	0.2685
	:26.A	0.1072
	:27.A	0.1171
	:28.A	0.2337
	:29.A	0.2884
	:30.A	0.2160
	:31.A	0.1219
	:32.A	0.2176
	:33.A	0.3621
	:34.A	0.2919
	:35.A	0.3097
	:36.A	0.3086
	:37.A	0.4011
	:38.A	0.5089
	:39.A	0.4840
	:40.A	0.8250
	:41.A	1.1634
	:42.A	1.2467
	:43.A	1.0061
	:44.A	1.0008
	:45.A	1.0228
	:46.A	0.7314
	:47.A	0.7329
	:48.A	0.6118
	:49.A	0.2201
	:50.A	0.3585
	:51.A	0.1985
	:52.A	0.2244
	:53.A	0.2826
	:54.A	0.1817
	:55.A	0.2181
	:56.A	0.3215
	:57.A	0.3358
	:58.A	0.3998
	:59.A	0.5243
	:60.A	0.5240
	:61.A	0.1495
	:62.A	0.1727
	:63.A	0.1166
	:64.A	0.1649
	:65.A	0.1652
	:66.A	0.3583
	:67.A	0.2668
	:68.A	0.1767
	:69.A	0.1001
	:70.A	0.2811
	:71.A	0.2348
	:72.A	0.1211
	:73.A	0.1705
	:74.A	0.1508
	:75.A	0.1360
	:76.A	0.1481
	:77.A	0.2693
	:78.A	0.2206
	:79.A	0.2138
	:80.A	0.1828
	:81.A	0.1790
	:82.A	0.1757
	:83.A	0.1408
	:84.A	0.2669
	:85.A	0.2067
	:86.A	0.2265
	:87.A	0.1128
	:88.A	0.1119
	:89.A	0.1297
	:90.A	0.1505
	:91.A	0.2200
	:92.A	0.2176
	:93.A	0.2218
	:94.A	0.1795
	:95.A	0.2614
	:96.A	0.2809
	:97.A	0.2060
	:98.A	0.2194
	:99.A	0.2145
	:100.A	0.2258
	:101.A	0.1529
	:102.A	0.1141
	:103.A	0.1289
	:104.A	0.1496
	:105.A	0.1667
	:106.A	0.1995
	:107.A	0.1935
	:108.A	0.2026
	:109.A	0.1903
	:110.A	0.2687
	:111.A	0.2116
	:112.A	0.1632
	:113.A	0.1951
	:114.A	0.1641
	:115.A	0.1354
	:116.A	0.1758
	:117.A	0.2348
	:118.A	0.1840
	:119.A	0.1972
	:120.A	0.1940
	:121.A	0.1551
	:122.A	0.1636
	:123.A	0.2656
	:124.A	0.2452
	:125.A	0.1693
	:126.A	0.1303
	:127.A	0.1513
	:128.A	0.2797
	:129.A	0.2106
	:130.A	0.2521
	:131.A	0.2134
	:132.A	0.2458
	:133.A	0.1045
	:134.A	0.2275
	:135.A	0.1347
	:136.A	0.1375
	:137.A	0.1194
	:138.A	0.1120
	:139.A	0.2291
	:140.A	0.2173
	:141.A	0.4700
	:142.A	0.7574
	:143.A	0.6251
	:144.A	0.8181
	:145.A	0.2712
	:146.A	0.2276
	:147.A	0.2583
	:148.A	0.2222
	:149.A	0.0915
	:150.A	0.1395
	:151.A	0.1175
	:152.A	0.1463
	:153.A	0.1281
	:154.A	0.1894
	:155.A	0.1359
	:156.A	0.1560
	:157.A	0.1989
	:158.A	0.2054
	:159.A	0.2312
	:160.A	0.4260
	:161.A	0.1188
	:162.A	0.1023
	:163.A	0.2317
	:164.A	0.1920
	:165.A	0.2503
	:166.A	0.1962
	:167.A	0.1913
	:168.A	0.1441
	:169.A	0.1330
	:170.A	0.1227
	:171.A	0.1100
	:172.A	0.2112
	:173.A	0.2689
	:174.A	0.2732
	:175.A	0.3475
	:176.A	0.1229
	:177.A	0.0971
	:178.A	0.1118
	:179.A	0.2362
	:180.A	0.2384
	:181.A	0.2640
	:182.A	0.1680
	:183.A	0.0985
	:184.A	0.0818
	:185.A	0.1041
	:186.A	0.1019
	:187.A	0.1604
	:188.A	0.1900
	:189.A	0.1752
	:190.A	0.1879
	:191.A	0.2155
	:192.A	0.2167
	:193.A	0.1067
	:194.A	0.0874
	:195.A	0.2991
	:196.A	0.3108
	:197.A	0.2979
	:198.A	0.3033
	:199.A	0.1489
	:200.A	0.1723
	:201.A	0.4497
	:202.A	0.3920
	:203.A	0.2200
	:204.A	0.1115
	:205.A	0.1078
	:206.A	0.2192
	:207.A	0.1594
	:208.A	0.1225
	:209.A	0.1785
	:210.A	0.1889
	:211.A	0.1384
	:212.A	0.2787
	:213.A	0.2690
	:214.A	0.1626
	:215.A	0.2781
	:216.A	0.2664
	:217.A	0.2720
	:218.A	0.2561
	:219.A	0.1672
	:220.A	0.2459
	:221.A	0.2443
	:222.A	0.2222
	:223.A	0.2595
	:224.A	0.3435
	:225.A	0.1720
	:226.A	0.1298
	:227.A	0.1371
	:228.A	0.1410
	:229.A	0.1134
	:230.A	0.0729
	:231.A	0.1351
	:232.A	0.2212
	:233.A	0.1264
	:234.A	0.1124
	:235.A	0.2329
	:236.A	0.0835
	:237.A	0.0829
	:238.A	0.1581
	:239.A	0.1545
	:240.A	0.1018
	:241.A	0.2498
	:242.A	0.1651
	:243.A	0.1059
	:244.A	0.1181
	:245.A	0.1086
	:246.A	0.1141
	:247.A	0.2033
	:248.A	0.2290
	:249.A	0.3870
	:250.A	0.3816
	:251.A	0.2656
	:252.A	0.4362
	:253.A	0.3611
	:254.A	0.3087
	:255.A	0.2574
	:256.A	0.3661
	:257.A	0.3231
	:258.A	0.3594
	:259.A	0.2617
	:260.A	0.1532
	:261.A	0.1013
	:262.A	0.1358
	:263.A	0.2759
	:264.A	0.2584
	:265.A	0.1544
	:266.A	0.1414
	:267.A	0.2410
	:268.A	0.2739
	:269.A	0.2599
	:270.A	0.2394
	:271.A	0.1246
	:272.A	0.1603
	:273.A	0.1879
	:274.A	0.2514
	:275.A	0.2657
	:276.A	0.1871
	:277.A	0.2363
	:278.A	0.3054
	:279.A	0.4515
	:280.A	0.3225
	:281.A	0.4679
	:282.A	0.2259
	:283.A	0.1936
	:284.A	0.1730
	:285.A	0.2617
	:286.A	0.2103
	:287.A	0.2914
	:288.A	0.3299
	:289.A	0.4965
	:290.A	0.2264
	:291.A	0.1760
	:292.A	0.1025
	:293.A	0.1014
	:294.A	0.0980
	:295.A	0.1490
	:296.A	0.2128
	:297.A	0.1836
	:298.A	0.2009
	:299.A	0.2527
	:300.A	0.2200
	:301.A	0.2130
	:302.A	0.1323
	:303.A	0.1453
	:304.A	0.1990
	:305.A	0.2108
	:306.A	0.1206
	:307.A	0.1373
	:308.A	0.1458
	:309.A	0.1372
	:310.A	0.0963
	:311.A	0.2006
	:312.A	0.1386
	:313.A	0.1142
	:314.A	0.1307
	:315.A	0.2130
	:316.A	0.2025
	:317.A	0.1348
	:318.A	0.0790
	:319.A	0.1180
	:320.A	0.0773
	:321.A	0.1313
	:322.A	0.1150
	:323.A	0.1246
	:324.A	0.2831
	:325.A	0.3841
	:326.A	0.5055
	:327.A	0.3757
	:328.A	0.2071
	:329.A	0.2191
	:330.A	0.1788
	:331.A	0.1549
	:332.A	0.1461
	:333.A	0.2248
	:334.A	0.2919
	:335.A	0.3231
	:336.A	0.1956
	:337.A	0.3527
	:338.A	0.3618
	:339.A	0.1795
	:340.A	0.1671
	:341.A	0.2237
	:342.A	0.1638
	:343.A	0.1676
	:344.A	0.1871
	:345.A	0.2272
	:346.A	0.3023
	:347.A	0.2392
	:348.A	0.2810
	:349.A	0.2299
	:350.A	0.4396
	:351.A	0.3724
	:352.A	0.3348
	:353.A	0.2032
	:354.A	0.1149
	:355.A	0.1343
	:356.A	0.1239
	:357.A	0.1448
	:358.A	0.0779
	:359.A	0.1162
	:360.A	0.1235
	:361.A	0.1280
	:362.A	0.2295
	:363.A	0.2291
	:364.A	0.2351
	:365.A	0.4504
	:366.A	0.2659
	:367.A	0.1462
	:368.A	0.2794
	:369.A	0.2601
	:370.A	0.1635
	:371.A	0.0668
	:372.A	0.0827
	:373.A	0.0933
	:374.A	0.1352
	:375.A	0.2276
	:376.A	0.2119
	:377.A	0.3520
	:378.A	0.2190
	:379.A	0.2818
	:380.A	0.1853
	:381.A	0.0797
	:382.A	0.0889
	:383.A	0.1067
	:384.A	0.1088
	:385.A	0.1391
	:386.A	0.1445
	:387.A	0.1208
	:388.A	0.1273
	:389.A	0.1642
	:390.A	0.1674
	:391.A	0.0894
	:392.A	0.1550
	:393.A	0.2155
	:394.A	0.1612
	:395.A	0.3211
	:396.A	0.3843
	:397.A	0.3155
	:398.A	0.1445
	:399.A	0.1186
	:400.A	0.1784
	:401.A	0.1766
	:402.A	0.1902
	:403.A	0.1901
	:404.A	0.2667
	:405.A	0.2558
	:406.A	0.2361
	:407.A	0.2255
	:408.A	0.1640
	:409.A	0.1682
	:410.A	0.1467
	:411.A	0.2151
	:412.A	0.3878
	:413.A	0.3647
	:414.A	0.2158
	:415.A	0.1627
	:416.A	0.1526
	:417.A	0.1487
	:418.A	0.1048
	:419.A	0.1343
	:420.A	0.1402
	:421.A	0.1147
	:422.A	0.1291
	:423.A	0.1160
	:424.A	0.1990
	:425.A	0.2403
	:426.A	0.1631
	:427.A	0.1862
	:428.A	0.1835
	:429.A	0.1859
	:430.A	0.1927
	:431.A	0.1975
	:432.A	0.1936
	:433.A	0.1858
	:434.A	0.2281
	:435.A	0.1988
	:436.A	0.3632
	:437.A	0.3714
	:438.A	0.2807
	:439.A	0.3691
	:440.A	0.2278
	:1.B	0.5686
	:2.B	0.3355
	:3.B	0.1543
	:4.B	0.0553
	:5.B	0.0640
	:6.B	0.1466
	:7.B	0.1563
	:8.B	0.0995
	:9.B	0.1214
	:10.B	0.1438
	:11.B	0.1185
	:12.B	0.3217
	:13.B	0.3548
	:14.B	0.1855
	:15.B	0.1088
	:16.B	0.1110
	:17.B	0.1832
	:18.B	0.1687
	:19.B	0.1490
	:20.B	0.1110
	:21.B	0.1198
	:22.B	0.2555
	:23.B	0.1647
	:24.B	0.2341
	:25.B	0.2331
	:26.B	0.2761
	:27.B	0.1906
	:28.B	0.1472
	:29.B	0.1881
	:30.B	0.1970
	:31.B	0.2725
	:32.B	0.2135
	:33.B	0.3027
	:34.B	0.3209
	:35.B	0.1771
	:36.B	0.1073
	:37.B	0.1347
	:38.B	0.1880
	:39.B	0.2854
	:40.B	0.2696
	:41.B	0.3732
	:42.B	0.2929
	:43.B	0.1699
	:44.B	0.1785
	:45.B	0.1661
	:46.B	0.1287
	:47.B	0.1615
	:48.B	0.3806
	:49.B	0.2754
	:50.B	0.1694
	:51.B	0.1308
	:52.B	0.2299
	:53.B	0.2369
	:54.B	0.2909
	:55.B	0.1880
	:56.B	0.1453
	:57.B	0.1824
	:58.B	0.1913
	:59.B	0.0995
	:60.B	0.2429
	:61.B	0.2170
	:62.B	0.0674
	:63.B	0.1489
	:64.B	0.0964
	:65.B	0.1016
	:66.B	0.1912
	:67.B	0.2063
	:68.B	0.2185
	:69.B	0.3261
	:70.B	0.2324
	:71.B	0.2062
	:72.B	0.1855
	:73.B	0.1898
	:74.B	0.1902
	:75.B	0.1951
	:76.B	0.1014
	:77.B	0.0874
	:78.B	0.1763
	:79.B	0.0966
	:80.B	0.2242
	:81.B	0.2802
	:82.B	0.3838
	:83.B	0.1905
	:84.B	0.1608
	:85.B	0.2732
	:86.B	0.4569
	:87.B	0.3502
	:88.B	0.2083
	:89.B	0.2254
	:90.B	0.2613
	:91.B	0.1163
	:92.B	0.2923
	:93.B	0.2478
	:94.B	0.1503
	:95.B	0.3239
	:96.B	0.2191
	:97.B	0.1845
	:98.B	0.2126
	:99.B	0.2565
	:100.B	0.3171
	:101.B	0.2249
	:102.B	0.1524
	:103.B	0.1527
	:104.B	0.3054
	:105.B	0.2890
	:106.B	0.2522
	:107.B	0.3729
	:108.B	0.2716
	:109.B	0.2587
	:110.B	0.1621
	:111.B	0.0948
	:112.B	0.1641
	:113.B	0.1144
	:114.B	0.1051
	:115.B	0.0578
	:116.B	0.0387
	:117.B	0.0720
	:118.B	0.0931
	:119.B	0.0813
	:120.B	0.0662
	:121.B	0.1078
	:122.B	0.1728
	:123.B	0.1584
	:124.B	0.1382
	:125.B	0.1406
	:126.B	0.1952
	:127.B	0.2168
	:128.B	0.2086
	:129.B	0.2327
	:130.B	0.1778
	:131.B	0.1661
	:132.B	0.0804
	:133.B	0.0803
	:134.B	0.1391
	:135.B	0.1252
	:136.B	0.1862
	:137.B	0.2097
	:138.B	0.1854
	:139.B	0.1328
	:140.B	0.3977
	:141.B	0.3882
	:142.B	0.4544
	:143.B	0.2648
	:144.B	0.2671
	:145.B	0.2481
	:146.B	0.1718
	:147.B	0.1712
	:148.B	0.2166
	:149.B	0.2364
	:150.B	0.0929
	:151.B	0.0812
	:152.B	0.0961
	:153.B	0.0859
	:154.B	0.1136
	:155.B	0.1422
	:156.B	0.1798
	:157.B	0.2355
	:158.B	0.2159
	:159.B	0.1562
	:160.B	0.2197
	:161.B	0.2989
	:162.B	0.1052
	:163.B	0.2041
	:164.B	0.2051
	:165.B	0.1504
	:166.B	0.1790
	:167.B	0.2824
	:168.B	0.3965
	:169.B	0.3980
	:170.B	0.1496
	:171.B	0.2489
	:172.B	0.1115
	:173.B	0.2848
	:174.B	0.1544
	:175.B	0.2903
	:176.B	0.1984
	:177.B	0.2372
	:178.B	0.2101
	:179.B	0.2790
	:180.B	0.3132
	:181.B	0.2081
	:182.B	0.1391
	:183.B	0.1215
	:184.B	0.1487
	:185.B	0.1589
	:186.B	0.1549
	:187.B	0.1233
	:188.B	0.1585
	:189.B	0.1126
	:190.B	0.2110
	:191.B	0.2410
	:192.B	0.1408
	:193.B	0.1070
	:194.B	0.0967
	:195.B	0.1682
	:196.B	0.1785
	:197.B	0.1590
	:198.B	0.1699
	:199.B	0.2979
	:200.B	0.2548
	:201.B	0.2182
	:202.B	0.2190
	:203.B	0.1482
	:204.B	0.2094
	:205.B	0.2160
	:206.B	0.1907
	:207.B	0.2400
	:208.B	0.2196
	:209.B	0.2176
	:210.B	0.1736
	:211.B	0.1988
	:212.B	0.1637
	:213.B	0.1492
	:214.B	0.1106
	:215.B	0.0670
	:216.B	0.0974
	:217.B	0.1677
	:218.B	0.3129
	:219.B	0.2896
	:220.B	0.2871
	:221.B	0.3486
	:222.B	0.2002
	:223.B	0.2256
	:224.B	0.1875
	:225.B	0.1584
	:226.B	0.2953
	:227.B	0.3515
	:228.B	0.1782
	:229.B	0.1566
	:230.B	0.1356
	:231.B	0.1495
	:232.B	0.1511
	:233.B	0.1811
	:234.B	0.1422
	:235.B	0.1834
	:236.B	0.1747
	:237.B	0.3013
	:238.B	0.2539
	:239.B	0.3661
	:240.B	0.3753
	:241.B	0.2809
	:242.B	0.1659
	:243.B	0.1669
	:244.B	0.3663
	:245.B	0.2322
	:246.B	0.2368
	:247.B	0.2066
	:248.B	0.2401
	:249.B	0.2263
	:250.B	0.1404
	:251.B	0.1425
	:252.B	0.1536
	:253.B	0.1415
	:254.B	0.1464
	:255.B	0.1379
	:256.B	0.2041
	:257.B	0.2508
	:258.B	0.1330
	:259.B	0.1557
	:260.B	0.1142
	:261.B	0.1597
	:262.B	0.1877
	:263.B	0.2184
	:264.B	0.1665
	:265.B	0.1593
	:266.B	0.2145
	:267.B	0.2040
	:268.B	0.1033
	:269.B	0.0817
	:270.B	0.0928
	:271.B	0.1927
	:272.B	0.1893
	:273.B	0.1923
	:274.B	0.0993
	:275.B	0.1143
	:276.B	0.2529
	:277.B	0.3096
	:278.B	0.2598
	:279.B	0.2215
	:280.B	0.3250
	:281.B	0.3737
	:282.B	0.3663
	:283.B	0.4347
	:284.B	0.3491
	:285.B	0.3431
	:286.B	0.3163
	:287.B	0.1015
	:288.B	0.2270
	:289.B	0.2803
	:290.B	0.0921
	:291.B	0.1487
	:292.B	0.1526
	:293.B	0.1623
	:294.B	0.1437
	:295.B	0.2031
	:296.B	0.1760
	:297.B	0.3166
	:298.B	0.2138
	:299.B	0.1991
	:300.B	0.1663
	:301.B	0.1518
	:302.B	0.1173
	:303.B	0.2014
	:304.B	0.2381
	:305.B	0.1359
	:306.B	0.1414
	:307.B	0.2599
	:308.B	0.2616
	:309.B	0.3136
	:310.B	0.1593
	:311.B	0.0944
	:312.B	0.1125
	:313.B	0.0734
	:314.B	0.1312
	:315.B	0.1524
	:316.B	0.1135
	:317.B	0.1375
	:318.B	0.1572
	:319.B	0.2802
	:320.B	0.1684
	:321.B	0.1548
	:322.B	0.2918
	:323.B	0.2763
	:324.B	0.1879
	:325.B	0.2489
	:326.B	0.2229
	:327.B	0.1722
	:328.B	0.1588
	:329.B	0.1523
	:330.B	0.1772
	:331.B	0.1848
	:332.B	0.2955
	:333.B	0.3127
	:334.B	0.1956
	:335.B	0.1903
	:336.B	0.0981
	:337.B	0.1106
	:338.B	0.1135
	:339.B	0.2433
	:340.B	0.2741
	:341.B	0.1845
	:342.B	0.2292
	:343.B	0.1865
	:344.B	0.2348
	:345.B	0.2329
	:346.B	0.2556
	:347.B	0.1821
	:348.B	0.1170
	:349.B	0.1168
	:350.B	0.1423
	:351.B	0.2454
	:352.B	0.1572
	:353.B	0.1062
	:354.B	0.1248
	:355.B	0.1897
	:356.B	0.2536
	:357.B	0.1719
	:358.B	0.3658
	:359.B	0.3347
	:360.B	0.3912
	:361.B	0.3424
	:362.B	0.3196
	:363.B	0.2887
	:364.B	0.2092
	:365.B	0.2480
	:366.B	0.1292
	:367.B	0.0961
	:368.B	0.0994
	:369.B	0.1089
	:370.B	0.1290
	:371.B	0.1197
	:372.B	0.2933
	:373.B	0.3289
	:374.B	0.2058
	:375.B	0.1713
	:376.B	0.2122
	:377.B	0.1400
	:378.B	0.1154
	:379.B	0.1229
	:380.B	0.2146
	:381.B	0.1648
	:382.B	0.0974
	:383.B	0.1155
	:384.B	0.1372
	:385.B	0.1352
	:386.B	0.1921
	:387.B	0.3169
	:388.B	0.2276
	:389.B	0.2685
	:390.B	0.3732
	:391.B	0.4465
	:392.B	0.3646
	:393.B	0.1977
	:394.B	0.2154
	:395.B	0.2397
	:396.B	0.2452
	:397.B	0.4072
	:398.B	0.1384
	:399.B	0.2047
	:400.B	0.1695
	:401.B	0.1718
	:402.B	0.2066
	:403.B	0.1735
	:404.B	0.2930
	:405.B	0.2414
	:406.B	0.1927
	:407.B	0.1664
	:408.B	0.1090
	:409.B	0.1155
	:410.B	0.1165
	:411.B	0.1092
	:412.B	0.1046
	:413.B	0.1081
	:414.B	0.0890
	:415.B	0.0677
	:416.B	0.0948
	:417.B	0.0923
	:418.B	0.0901
	:419.B	0.0764
	:420.B	0.0986
	:421.B	0.1941
	:422.B	0.2100
	:423.B	0.2934
	:424.B	0.3719
	:425.B	0.2302
	:426.B	0.2367
	:427.B	0.3775
	:428.B	0.4634
	:429.B	0.5855
	:-2.K	1.2865
	:-1.K	1.4982
	:0.K	1.1021
	:391.K	0.7976
	:392.K	0.4859
	:393.K	0.3415
	:394.K	0.3100
	:395.K	0.3055
	:396.K	0.1629
	:397.K	0.2980
	:398.K	0.2030
	:399.K	0.2421
	:400.K	0.7988
	:401.K	0.8775
	:402.K	0.6112
	:403.K	0.5708
	:404.K	0.6767
	:405.K	0.5629
	:406.K	0.4780
	:407.K	0.3891
	:408.K	0.2746
	:409.K	0.2720
	:410.K	0.2916
	:411.K	0.3954
	:412.K	0.3356
	:413.K	0.2195
	:414.K	0.2265
	:415.K	0.2154
	:416.K	0.4561
	:417.K	0.4152
	:418.K	0.3055
	:419.K	0.6879
	:420.K	0.7464
	:421.K	0.7091
	:422.K	0.3735
	:423.K	0.4056
	:424.K	0.4804
	:425.K	0.3917
	:426.K	0.7111
	:427.K	0.5327
	:428.K	0.5207
	:429.K	0.5566
	:430.K	0.5560
	:431.K	0.5177
	:432.K	0.5123
	:433.K	0.5183
	:434.K	0.2884
	:435.K	0.3997
	:436.K	0.3057
	:437.K	0.2461
	:438.K	0.1634
	:439.K	0.2562
	:440.K	0.4327
	:441.K	0.3733
	:442.K	0.4009
	:443.K	0.2710
	:444.K	0.5661
	:445.K	0.5885
	:446.K	0.5494
	:447.K	0.5527
	:448.K	0.4997
	:449.K	0.3464
	:450.K	0.5522
	:451.K	0.5379
	:452.K	0.3757
	:453.K	0.2933
	:454.K	0.3893
	:455.K	0.4871
	:456.K	0.5361
	:457.K	0.4339
	:458.K	0.2311
	:459.K	0.3616
	:460.K	0.4464
	:461.K	0.5969
	:462.K	0.5559
	:463.K	0.4089
	:464.K	0.2507
	:465.K	0.1555
	:466.K	0.2636
	:467.K	0.2632
	:468.K	0.2467
	:469.K	0.2609
	:470.K	0.2844
	:471.K	0.2771
	:472.K	0.2309
	:473.K	0.2949
	:474.K	0.4400
	:475.K	0.4464
	:476.K	0.2304
	:477.K	0.1730
	:478.K	0.1576
	:479.K	0.2726
	:480.K	0.1524
	:481.K	0.1672
	:482.K	0.3057
	:483.K	0.3925
	:484.K	0.4760
	:485.K	0.3504
	:486.K	0.3838
	:487.K	0.3486
	:488.K	0.3994
	:489.K	0.4520
	:490.K	0.4061
	:491.K	0.3830
	:492.K	0.3774
	:493.K	0.3894
	:494.K	0.2531
	:495.K	0.3832
	:496.K	0.4390
	:497.K	0.4084
	:498.K	0.2346
	:499.K	0.2944
	:500.K	0.4586
	:501.K	0.3935
	:502.K	0.2714
	:503.K	0.3585
	:504.K	0.3024
	:505.K	0.2580
	:506.K	0.3430
	:507.K	0.3447
	:508.K	0.2817
	:509.K	0.4225
	:510.K	0.6705
	:511.K	0.6350
	:512.K	0.4126
	:513.K	0.5136
	:514.K	0.7882
	:515.K	0.7749
	:516.K	0.5910
	:517.K	0.4984
	:518.K	0.4513
	:519.K	0.5346
	:520.K	0.5678
	:521.K	0.2548
	:522.K	0.4363
	:523.K	0.3880
	:524.K	0.3042
	:525.K	0.2171
	:526.K	0.2075
	:527.K	0.1977
	:528.K	0.1918
	:529.K	0.1611
	:530.K	0.2027
	:531.K	0.2061
	:532.K	0.2063
	:533.K	0.2472
	:534.K	0.2484
	:535.K	0.2240
	:536.K	0.1693
	:537.K	0.1902
	:538.K	0.2440
	:539.K	0.2810
	:540.K	0.3849
	:541.K	0.3587
	:542.K	0.3798
	:543.K	0.5402
	:544.K	0.5891
	:545.K	0.5232
	:546.K	0.6113
	:547.K	0.6034
	:548.K	0.8850
	:549.K	0.7018
	:550.K	0.5351
	:551.K	0.3262
	:552.K	0.1574
	:553.K	0.2564
	:554.K	0.4149
	:555.K	0.3100
	:556.K	0.2424
	:557.K	0.2311
	:558.K	0.1535
	:559.K	0.1433
	:560.K	0.2073
	:561.K	0.1502
	:562.K	0.3448
	:563.K	0.4723
	:564.K	0.1522
	:565.K	0.1453
	:566.K	0.1719
	:567.K	0.2087
	:568.K	0.2803
	:569.K	0.2264
	:570.K	0.4998
	:571.K	0.4104
	:572.K	0.4215
	:573.K	0.3896
	:574.K	0.4002
	:575.K	0.3267
	:576.K	0.3032
	:577.K	0.3853
	:578.K	0.4531
	:579.K	0.2908
	:580.K	0.3562
	:581.K	0.2781
	:582.K	0.2481
	:583.K	0.2331
	:584.K	0.3725
	:585.K	0.5147
	:586.K	0.3637
	:587.K	0.2844
	:588.K	0.2584
	:589.K	0.2721
	:590.K	0.2706
	:591.K	0.2547
	:592.K	0.3438
	:593.K	0.3141
	:594.K	0.4280
	:595.K	0.4532
	:596.K	0.2925
	:597.K	0.5096
	:598.K	0.3784
	:599.K	0.3845
	:600.K	0.4701
	:601.K	0.5084
	:602.K	0.4634
	:603.K	0.4339
	:604.K	0.3195
	:605.K	0.3556
	:606.K	0.2285
	:607.K	0.1339
	:608.K	0.1090
	:609.K	0.1269
	:610.K	0.2274
	:611.K	0.1826
	:612.K	0.3701
	:613.K	0.3966
	:614.K	0.4058
	:615.K	0.4265
	:616.K	0.3267
	:617.K	0.3854
	:618.K	0.4515
	:619.K	0.5049
	:620.K	0.5603
	:621.K	0.9034
	:622.K	0.9402
	:623.K	1.2048
	:624.K	0.6546
	:625.K	0.4690
	:626.K	0.4611
	:627.K	0.7878
	:628.K	0.4893
	:629.K	0.5380
	:630.K	0.5490
	:631.K	0.4732
	:632.K	0.1793
	:633.K	0.1890
	:634.K	0.1824
	:635.K	0.1546
	:636.K	0.0950
	:637.K	0.1746
	:638.K	0.2096
	:639.K	0.4060
	:640.K	0.4320
	:641.K	0.3719
	:642.K	0.5994
	:643.K	0.6557
	:644.K	0.8228
	:645.K	0.6980
	:646.K	0.6346
	:647.K	0.6615
	:648.K	0.5889
	:649.K	0.5053
	:650.K	0.2884
	:651.K	0.3464
	:652.K	0.3121
	:653.K	0.3363
	:654.K	0.4147
	:655.K	0.4332
	:656.K	0.3427
	:657.K	0.2999
	:658.K	0.2850
	:659.K	0.3267
	:660.K	0.3341
	:661.K	0.3183
	:662.K	0.3238
	:663.K	0.2796
	:664.K	0.2645
	:665.K	0.2206
	:666.K	0.2279
	:667.K	0.1728
	:668.K	0.1417
	:669.K	0.1984
	:670.K	0.2469
	:671.K	0.1313
	:672.K	0.1532
	:673.K	0.2040
	:674.K	0.2244
	:675.K	0.1895
	:676.K	0.2985
	:677.K	0.3827
	:678.K	0.4828
	:679.K	0.6259
	:680.K	0.4819
	:681.K	0.4131
	:682.K	0.5199
	:683.K	0.4435
	:684.K	0.2687
	:685.K	0.3126
	:686.K	0.2195
	:687.K	0.2094
	:688.K	0.1216
	:689.K	0.0781
	:690.K	0.2055
	:691.K	0.1726
	:692.K	0.1987
	:693.K	0.1481
	:694.K	0.0949
	:695.K	0.1176
	:696.K	0.1631
	:697.K	0.1128
	:698.K	0.4086
	:699.K	0.6194
	:700.K	0.5243
	:701.K	0.6365
	:702.K	0.2834
	:703.K	0.2538
	:704.K	0.2276
	:705.K	0.1533
	:706.K	0.2355
	:707.K	0.3638
	:708.K	0.1673
	:709.K	0.2897
	:710.K	0.2575
	:711.K	0.2386
	:712.K	0.2663
	:713.K	0.2642
	:714.K	0.2148
	:715.K	0.4146
	:716.K	0.3283
	:717.K	0.5560
	:718.K	0.3345
	:719.K	0.2669
	:720.K	0.3250
	:721.K	0.2380
	:722.K	0.1604
	:723.K	0.1467
	:724.K	0.1787
	:725.K	0.1557
	:726.K	0.1494
	:727.K	0.1550
	:728.K	0.1849
	:729.K	0.2019
	:730.K	0.2914
	:731.K	0.3429
	:732.K	0.3487
	:733.K	0.2307
	:734.K	0.1749
	:735.K	0.1720
	:736.K	0.2547
	:737.K	0.4216
	:738.K	0.4412
	:739.K	0.4978
	:740.K	0.4493
	:741.K	0.3623
	:742.K	0.6410
	:743.K	0.6625
	:744.K	0.7797
	:745.K	0.8212
	:746.K	0.8500
	:747.K	0.8593
	:748.K	1.8706
