# Supplementary material for: Structural basis of mechano-chemical coupling by the mitotic kinesin KIF14
Source: Nat Commun. 2021 Jun 15;12:3637. doi: 10.1038/s41467-021-23581-3 (PMC8206134; doi:10.1038/s41467-021-23581-3)
Supplement: Supplementary file 7 — Source Data [file 41467_2021_23581_MOESM7_ESM.zip › DataSource/Supplementary_Fig_5/MT-K748-AMPPNP_CTRMSD.txt]

attribute: MTK748AMPPNP_CTRMSD
recipient: residues
	:1.A	0.3665
	:2.A	0.2300
	:3.A	0.1326
	:4.A	0.1766
	:5.A	0.1657
	:6.A	0.1207
	:7.A	0.0848
	:8.A	0.0840
	:9.A	0.1154
	:10.A	0.1091
	:11.A	0.1096
	:12.A	0.0454
	:13.A	0.0887
	:14.A	0.0866
	:15.A	0.1011
	:16.A	0.0803
	:17.A	0.0729
	:18.A	0.0460
	:19.A	0.0542
	:20.A	0.0507
	:21.A	0.0841
	:22.A	0.0837
	:23.A	0.0635
	:24.A	0.0857
	:25.A	0.0652
	:26.A	0.1267
	:27.A	0.1468
	:28.A	0.1360
	:29.A	0.1261
	:30.A	0.1803
	:31.A	0.1774
	:32.A	0.2165
	:33.A	0.4627
	:34.A	0.3058
	:35.A	0.3442
	:36.A	0.2736
	:37.A	0.2093
	:38.A	0.2667
	:39.A	0.3676
	:40.A	0.4216
	:41.A	0.8272
	:42.A	0.9580
	:43.A	0.6567
	:44.A	0.9519
	:45.A	1.0917
	:46.A	0.7185
	:47.A	0.4104
	:48.A	0.4194
	:49.A	0.2026
	:50.A	0.2168
	:51.A	0.1123
	:52.A	0.2982
	:53.A	0.3223
	:54.A	0.3467
	:55.A	0.3254
	:56.A	0.2998
	:57.A	0.2105
	:58.A	0.4505
	:59.A	0.3800
	:60.A	0.4285
	:61.A	0.2208
	:62.A	0.1442
	:63.A	0.1394
	:64.A	0.0962
	:65.A	0.1217
	:66.A	0.1360
	:67.A	0.1621
	:68.A	0.1727
	:69.A	0.1047
	:70.A	0.1448
	:71.A	0.2864
	:72.A	0.2216
	:73.A	0.2765
	:74.A	0.2463
	:75.A	0.1505
	:76.A	0.1698
	:77.A	0.1505
	:78.A	0.1820
	:79.A	0.1903
	:80.A	0.2039
	:81.A	0.1605
	:82.A	0.1766
	:83.A	0.1815
	:84.A	0.2044
	:85.A	0.2790
	:86.A	0.1733
	:87.A	0.1287
	:88.A	0.1063
	:89.A	0.2102
	:90.A	0.2320
	:91.A	0.1458
	:92.A	0.2829
	:93.A	0.1446
	:94.A	0.1413
	:95.A	0.3383
	:96.A	0.3784
	:97.A	0.1596
	:98.A	0.1520
	:99.A	0.1812
	:100.A	0.2190
	:101.A	0.1465
	:102.A	0.2713
	:103.A	0.1311
	:104.A	0.1789
	:105.A	0.2410
	:106.A	0.2077
	:107.A	0.1396
	:108.A	0.1093
	:109.A	0.1065
	:110.A	0.1843
	:111.A	0.1669
	:112.A	0.0850
	:113.A	0.1260
	:114.A	0.1654
	:115.A	0.1573
	:116.A	0.2216
	:117.A	0.1633
	:118.A	0.1328
	:119.A	0.1182
	:120.A	0.1531
	:121.A	0.1821
	:122.A	0.1134
	:123.A	0.1015
	:124.A	0.1002
	:125.A	0.0974
	:126.A	0.0891
	:127.A	0.2027
	:128.A	0.2481
	:129.A	0.2225
	:130.A	0.2045
	:131.A	0.2322
	:132.A	0.2421
	:133.A	0.1753
	:134.A	0.1452
	:135.A	0.1445
	:136.A	0.1206
	:137.A	0.0749
	:138.A	0.0669
	:139.A	0.2206
	:140.A	0.1149
	:141.A	0.1397
	:142.A	0.1438
	:143.A	0.1444
	:144.A	0.2954
	:145.A	0.3275
	:146.A	0.4176
	:147.A	0.3679
	:148.A	0.1387
	:149.A	0.1318
	:150.A	0.1735
	:151.A	0.2210
	:152.A	0.1035
	:153.A	0.0717
	:154.A	0.1667
	:155.A	0.1423
	:156.A	0.0958
	:157.A	0.1033
	:158.A	0.0999
	:159.A	0.1324
	:160.A	0.1844
	:161.A	0.1214
	:162.A	0.1954
	:163.A	0.2068
	:164.A	0.1995
	:165.A	0.3089
	:166.A	0.3773
	:167.A	0.1493
	:168.A	0.2004
	:169.A	0.1509
	:170.A	0.1579
	:171.A	0.1100
	:172.A	0.1546
	:173.A	0.1017
	:174.A	0.1142
	:175.A	0.1340
	:176.A	0.0592
	:177.A	0.1412
	:178.A	0.1063
	:179.A	0.0813
	:180.A	0.0829
	:181.A	0.0851
	:182.A	0.0882
	:183.A	0.1187
	:184.A	0.1166
	:185.A	0.0805
	:186.A	0.1034
	:187.A	0.1190
	:188.A	0.1438
	:189.A	0.1361
	:190.A	0.1560
	:191.A	0.1340
	:192.A	0.1902
	:193.A	0.2726
	:194.A	0.4400
	:195.A	0.4897
	:196.A	0.2404
	:197.A	0.2155
	:198.A	0.2003
	:199.A	0.2534
	:200.A	0.2231
	:201.A	0.2162
	:202.A	0.2620
	:203.A	0.1042
	:204.A	0.1452
	:205.A	0.1055
	:206.A	0.0707
	:207.A	0.0932
	:208.A	0.1047
	:209.A	0.1014
	:210.A	0.1078
	:211.A	0.1010
	:212.A	0.0869
	:213.A	0.1082
	:214.A	0.1066
	:215.A	0.0941
	:216.A	0.0510
	:217.A	0.1065
	:218.A	0.1458
	:219.A	0.1383
	:220.A	0.1213
	:221.A	0.1338
	:222.A	0.1567
	:223.A	0.1615
	:224.A	0.1248
	:225.A	0.1224
	:226.A	0.1417
	:227.A	0.1355
	:228.A	0.1407
	:229.A	0.2216
	:230.A	0.2426
	:231.A	0.1475
	:232.A	0.1276
	:233.A	0.1691
	:234.A	0.2072
	:235.A	0.1078
	:236.A	0.0697
	:237.A	0.0883
	:238.A	0.0998
	:239.A	0.1656
	:240.A	0.1826
	:241.A	0.2557
	:242.A	0.1414
	:243.A	0.1321
	:244.A	0.1557
	:245.A	0.1884
	:246.A	0.0754
	:247.A	0.3328
	:248.A	0.3286
	:249.A	0.2513
	:250.A	0.2561
	:251.A	0.1579
	:252.A	0.2076
	:253.A	0.1679
	:254.A	0.1968
	:255.A	0.1926
	:256.A	0.2280
	:257.A	0.0716
	:258.A	0.0847
	:259.A	0.1444
	:260.A	0.1699
	:261.A	0.2755
	:262.A	0.2234
	:263.A	0.2084
	:264.A	0.1711
	:265.A	0.1511
	:266.A	0.2028
	:267.A	0.2817
	:268.A	0.2979
	:269.A	0.0996
	:270.A	0.1168
	:271.A	0.2848
	:272.A	0.1110
	:273.A	0.1593
	:274.A	0.1646
	:275.A	0.1602
	:276.A	0.0829
	:277.A	0.0938
	:278.A	0.1010
	:279.A	0.0840
	:280.A	0.1607
	:281.A	0.1967
	:282.A	0.2068
	:283.A	0.2501
	:284.A	0.1541
	:285.A	0.1659
	:286.A	0.2081
	:287.A	0.1522
	:288.A	0.1217
	:289.A	0.0925
	:290.A	0.1683
	:291.A	0.1568
	:292.A	0.1060
	:293.A	0.0664
	:294.A	0.0779
	:295.A	0.1146
	:296.A	0.0857
	:297.A	0.2215
	:298.A	0.2013
	:299.A	0.0859
	:300.A	0.1549
	:301.A	0.1655
	:302.A	0.1432
	:303.A	0.2250
	:304.A	0.1915
	:305.A	0.1571
	:306.A	0.1319
	:307.A	0.1617
	:308.A	0.1603
	:309.A	0.0890
	:310.A	0.0856
	:311.A	0.2191
	:312.A	0.2142
	:313.A	0.2020
	:314.A	0.1175
	:315.A	0.1345
	:316.A	0.0905
	:317.A	0.1292
	:318.A	0.1488
	:319.A	0.0990
	:320.A	0.1427
	:321.A	0.1509
	:322.A	0.1341
	:323.A	0.1890
	:324.A	0.1830
	:325.A	0.2836
	:326.A	0.3885
	:327.A	0.2914
	:328.A	0.2089
	:329.A	0.1628
	:330.A	0.1343
	:331.A	0.1013
	:332.A	0.1359
	:333.A	0.2302
	:334.A	0.1759
	:335.A	0.2540
	:336.A	0.2579
	:337.A	0.3676
	:338.A	0.1950
	:339.A	0.1827
	:340.A	0.1876
	:341.A	0.1910
	:342.A	0.1702
	:343.A	0.0961
	:344.A	0.1792
	:345.A	0.1182
	:346.A	0.1982
	:347.A	0.2644
	:348.A	0.3856
	:349.A	0.2901
	:350.A	0.6106
	:351.A	0.3213
	:352.A	0.1334
	:353.A	0.0565
	:354.A	0.1106
	:355.A	0.1062
	:356.A	0.1156
	:357.A	0.1660
	:358.A	0.0675
	:359.A	0.0615
	:360.A	0.1496
	:361.A	0.1715
	:362.A	0.1445
	:363.A	0.2265
	:364.A	0.2503
	:365.A	0.2705
	:366.A	0.2294
	:367.A	0.1309
	:368.A	0.1454
	:369.A	0.1945
	:370.A	0.1589
	:371.A	0.1287
	:372.A	0.2218
	:373.A	0.2754
	:374.A	0.2554
	:375.A	0.2548
	:376.A	0.2490
	:377.A	0.1415
	:378.A	0.1413
	:379.A	0.1124
	:380.A	0.2089
	:381.A	0.2170
	:382.A	0.2089
	:383.A	0.1808
	:384.A	0.1339
	:385.A	0.1325
	:386.A	0.1275
	:387.A	0.1024
	:388.A	0.0907
	:389.A	0.0992
	:390.A	0.1022
	:391.A	0.0777
	:392.A	0.0794
	:393.A	0.0765
	:394.A	0.0779
	:395.A	0.1897
	:396.A	0.2858
	:397.A	0.0917
	:398.A	0.1020
	:399.A	0.1072
	:400.A	0.0996
	:401.A	0.1530
	:402.A	0.2401
	:403.A	0.2473
	:404.A	0.1721
	:405.A	0.1405
	:406.A	0.2257
	:407.A	0.1023
	:408.A	0.1313
	:409.A	0.1358
	:410.A	0.1616
	:411.A	0.1255
	:412.A	0.1823
	:413.A	0.3484
	:414.A	0.2631
	:415.A	0.1960
	:416.A	0.1321
	:417.A	0.1720
	:418.A	0.1995
	:419.A	0.2161
	:420.A	0.1604
	:421.A	0.1313
	:422.A	0.1336
	:423.A	0.1374
	:424.A	0.1138
	:425.A	0.1076
	:426.A	0.1165
	:427.A	0.1175
	:428.A	0.1570
	:429.A	0.2198
	:430.A	0.2174
	:431.A	0.1186
	:432.A	0.1951
	:433.A	0.3329
	:434.A	0.2853
	:435.A	0.2638
	:436.A	0.2793
	:437.A	0.3178
	:438.A	0.3034
	:439.A	0.2228
	:440.A	0.3158
	:1.B	0.3603
	:2.B	0.2668
	:3.B	0.0912
	:4.B	0.0585
	:5.B	0.0820
	:6.B	0.0905
	:7.B	0.0897
	:8.B	0.1343
	:9.B	0.1219
	:10.B	0.1567
	:11.B	0.0854
	:12.B	0.0821
	:13.B	0.1295
	:14.B	0.0688
	:15.B	0.0514
	:16.B	0.0997
	:17.B	0.1945
	:18.B	0.1564
	:19.B	0.0608
	:20.B	0.0697
	:21.B	0.0670
	:22.B	0.0618
	:23.B	0.0684
	:24.B	0.1261
	:25.B	0.1221
	:26.B	0.1961
	:27.B	0.1848
	:28.B	0.1039
	:29.B	0.1256
	:30.B	0.1911
	:31.B	0.3165
	:32.B	0.4260
	:33.B	0.3437
	:34.B	0.2285
	:35.B	0.1765
	:36.B	0.1876
	:37.B	0.1247
	:38.B	0.0876
	:39.B	0.1279
	:40.B	0.1546
	:41.B	0.1599
	:42.B	0.1489
	:43.B	0.1960
	:44.B	0.1668
	:45.B	0.0846
	:46.B	0.0756
	:47.B	0.1508
	:48.B	0.2853
	:49.B	0.1297
	:50.B	0.1421
	:51.B	0.1539
	:52.B	0.1616
	:53.B	0.1589
	:54.B	0.1509
	:55.B	0.1499
	:56.B	0.1619
	:57.B	0.1440
	:58.B	0.1211
	:59.B	0.1021
	:60.B	0.2290
	:61.B	0.1037
	:62.B	0.1188
	:63.B	0.1762
	:64.B	0.1885
	:65.B	0.1792
	:66.B	0.1534
	:67.B	0.1736
	:68.B	0.1367
	:69.B	0.3892
	:70.B	0.1798
	:71.B	0.4183
	:72.B	0.3535
	:73.B	0.2636
	:74.B	0.2256
	:75.B	0.1239
	:76.B	0.1005
	:77.B	0.2036
	:78.B	0.2259
	:79.B	0.1707
	:80.B	0.1605
	:81.B	0.1932
	:82.B	0.1979
	:83.B	0.3461
	:84.B	0.3373
	:85.B	0.1466
	:86.B	0.2058
	:87.B	0.1688
	:88.B	0.1005
	:89.B	0.1287
	:90.B	0.1343
	:91.B	0.1593
	:92.B	0.1553
	:93.B	0.2125
	:94.B	0.3281
	:95.B	0.2868
	:96.B	0.1933
	:97.B	0.0792
	:98.B	0.0696
	:99.B	0.1181
	:100.B	0.1569
	:101.B	0.1700
	:102.B	0.2259
	:103.B	0.2582
	:104.B	0.2182
	:105.B	0.1581
	:106.B	0.1210
	:107.B	0.0849
	:108.B	0.2150
	:109.B	0.1902
	:110.B	0.1895
	:111.B	0.1238
	:112.B	0.1410
	:113.B	0.0985
	:114.B	0.0845
	:115.B	0.0790
	:116.B	0.0589
	:117.B	0.0787
	:118.B	0.0981
	:119.B	0.0767
	:120.B	0.0774
	:121.B	0.1321
	:122.B	0.1544
	:123.B	0.0954
	:124.B	0.1535
	:125.B	0.1878
	:126.B	0.1224
	:127.B	0.1270
	:128.B	0.2278
	:129.B	0.1751
	:130.B	0.1829
	:131.B	0.1373
	:132.B	0.1442
	:133.B	0.1121
	:134.B	0.0949
	:135.B	0.0905
	:136.B	0.2459
	:137.B	0.1716
	:138.B	0.1574
	:139.B	0.1416
	:140.B	0.4912
	:141.B	0.4813
	:142.B	0.3648
	:143.B	0.1860
	:144.B	0.2249
	:145.B	0.1848
	:146.B	0.1117
	:147.B	0.1884
	:148.B	0.2442
	:149.B	0.2292
	:150.B	0.0955
	:151.B	0.0617
	:152.B	0.1203
	:153.B	0.1184
	:154.B	0.1301
	:155.B	0.1358
	:156.B	0.1883
	:157.B	0.1557
	:158.B	0.0830
	:159.B	0.0725
	:160.B	0.1409
	:161.B	0.0718
	:162.B	0.1466
	:163.B	0.1375
	:164.B	0.1788
	:165.B	0.2180
	:166.B	0.1145
	:167.B	0.1317
	:168.B	0.2762
	:169.B	0.2882
	:170.B	0.1625
	:171.B	0.2076
	:172.B	0.1301
	:173.B	0.2552
	:174.B	0.2104
	:175.B	0.1600
	:176.B	0.2198
	:177.B	0.2866
	:178.B	0.2629
	:179.B	0.1833
	:180.B	0.2658
	:181.B	0.2246
	:182.B	0.1070
	:183.B	0.0723
	:184.B	0.0635
	:185.B	0.0866
	:186.B	0.0868
	:187.B	0.0802
	:188.B	0.1179
	:189.B	0.0935
	:190.B	0.1499
	:191.B	0.1592
	:192.B	0.0828
	:193.B	0.0654
	:194.B	0.0938
	:195.B	0.1661
	:196.B	0.1303
	:197.B	0.0904
	:198.B	0.1074
	:199.B	0.0736
	:200.B	0.1137
	:201.B	0.1277
	:202.B	0.1110
	:203.B	0.1325
	:204.B	0.1238
	:205.B	0.1224
	:206.B	0.0597
	:207.B	0.0745
	:208.B	0.0910
	:209.B	0.0717
	:210.B	0.0610
	:211.B	0.0637
	:212.B	0.1331
	:213.B	0.2360
	:214.B	0.2141
	:215.B	0.1001
	:216.B	0.1107
	:217.B	0.1573
	:218.B	0.1440
	:219.B	0.1613
	:220.B	0.2607
	:221.B	0.1709
	:222.B	0.0953
	:223.B	0.0668
	:224.B	0.0724
	:225.B	0.0743
	:226.B	0.0967
	:227.B	0.1036
	:228.B	0.0841
	:229.B	0.0949
	:230.B	0.0909
	:231.B	0.0677
	:232.B	0.0554
	:233.B	0.1125
	:234.B	0.1565
	:235.B	0.1419
	:236.B	0.0468
	:237.B	0.1148
	:238.B	0.1042
	:239.B	0.0971
	:240.B	0.1687
	:241.B	0.1561
	:242.B	0.0655
	:243.B	0.0915
	:244.B	0.1062
	:245.B	0.0913
	:246.B	0.2295
	:247.B	0.2550
	:248.B	0.2247
	:249.B	0.1668
	:250.B	0.1024
	:251.B	0.1367
	:252.B	0.1535
	:253.B	0.1174
	:254.B	0.1093
	:255.B	0.1245
	:256.B	0.2338
	:257.B	0.1933
	:258.B	0.1374
	:259.B	0.1400
	:260.B	0.0697
	:261.B	0.0836
	:262.B	0.1016
	:263.B	0.0913
	:264.B	0.1102
	:265.B	0.1275
	:266.B	0.1173
	:267.B	0.1348
	:268.B	0.1687
	:269.B	0.2278
	:270.B	0.2563
	:271.B	0.3719
	:272.B	0.3698
	:273.B	0.3336
	:274.B	0.1627
	:275.B	0.1115
	:276.B	0.2388
	:277.B	0.2411
	:278.B	0.1553
	:279.B	0.2503
	:280.B	0.3406
	:281.B	0.2519
	:282.B	0.2688
	:283.B	0.2259
	:284.B	0.3138
	:285.B	0.2965
	:286.B	0.2430
	:287.B	0.1646
	:288.B	0.1429
	:289.B	0.1919
	:290.B	0.1119
	:291.B	0.1361
	:292.B	0.1343
	:293.B	0.1426
	:294.B	0.0576
	:295.B	0.0739
	:296.B	0.1299
	:297.B	0.2630
	:298.B	0.2259
	:299.B	0.1932
	:300.B	0.0663
	:301.B	0.0710
	:302.B	0.1853
	:303.B	0.2602
	:304.B	0.1441
	:305.B	0.1358
	:306.B	0.1804
	:307.B	0.2176
	:308.B	0.2432
	:309.B	0.2903
	:310.B	0.1156
	:311.B	0.1030
	:312.B	0.1481
	:313.B	0.2063
	:314.B	0.1321
	:315.B	0.1455
	:316.B	0.1516
	:317.B	0.1517
	:318.B	0.1682
	:319.B	0.1673
	:320.B	0.2417
	:321.B	0.4531
	:322.B	0.2419
	:323.B	0.1545
	:324.B	0.1093
	:325.B	0.0954
	:326.B	0.1164
	:327.B	0.1545
	:328.B	0.1037
	:329.B	0.0956
	:330.B	0.1229
	:331.B	0.1419
	:332.B	0.1318
	:333.B	0.1154
	:334.B	0.1654
	:335.B	0.2132
	:336.B	0.2320
	:337.B	0.2176
	:338.B	0.2279
	:339.B	0.1655
	:340.B	0.1642
	:341.B	0.1457
	:342.B	0.1823
	:343.B	0.1279
	:344.B	0.1352
	:345.B	0.0941
	:346.B	0.1807
	:347.B	0.1556
	:348.B	0.1719
	:349.B	0.1773
	:350.B	0.2150
	:351.B	0.1237
	:352.B	0.0925
	:353.B	0.0894
	:354.B	0.1610
	:355.B	0.1786
	:356.B	0.1762
	:357.B	0.1965
	:358.B	0.2775
	:359.B	0.3308
	:360.B	0.2653
	:361.B	0.1284
	:362.B	0.2114
	:363.B	0.2560
	:364.B	0.1784
	:365.B	0.1718
	:366.B	0.1445
	:367.B	0.0619
	:368.B	0.0925
	:369.B	0.0556
	:370.B	0.1098
	:371.B	0.1265
	:372.B	0.1852
	:373.B	0.0988
	:374.B	0.0833
	:375.B	0.0738
	:376.B	0.1305
	:377.B	0.1698
	:378.B	0.1392
	:379.B	0.1288
	:380.B	0.1513
	:381.B	0.1652
	:382.B	0.2328
	:383.B	0.1235
	:384.B	0.1624
	:385.B	0.1737
	:386.B	0.3128
	:387.B	0.1936
	:388.B	0.0770
	:389.B	0.1591
	:390.B	0.1924
	:391.B	0.2042
	:392.B	0.2399
	:393.B	0.1968
	:394.B	0.1868
	:395.B	0.2398
	:396.B	0.2111
	:397.B	0.1301
	:398.B	0.1094
	:399.B	0.1095
	:400.B	0.1235
	:401.B	0.1502
	:402.B	0.1649
	:403.B	0.1840
	:404.B	0.2971
	:405.B	0.3598
	:406.B	0.1499
	:407.B	0.1232
	:408.B	0.1449
	:409.B	0.1758
	:410.B	0.1068
	:411.B	0.1118
	:412.B	0.1269
	:413.B	0.1222
	:414.B	0.0865
	:415.B	0.1008
	:416.B	0.1121
	:417.B	0.0931
	:418.B	0.0838
	:419.B	0.0876
	:420.B	0.0813
	:421.B	0.1361
	:422.B	0.1723
	:423.B	0.1564
	:424.B	0.1682
	:425.B	0.1711
	:426.B	0.2226
	:427.B	0.3035
	:428.B	0.4721
	:429.B	0.5799
	:-2.K	2.4836
	:-1.K	1.7644
	:0.K	1.1328
	:391.K	0.5424
	:392.K	0.2721
	:393.K	0.1687
	:394.K	0.1259
	:395.K	0.1771
	:396.K	0.1563
	:397.K	0.3130
	:398.K	0.2435
	:399.K	0.2615
	:400.K	0.4967
	:401.K	0.5586
	:402.K	0.4643
	:403.K	0.4304
	:404.K	0.5295
	:405.K	0.6446
	:406.K	0.5941
	:407.K	0.6841
	:408.K	0.8186
	:409.K	0.6514
	:410.K	0.4496
	:411.K	0.6769
	:412.K	0.4122
	:413.K	0.3212
	:414.K	0.3208
	:415.K	0.5027
	:416.K	0.6227
	:417.K	0.4636
	:418.K	0.4368
	:419.K	0.4706
	:420.K	0.3913
	:421.K	0.3160
	:422.K	0.2980
	:423.K	0.3958
	:424.K	0.3964
	:425.K	0.3182
	:426.K	0.6628
	:427.K	0.7276
	:428.K	0.8230
	:429.K	0.8262
	:430.K	0.5328
	:431.K	0.5907
	:432.K	0.5704
	:433.K	0.6191
	:434.K	0.3039
	:435.K	0.2848
	:436.K	0.2939
	:437.K	0.2964
	:438.K	0.4003
	:439.K	0.2743
	:440.K	0.5724
	:441.K	0.3993
	:442.K	0.5047
	:443.K	0.3518
	:444.K	0.4360
	:445.K	0.5431
	:446.K	0.5996
	:447.K	0.7208
	:448.K	0.6705
	:449.K	0.4377
	:450.K	0.3944
	:451.K	0.5347
	:452.K	0.4984
	:453.K	0.4640
	:454.K	0.2737
	:455.K	0.4340
	:456.K	0.4143
	:457.K	0.4247
	:458.K	0.3722
	:459.K	0.4206
	:460.K	0.6066
	:461.K	0.4635
	:462.K	0.5594
	:463.K	0.4049
	:464.K	0.3041
	:465.K	0.3825
	:466.K	0.3305
	:467.K	0.2274
	:468.K	0.3378
	:469.K	0.2421
	:470.K	0.2559
	:471.K	0.3152
	:472.K	0.2219
	:473.K	0.4070
	:474.K	0.2964
	:475.K	0.2530
	:476.K	0.1507
	:477.K	0.2136
	:478.K	0.2031
	:479.K	0.2412
	:480.K	0.2458
	:481.K	0.2922
	:482.K	0.2844
	:483.K	0.3967
	:484.K	0.2458
	:485.K	0.3221
	:486.K	0.2594
	:487.K	0.2778
	:488.K	0.3001
	:489.K	0.4265
	:490.K	0.5363
	:491.K	0.3344
	:492.K	0.2457
	:493.K	0.3302
	:494.K	0.3816
	:495.K	0.5696
	:496.K	0.5002
	:497.K	0.4698
	:498.K	0.6010
	:499.K	0.3079
	:500.K	0.2239
	:501.K	0.3793
	:502.K	0.2487
	:503.K	0.2407
	:504.K	0.2874
	:505.K	0.2515
	:506.K	0.2491
	:507.K	0.2827
	:508.K	0.2672
	:509.K	0.3269
	:510.K	0.5005
	:511.K	0.4773
	:512.K	0.4048
	:513.K	0.6758
	:514.K	0.8521
	:515.K	0.7219
	:516.K	0.5518
	:517.K	0.6122
	:518.K	0.5733
	:519.K	0.6606
	:520.K	0.6287
	:521.K	0.3278
	:522.K	0.3648
	:523.K	0.4876
	:524.K	0.2600
	:525.K	0.2199
	:526.K	0.1891
	:527.K	0.3551
	:528.K	0.1889
	:529.K	0.1945
	:530.K	0.1688
	:531.K	0.1339
	:532.K	0.1669
	:533.K	0.2077
	:534.K	0.2924
	:535.K	0.4378
	:536.K	0.1973
	:537.K	0.1441
	:538.K	0.1565
	:539.K	0.1674
	:540.K	0.3291
	:541.K	0.5226
	:542.K	0.5483
	:543.K	1.0255
	:544.K	0.9374
	:545.K	0.9839
	:546.K	0.9910
	:547.K	0.8574
	:548.K	0.9888
	:549.K	0.6317
	:550.K	0.5528
	:551.K	0.4663
	:552.K	0.3172
	:553.K	0.7215
	:554.K	0.5889
	:555.K	0.4835
	:556.K	0.3989
	:557.K	0.2622
	:558.K	0.2377
	:559.K	0.4286
	:560.K	0.4865
	:561.K	0.3792
	:562.K	0.3966
	:563.K	0.4625
	:564.K	0.2780
	:565.K	0.1342
	:566.K	0.2424
	:567.K	0.3540
	:568.K	0.6253
	:569.K	0.3401
	:570.K	0.5061
	:571.K	0.6554
	:572.K	0.4135
	:573.K	0.3461
	:574.K	0.4546
	:575.K	0.4937
	:576.K	0.6262
	:577.K	0.6902
	:578.K	0.6653
	:579.K	0.3398
	:580.K	0.3875
	:581.K	0.5074
	:582.K	0.4435
	:583.K	0.2813
	:584.K	0.4400
	:585.K	0.5514
	:586.K	0.4010
	:587.K	0.2927
	:588.K	0.2590
	:589.K	0.2565
	:590.K	0.2413
	:591.K	0.2268
	:592.K	0.3240
	:593.K	0.4295
	:594.K	0.4552
	:595.K	0.4278
	:596.K	0.3461
	:597.K	0.4838
	:598.K	0.3342
	:599.K	0.4485
	:600.K	0.3447
	:601.K	0.3462
	:602.K	0.2888
	:603.K	0.3314
	:604.K	0.3552
	:605.K	0.4036
	:606.K	0.4146
	:607.K	0.1729
	:608.K	0.1218
	:609.K	0.1216
	:610.K	0.1690
	:611.K	0.2261
	:612.K	0.2701
	:613.K	0.2572
	:614.K	0.2064
	:615.K	0.2299
	:616.K	0.3466
	:617.K	0.3970
	:618.K	0.6077
	:619.K	0.7035
	:620.K	0.8835
	:621.K	0.8515
	:622.K	0.9927
	:623.K	0.8785
	:624.K	0.7745
	:625.K	0.6335
	:626.K	0.4986
	:627.K	0.4682
	:628.K	0.4344
	:629.K	0.2177
	:630.K	0.3063
	:631.K	0.3712
	:632.K	0.2168
	:633.K	0.2209
	:634.K	0.1942
	:635.K	0.1657
	:636.K	0.1299
	:637.K	0.1907
	:638.K	0.1201
	:639.K	0.2096
	:640.K	0.3010
	:641.K	0.2761
	:642.K	0.3313
	:643.K	0.3520
	:644.K	0.4819
	:645.K	0.4968
	:646.K	0.7271
	:647.K	0.6219
	:648.K	0.5707
	:649.K	0.6429
	:650.K	0.4657
	:651.K	0.3891
	:652.K	0.4531
	:653.K	0.3886
	:654.K	0.3809
	:655.K	0.3522
	:656.K	0.2937
	:657.K	0.3060
	:658.K	0.2448
	:659.K	0.1662
	:660.K	0.1511
	:661.K	0.1549
	:662.K	0.1453
	:663.K	0.1216
	:664.K	0.1201
	:665.K	0.1615
	:666.K	0.1783
	:667.K	0.1485
	:668.K	0.1408
	:669.K	0.2466
	:670.K	0.2145
	:671.K	0.1914
	:672.K	0.2411
	:673.K	0.2800
	:674.K	0.2812
	:675.K	0.1816
	:676.K	0.2232
	:677.K	0.2974
	:678.K	0.7179
	:679.K	1.0264
	:680.K	0.7770
	:681.K	0.5209
	:682.K	0.4839
	:683.K	0.3740
	:684.K	0.3974
	:685.K	0.3945
	:686.K	0.2041
	:687.K	0.1947
	:688.K	0.2945
	:689.K	0.2972
	:690.K	0.2465
	:691.K	0.2727
	:692.K	0.2497
	:693.K	0.2211
	:694.K	0.2174
	:695.K	0.1732
	:696.K	0.3230
	:697.K	0.3185
	:698.K	0.1875
	:699.K	0.2516
	:700.K	0.2258
	:701.K	0.2450
	:702.K	0.1934
	:703.K	0.2561
	:704.K	0.3620
	:705.K	0.3423
	:706.K	0.3807
	:707.K	0.1714
	:708.K	0.3139
	:709.K	0.3156
	:710.K	0.2196
	:711.K	0.2366
	:712.K	0.2635
	:713.K	0.2198
	:714.K	0.2536
	:715.K	0.3798
	:716.K	0.3070
	:717.K	0.4787
	:718.K	0.3373
	:719.K	0.3224
	:720.K	0.3732
	:721.K	0.5506
	:722.K	0.3195
	:723.K	0.2916
	:724.K	0.2255
	:725.K	0.1669
	:726.K	0.1794
	:727.K	0.2401
	:728.K	0.2302
	:729.K	0.1847
	:730.K	0.2949
	:731.K	0.2988
	:732.K	0.2851
	:733.K	0.2455
	:734.K	0.3624
	:735.K	0.2183
	:736.K	0.2457
	:737.K	0.5109
	:738.K	0.3045
	:739.K	0.2527
	:740.K	0.2852
	:741.K	0.5471
	:742.K	0.4905
	:743.K	0.4145
	:744.K	0.5213
	:745.K	0.3968
	:746.K	0.5401
	:747.K	0.6875
	:748.K	1.1371
