# Supplementary material for: Structural basis of mechano-chemical coupling by the mitotic kinesin KIF14
Source: Nat Commun. 2021 Jun 15;12:3637. doi: 10.1038/s41467-021-23581-3 (PMC8206134; doi:10.1038/s41467-021-23581-3)
Supplement: Supplementary file 7 — Source Data [file 41467_2021_23581_MOESM7_ESM.zip › DataSource/Supplementary_Fig_5/MT-K755-ADP_CTRMSD.txt]

attribute: MTK755ADP_CTRMSD
recipient: residues
	:1.A	0.2117
	:2.A	0.2482
	:3.A	0.2411
	:4.A	0.2862
	:5.A	0.0783
	:6.A	0.0560
	:7.A	0.0525
	:8.A	0.0742
	:9.A	0.0991
	:10.A	0.1001
	:11.A	0.0806
	:12.A	0.1602
	:13.A	0.1188
	:14.A	0.0415
	:15.A	0.0427
	:16.A	0.0485
	:17.A	0.1701
	:18.A	0.2500
	:19.A	0.0753
	:20.A	0.0849
	:21.A	0.0568
	:22.A	0.0521
	:23.A	0.0625
	:24.A	0.1091
	:25.A	0.1210
	:26.A	0.0933
	:27.A	0.1050
	:28.A	0.0902
	:29.A	0.1332
	:30.A	0.2317
	:31.A	0.1305
	:32.A	0.0870
	:33.A	0.0928
	:34.A	0.1727
	:35.A	0.1850
	:36.A	0.4862
	:37.A	0.5883
	:38.A	0.8606
	:39.A	0.6870
	:40.A	0.1968
	:41.A	0.4526
	:42.A	0.2722
	:43.A	0.2238
	:44.A	0.3333
	:45.A	0.3684
	:46.A	0.3008
	:47.A	0.3091
	:48.A	0.2711
	:49.A	0.2188
	:50.A	0.2093
	:51.A	0.1596
	:52.A	0.0988
	:53.A	0.2577
	:54.A	0.2691
	:55.A	0.1488
	:56.A	0.1207
	:57.A	0.1971
	:58.A	0.2421
	:59.A	0.1878
	:60.A	0.1561
	:61.A	0.1450
	:62.A	0.0692
	:63.A	0.0710
	:64.A	0.0634
	:65.A	0.1078
	:66.A	0.1515
	:67.A	0.2679
	:68.A	0.1337
	:69.A	0.1723
	:70.A	0.1401
	:71.A	0.1895
	:72.A	0.1282
	:73.A	0.1513
	:74.A	0.0964
	:75.A	0.0834
	:76.A	0.0802
	:77.A	0.0777
	:78.A	0.1033
	:79.A	0.1467
	:80.A	0.1275
	:81.A	0.1209
	:82.A	0.0962
	:83.A	0.0970
	:84.A	0.1039
	:85.A	0.1099
	:86.A	0.1099
	:87.A	0.1069
	:88.A	0.1185
	:89.A	0.1617
	:90.A	0.2162
	:91.A	0.1854
	:92.A	0.2393
	:93.A	0.2090
	:94.A	0.1493
	:95.A	0.1449
	:96.A	0.2019
	:97.A	0.1616
	:98.A	0.1313
	:99.A	0.1369
	:100.A	0.2560
	:101.A	0.1446
	:102.A	0.3052
	:103.A	0.2040
	:104.A	0.1944
	:105.A	0.1267
	:106.A	0.1069
	:107.A	0.1514
	:108.A	0.1882
	:109.A	0.2267
	:110.A	0.2692
	:111.A	0.4728
	:112.A	0.4303
	:113.A	0.4708
	:114.A	0.2660
	:115.A	0.0790
	:116.A	0.0952
	:117.A	0.2111
	:118.A	0.2413
	:119.A	0.1326
	:120.A	0.1750
	:121.A	0.2095
	:122.A	0.1344
	:123.A	0.1402
	:124.A	0.1322
	:125.A	0.1009
	:126.A	0.1105
	:127.A	0.1037
	:128.A	0.1156
	:129.A	0.2446
	:130.A	0.2075
	:131.A	0.1501
	:132.A	0.1487
	:133.A	0.1195
	:134.A	0.1542
	:135.A	0.0533
	:136.A	0.0508
	:137.A	0.0554
	:138.A	0.0747
	:139.A	0.0636
	:140.A	0.0833
	:141.A	0.0876
	:142.A	0.0963
	:143.A	0.1053
	:144.A	0.2496
	:145.A	0.1876
	:146.A	0.0904
	:147.A	0.0630
	:148.A	0.0800
	:149.A	0.0981
	:150.A	0.0905
	:151.A	0.0743
	:152.A	0.0891
	:153.A	0.0523
	:154.A	0.0662
	:155.A	0.0938
	:156.A	0.0960
	:157.A	0.1039
	:158.A	0.1409
	:159.A	0.0980
	:160.A	0.0784
	:161.A	0.0865
	:162.A	0.1569
	:163.A	0.1978
	:164.A	0.1493
	:165.A	0.1527
	:166.A	0.0558
	:167.A	0.2237
	:168.A	0.2329
	:169.A	0.1389
	:170.A	0.1772
	:171.A	0.2009
	:172.A	0.1854
	:173.A	0.1519
	:174.A	0.0859
	:175.A	0.0678
	:176.A	0.0784
	:177.A	0.0723
	:178.A	0.1327
	:179.A	0.1209
	:180.A	0.2071
	:181.A	0.0742
	:182.A	0.0745
	:183.A	0.0802
	:184.A	0.0904
	:185.A	0.0826
	:186.A	0.0954
	:187.A	0.1210
	:188.A	0.1143
	:189.A	0.0963
	:190.A	0.0991
	:191.A	0.1241
	:192.A	0.1016
	:193.A	0.3661
	:194.A	0.2256
	:195.A	0.1645
	:196.A	0.1673
	:197.A	0.2528
	:198.A	0.1950
	:199.A	0.1858
	:200.A	0.1223
	:201.A	0.0917
	:202.A	0.0979
	:203.A	0.1136
	:204.A	0.1159
	:205.A	0.1581
	:206.A	0.1546
	:207.A	0.0878
	:208.A	0.1037
	:209.A	0.1339
	:210.A	0.1748
	:211.A	0.1392
	:212.A	0.0820
	:213.A	0.1252
	:214.A	0.1395
	:215.A	0.1200
	:216.A	0.0589
	:217.A	0.0727
	:218.A	0.0777
	:219.A	0.0775
	:220.A	0.1278
	:221.A	0.1235
	:222.A	0.1706
	:223.A	0.3007
	:224.A	0.1214
	:225.A	0.1245
	:226.A	0.1051
	:227.A	0.1090
	:228.A	0.0892
	:229.A	0.0985
	:230.A	0.1103
	:231.A	0.0784
	:232.A	0.0838
	:233.A	0.1062
	:234.A	0.1206
	:235.A	0.0893
	:236.A	0.0854
	:237.A	0.1212
	:238.A	0.1517
	:239.A	0.1548
	:240.A	0.1321
	:241.A	0.1249
	:242.A	0.1198
	:243.A	0.1697
	:244.A	0.0960
	:245.A	0.0919
	:246.A	0.1859
	:247.A	0.1024
	:248.A	0.0931
	:249.A	0.1043
	:250.A	0.1761
	:251.A	0.2040
	:252.A	0.1493
	:253.A	0.1323
	:254.A	0.1564
	:255.A	0.1618
	:256.A	0.3878
	:257.A	0.1728
	:258.A	0.1684
	:259.A	0.1000
	:260.A	0.0829
	:261.A	0.0969
	:262.A	0.0965
	:263.A	0.1280
	:264.A	0.0400
	:265.A	0.0657
	:266.A	0.0664
	:267.A	0.1590
	:268.A	0.2263
	:269.A	0.0739
	:270.A	0.0814
	:271.A	0.1324
	:272.A	0.1231
	:273.A	0.1382
	:274.A	0.5296
	:275.A	0.5323
	:276.A	0.6223
	:277.A	0.4592
	:278.A	0.1684
	:279.A	0.2013
	:280.A	0.1609
	:281.A	0.1862
	:282.A	0.1880
	:283.A	0.2334
	:284.A	0.1747
	:285.A	0.1857
	:286.A	0.2694
	:287.A	0.2516
	:288.A	0.1400
	:289.A	0.1115
	:290.A	0.0933
	:291.A	0.0975
	:292.A	0.0883
	:293.A	0.1196
	:294.A	0.1021
	:295.A	0.0853
	:296.A	0.0720
	:297.A	0.2470
	:298.A	0.1693
	:299.A	0.2012
	:300.A	0.0899
	:301.A	0.0834
	:302.A	0.0901
	:303.A	0.0990
	:304.A	0.0787
	:305.A	0.0837
	:306.A	0.0815
	:307.A	0.0831
	:308.A	0.1020
	:309.A	0.1058
	:310.A	0.0868
	:311.A	0.0817
	:312.A	0.0532
	:313.A	0.0767
	:314.A	0.1158
	:315.A	0.0954
	:316.A	0.1418
	:317.A	0.1043
	:318.A	0.0912
	:319.A	0.1000
	:320.A	0.1367
	:321.A	0.1561
	:322.A	0.1215
	:323.A	0.1436
	:324.A	0.1881
	:325.A	0.3341
	:326.A	0.4407
	:327.A	0.3334
	:328.A	0.3097
	:329.A	0.1784
	:330.A	0.1245
	:331.A	0.1258
	:332.A	0.1338
	:333.A	0.0852
	:334.A	0.1032
	:335.A	0.0720
	:336.A	0.0920
	:337.A	0.1581
	:338.A	0.1264
	:339.A	0.1012
	:340.A	0.0820
	:341.A	0.0713
	:342.A	0.1325
	:343.A	0.1594
	:344.A	0.1859
	:345.A	0.1255
	:346.A	0.1599
	:347.A	0.1221
	:348.A	0.1061
	:349.A	0.1481
	:350.A	0.2319
	:351.A	0.1118
	:352.A	0.2621
	:353.A	0.1807
	:354.A	0.1188
	:355.A	0.1286
	:356.A	0.1522
	:357.A	0.1271
	:358.A	0.1084
	:359.A	0.0878
	:360.A	0.1357
	:361.A	0.0793
	:362.A	0.0655
	:363.A	0.0986
	:364.A	0.1087
	:365.A	0.0918
	:366.A	0.2694
	:367.A	0.1146
	:368.A	0.1260
	:369.A	0.1975
	:370.A	0.0975
	:371.A	0.2511
	:372.A	0.1981
	:373.A	0.1720
	:374.A	0.1531
	:375.A	0.1264
	:376.A	0.1048
	:377.A	0.0774
	:378.A	0.1004
	:379.A	0.0576
	:380.A	0.0506
	:381.A	0.1172
	:382.A	0.1162
	:383.A	0.1581
	:384.A	0.1877
	:385.A	0.1759
	:386.A	0.2057
	:387.A	0.2748
	:388.A	0.3594
	:389.A	0.3644
	:390.A	0.1858
	:391.A	0.2484
	:392.A	0.1658
	:393.A	0.1196
	:394.A	0.0798
	:395.A	0.1708
	:396.A	0.2438
	:397.A	0.0685
	:398.A	0.0724
	:399.A	0.0951
	:400.A	0.0911
	:401.A	0.0826
	:402.A	0.1031
	:403.A	0.1609
	:404.A	0.1444
	:405.A	0.1121
	:406.A	0.1287
	:407.A	0.1186
	:408.A	0.1126
	:409.A	0.1584
	:410.A	0.0785
	:411.A	0.1262
	:412.A	0.1803
	:413.A	0.2117
	:414.A	0.2100
	:415.A	0.1270
	:416.A	0.1775
	:417.A	0.2003
	:418.A	0.0886
	:419.A	0.1103
	:420.A	0.2397
	:421.A	0.2022
	:422.A	0.1095
	:423.A	0.1744
	:424.A	0.2118
	:425.A	0.2495
	:426.A	0.1748
	:427.A	0.1323
	:428.A	0.1235
	:429.A	0.0979
	:430.A	0.1181
	:431.A	0.1855
	:432.A	0.2558
	:433.A	0.1737
	:434.A	0.1407
	:435.A	0.1685
	:436.A	0.1482
	:437.A	0.1253
	:438.A	0.1313
	:439.A	0.1724
	:440.A	0.2867
	:441.A	0.4369
	:1.B	0.3664
	:2.B	0.2403
	:3.B	0.1210
	:4.B	0.0935
	:5.B	0.1297
	:6.B	0.0960
	:7.B	0.0788
	:8.B	0.1849
	:9.B	0.1715
	:10.B	0.3441
	:11.B	0.2682
	:12.B	0.1422
	:13.B	0.2230
	:14.B	0.3088
	:15.B	0.1485
	:16.B	0.0975
	:17.B	0.1654
	:18.B	0.1913
	:19.B	0.1524
	:20.B	0.1091
	:21.B	0.1491
	:22.B	0.2175
	:23.B	0.1402
	:24.B	0.1415
	:25.B	0.1300
	:26.B	0.2036
	:27.B	0.1427
	:28.B	0.1085
	:29.B	0.0990
	:30.B	0.1476
	:31.B	0.1209
	:32.B	0.1027
	:33.B	0.1936
	:34.B	0.1570
	:35.B	0.1108
	:36.B	0.0779
	:37.B	0.0986
	:38.B	0.1197
	:39.B	0.2265
	:40.B	0.2151
	:41.B	0.1599
	:42.B	0.2198
	:43.B	0.0818
	:44.B	0.1302
	:45.B	0.1571
	:46.B	0.1335
	:47.B	0.0792
	:48.B	0.1203
	:49.B	0.1474
	:50.B	0.1496
	:51.B	0.0826
	:52.B	0.0635
	:53.B	0.2087
	:54.B	0.2462
	:55.B	0.3775
	:56.B	0.2409
	:57.B	0.1741
	:58.B	0.1601
	:59.B	0.0910
	:60.B	0.1052
	:61.B	0.0621
	:62.B	0.0885
	:63.B	0.1094
	:64.B	0.1587
	:65.B	0.2712
	:66.B	0.2706
	:67.B	0.3993
	:68.B	0.2681
	:69.B	0.2249
	:70.B	0.3882
	:71.B	0.3858
	:72.B	0.2821
	:73.B	0.2880
	:74.B	0.3810
	:75.B	0.4473
	:76.B	0.3018
	:77.B	0.1373
	:78.B	0.1438
	:79.B	0.0988
	:80.B	0.2006
	:81.B	0.0926
	:82.B	0.1295
	:83.B	0.1604
	:84.B	0.1299
	:85.B	0.0776
	:86.B	0.1748
	:87.B	0.2702
	:88.B	0.2073
	:89.B	0.1135
	:90.B	0.0826
	:91.B	0.1206
	:92.B	0.1709
	:93.B	0.1905
	:94.B	0.1413
	:95.B	0.1626
	:96.B	0.2057
	:97.B	0.1226
	:98.B	0.1945
	:99.B	0.1715
	:100.B	0.0934
	:101.B	0.1135
	:102.B	0.1494
	:103.B	0.1422
	:104.B	0.1216
	:105.B	0.1005
	:106.B	0.1036
	:107.B	0.2848
	:108.B	0.6187
	:109.B	0.4431
	:110.B	0.1658
	:111.B	0.2595
	:112.B	0.2134
	:113.B	0.1673
	:114.B	0.1077
	:115.B	0.2540
	:116.B	0.1288
	:117.B	0.1052
	:118.B	0.0996
	:119.B	0.1899
	:120.B	0.1319
	:121.B	0.1742
	:122.B	0.1476
	:123.B	0.1117
	:124.B	0.1043
	:125.B	0.1417
	:126.B	0.1902
	:127.B	0.1807
	:128.B	0.1493
	:129.B	0.1716
	:130.B	0.1759
	:131.B	0.1543
	:132.B	0.0819
	:133.B	0.0850
	:134.B	0.1020
	:135.B	0.1204
	:136.B	0.1505
	:137.B	0.1344
	:138.B	0.1287
	:139.B	0.1569
	:140.B	0.1737
	:141.B	0.1714
	:142.B	0.1092
	:143.B	0.4749
	:144.B	0.5068
	:145.B	0.2305
	:146.B	0.1150
	:147.B	0.1051
	:148.B	0.1651
	:149.B	0.0774
	:150.B	0.0721
	:151.B	0.0918
	:152.B	0.1081
	:153.B	0.0838
	:154.B	0.0857
	:155.B	0.0721
	:156.B	0.0661
	:157.B	0.1021
	:158.B	0.1017
	:159.B	0.0726
	:160.B	0.1028
	:161.B	0.1174
	:162.B	0.1182
	:163.B	0.1163
	:164.B	0.0630
	:165.B	0.1889
	:166.B	0.1981
	:167.B	0.1308
	:168.B	0.1698
	:169.B	0.1273
	:170.B	0.0819
	:171.B	0.1260
	:172.B	0.0976
	:173.B	0.1959
	:174.B	0.1752
	:175.B	0.3253
	:176.B	0.1729
	:177.B	0.3236
	:178.B	0.3782
	:179.B	0.2914
	:180.B	0.1516
	:181.B	0.0945
	:182.B	0.0657
	:183.B	0.0928
	:184.B	0.1021
	:185.B	0.0991
	:186.B	0.1068
	:187.B	0.2285
	:188.B	0.1426
	:189.B	0.1691
	:190.B	0.2755
	:191.B	0.2212
	:192.B	0.1740
	:193.B	0.1972
	:194.B	0.1339
	:195.B	0.1533
	:196.B	0.1671
	:197.B	0.1383
	:198.B	0.1102
	:199.B	0.0704
	:200.B	0.0979
	:201.B	0.1068
	:202.B	0.0697
	:203.B	0.1087
	:204.B	0.1621
	:205.B	0.1742
	:206.B	0.1096
	:207.B	0.1570
	:208.B	0.1771
	:209.B	0.1343
	:210.B	0.0831
	:211.B	0.0923
	:212.B	0.0930
	:213.B	0.1071
	:214.B	0.1589
	:215.B	0.1122
	:216.B	0.1305
	:217.B	0.0999
	:218.B	0.0849
	:219.B	0.1213
	:220.B	0.3126
	:221.B	0.1622
	:222.B	0.1040
	:223.B	0.1069
	:224.B	0.3699
	:225.B	0.1771
	:226.B	0.1312
	:227.B	0.1861
	:228.B	0.1026
	:229.B	0.0848
	:230.B	0.1112
	:231.B	0.0939
	:232.B	0.0627
	:233.B	0.0698
	:234.B	0.0876
	:235.B	0.0697
	:236.B	0.1030
	:237.B	0.1931
	:238.B	0.0937
	:239.B	0.1213
	:240.B	0.0731
	:241.B	0.1944
	:242.B	0.1587
	:243.B	0.1268
	:244.B	0.1237
	:245.B	0.1227
	:246.B	0.0865
	:247.B	0.1049
	:248.B	0.1723
	:249.B	0.1164
	:250.B	0.0866
	:251.B	0.1716
	:252.B	0.1443
	:253.B	0.0952
	:254.B	0.0817
	:255.B	0.1072
	:256.B	0.1285
	:257.B	0.1287
	:258.B	0.1208
	:259.B	0.1340
	:260.B	0.0861
	:261.B	0.0866
	:262.B	0.0805
	:263.B	0.0670
	:264.B	0.0598
	:265.B	0.0693
	:266.B	0.0961
	:267.B	0.1203
	:268.B	0.0991
	:269.B	0.0532
	:270.B	0.0582
	:271.B	0.0789
	:272.B	0.0775
	:273.B	0.2008
	:274.B	0.3987
	:275.B	0.3712
	:276.B	0.3205
	:277.B	0.3224
	:278.B	0.2368
	:279.B	0.2486
	:280.B	0.3090
	:281.B	0.3070
	:282.B	0.3217
	:283.B	0.2712
	:284.B	0.2472
	:285.B	0.2657
	:286.B	0.1758
	:287.B	0.1968
	:288.B	0.1912
	:289.B	0.1070
	:290.B	0.1135
	:291.B	0.1289
	:292.B	0.1250
	:293.B	0.0988
	:294.B	0.0682
	:295.B	0.0846
	:296.B	0.2535
	:297.B	0.4051
	:298.B	0.1917
	:299.B	0.1138
	:300.B	0.0728
	:301.B	0.0822
	:302.B	0.1267
	:303.B	0.2160
	:304.B	0.1733
	:305.B	0.1536
	:306.B	0.1252
	:307.B	0.0897
	:308.B	0.0983
	:309.B	0.1224
	:310.B	0.0837
	:311.B	0.0805
	:312.B	0.0835
	:313.B	0.0823
	:314.B	0.1450
	:315.B	0.1384
	:316.B	0.1716
	:317.B	0.1807
	:318.B	0.1896
	:319.B	0.1820
	:320.B	0.2088
	:321.B	0.1741
	:322.B	0.1830
	:323.B	0.1797
	:324.B	0.2122
	:325.B	0.2064
	:326.B	0.1369
	:327.B	0.0796
	:328.B	0.0940
	:329.B	0.0882
	:330.B	0.0940
	:331.B	0.0870
	:332.B	0.1162
	:333.B	0.1393
	:334.B	0.1540
	:335.B	0.1075
	:336.B	0.0698
	:337.B	0.1247
	:338.B	0.1208
	:339.B	0.0880
	:340.B	0.0980
	:341.B	0.1046
	:342.B	0.1144
	:343.B	0.1607
	:344.B	0.2725
	:345.B	0.2459
	:346.B	0.1063
	:347.B	0.2204
	:348.B	0.1374
	:349.B	0.0870
	:350.B	0.0861
	:351.B	0.0717
	:352.B	0.0694
	:353.B	0.0736
	:354.B	0.0944
	:355.B	0.1081
	:356.B	0.1411
	:357.B	0.2114
	:358.B	0.2793
	:359.B	0.2687
	:360.B	0.2576
	:361.B	0.1745
	:362.B	0.2290
	:363.B	0.1657
	:364.B	0.1406
	:365.B	0.1437
	:366.B	0.1758
	:367.B	0.0769
	:368.B	0.0935
	:369.B	0.1334
	:370.B	0.0848
	:371.B	0.0778
	:372.B	0.1731
	:373.B	0.1080
	:374.B	0.1546
	:375.B	0.1948
	:376.B	0.2371
	:377.B	0.1711
	:378.B	0.2553
	:379.B	0.1556
	:380.B	0.1069
	:381.B	0.1399
	:382.B	0.2356
	:383.B	0.2070
	:384.B	0.0721
	:385.B	0.1096
	:386.B	0.1251
	:387.B	0.1501
	:388.B	0.2179
	:389.B	0.1467
	:390.B	0.1761
	:391.B	0.4600
	:392.B	0.3631
	:393.B	0.2802
	:394.B	0.1071
	:395.B	0.1478
	:396.B	0.1125
	:397.B	0.1261
	:398.B	0.0915
	:399.B	0.1386
	:400.B	0.1663
	:401.B	0.1653
	:402.B	0.1591
	:403.B	0.1817
	:404.B	0.2488
	:405.B	0.2395
	:406.B	0.1805
	:407.B	0.1741
	:408.B	0.1687
	:409.B	0.1710
	:410.B	0.1159
	:411.B	0.1148
	:412.B	0.1400
	:413.B	0.1315
	:414.B	0.1733
	:415.B	0.1988
	:416.B	0.1595
	:417.B	0.1575
	:418.B	0.1355
	:419.B	0.1056
	:420.B	0.1283
	:421.B	0.1076
	:422.B	0.1043
	:423.B	0.1504
	:424.B	0.1956
	:425.B	0.1544
	:426.B	0.1649
	:427.B	0.4445
	:428.B	0.7824
	:390.K	0.6327
	:391.K	0.4579
	:392.K	0.2584
	:393.K	0.2444
	:394.K	0.2941
	:395.K	0.3233
	:396.K	0.3559
	:397.K	0.1420
	:398.K	0.1390
	:399.K	0.1645
	:400.K	0.1716
	:401.K	0.1482
	:402.K	0.1078
	:403.K	0.1775
	:404.K	0.3371
	:405.K	0.2753
	:406.K	0.2421
	:407.K	0.2506
	:408.K	0.1336
	:409.K	0.1450
	:410.K	0.2038
	:411.K	0.1710
	:412.K	0.1700
	:413.K	0.1747
	:414.K	0.1626
	:415.K	0.1565
	:416.K	0.1424
	:417.K	0.1290
	:418.K	0.1536
	:419.K	0.3222
	:420.K	0.4332
	:421.K	0.4361
	:422.K	0.3749
	:423.K	0.3101
	:424.K	0.1802
	:425.K	0.1429
	:426.K	0.1952
	:427.K	0.2240
	:428.K	0.2997
	:429.K	0.2497
	:430.K	0.2491
	:431.K	0.2132
	:432.K	0.2870
	:433.K	0.2627
	:434.K	0.1763
	:435.K	0.2428
	:436.K	0.2049
	:437.K	0.2019
	:438.K	0.2118
	:439.K	0.2779
	:440.K	0.1120
	:441.K	0.2575
	:442.K	0.1718
	:443.K	0.1380
	:444.K	0.3248
	:445.K	0.3959
	:446.K	0.3515
	:447.K	0.3493
	:448.K	0.3292
	:449.K	0.1431
	:450.K	0.1546
	:451.K	0.2089
	:452.K	0.1852
	:453.K	0.1866
	:454.K	0.1590
	:455.K	0.1108
	:456.K	0.1615
	:457.K	0.1491
	:458.K	0.1107
	:459.K	0.1300
	:460.K	0.1275
	:461.K	0.1144
	:462.K	0.1774
	:463.K	0.1688
	:464.K	0.1570
	:465.K	0.2056
	:466.K	0.1719
	:467.K	0.1386
	:468.K	0.2715
	:469.K	0.2822
	:470.K	0.1505
	:471.K	0.1573
	:472.K	0.1500
	:473.K	0.1866
	:474.K	0.1901
	:475.K	0.1463
	:476.K	0.1567
	:477.K	0.1564
	:478.K	0.1356
	:479.K	0.1030
	:480.K	0.1143
	:481.K	0.1565
	:482.K	0.1281
	:483.K	0.2763
	:484.K	0.2242
	:485.K	0.1454
	:486.K	0.1277
	:487.K	0.2149
	:488.K	0.1591
	:489.K	0.1700
	:490.K	0.1269
	:491.K	0.1881
	:492.K	0.3946
	:493.K	0.3219
	:494.K	0.2469
	:495.K	0.2762
	:496.K	0.2596
	:497.K	0.2973
	:498.K	0.2625
	:499.K	0.1384
	:500.K	0.1092
	:501.K	0.1357
	:502.K	0.1873
	:503.K	0.2495
	:504.K	0.2888
	:505.K	0.2590
	:506.K	0.1816
	:507.K	0.2900
	:508.K	0.3185
	:509.K	0.2336
	:510.K	0.1878
	:511.K	0.3096
	:512.K	0.3227
	:513.K	0.3235
	:514.K	0.3245
	:515.K	0.3350
	:516.K	0.4392
	:517.K	0.4290
	:518.K	0.2749
	:519.K	0.3831
	:520.K	0.3839
	:521.K	0.3067
	:522.K	0.2693
	:523.K	0.1782
	:524.K	0.2632
	:525.K	0.3480
	:526.K	0.2571
	:527.K	0.3680
	:528.K	0.1832
	:529.K	0.1129
	:530.K	0.0977
	:531.K	0.0864
	:532.K	0.1665
	:533.K	0.1713
	:534.K	0.0977
	:535.K	0.1488
	:536.K	0.1123
	:537.K	0.0919
	:538.K	0.1026
	:539.K	0.1591
	:540.K	0.3120
	:541.K	0.3951
	:542.K	0.3109
	:543.K	0.3719
	:544.K	0.3329
	:545.K	0.3407
	:546.K	0.3743
	:547.K	0.3738
	:548.K	0.3082
	:549.K	0.4358
	:550.K	0.4281
	:551.K	0.3280
	:552.K	0.2841
	:553.K	0.4440
	:554.K	0.2139
	:555.K	0.2806
	:556.K	0.1797
	:557.K	0.1484
	:558.K	0.1152
	:559.K	0.1198
	:560.K	0.2064
	:561.K	0.1755
	:562.K	0.3816
	:563.K	0.4843
	:564.K	0.2285
	:565.K	0.1237
	:566.K	0.1178
	:567.K	0.1301
	:568.K	0.1675
	:569.K	0.1360
	:570.K	0.1814
	:571.K	0.3224
	:572.K	0.5222
	:573.K	0.2934
	:574.K	0.2880
	:575.K	0.3061
	:576.K	0.2281
	:577.K	0.2725
	:578.K	0.4825
	:579.K	0.3952
	:580.K	0.3099
	:581.K	0.4860
	:582.K	0.5164
	:583.K	0.4595
	:584.K	0.3883
	:585.K	0.5351
	:586.K	0.5768
	:587.K	0.4832
	:588.K	0.4471
	:589.K	0.7753
	:590.K	0.5413
	:591.K	0.4039
	:592.K	0.2115
	:593.K	0.1536
	:594.K	0.1819
	:595.K	0.1781
	:596.K	0.3817
	:597.K	0.5788
	:598.K	0.5815
	:599.K	0.4493
	:600.K	0.4041
	:601.K	0.5327
	:602.K	0.2633
	:603.K	0.1673
	:604.K	0.2310
	:605.K	0.2078
	:606.K	0.2008
	:607.K	0.0959
	:608.K	0.0870
	:609.K	0.1272
	:610.K	0.1793
	:611.K	0.1652
	:612.K	0.1362
	:613.K	0.1502
	:614.K	0.1605
	:615.K	0.1874
	:616.K	0.2904
	:617.K	0.3627
	:618.K	0.3607
	:619.K	0.3764
	:620.K	0.2661
	:621.K	0.4213
	:622.K	0.3622
	:623.K	0.3525
	:624.K	0.2778
	:625.K	0.2718
	:626.K	0.4266
	:627.K	0.4773
	:628.K	0.2820
	:629.K	0.1994
	:630.K	0.1239
	:631.K	0.2024
	:632.K	0.1655
	:633.K	0.1561
	:634.K	0.1786
	:635.K	0.1578
	:636.K	0.1043
	:637.K	0.0939
	:638.K	0.0946
	:639.K	0.1038
	:640.K	0.1223
	:641.K	0.2606
	:642.K	0.3649
	:643.K	0.4243
	:644.K	0.4420
	:645.K	0.4807
	:646.K	0.3319
	:647.K	0.4995
	:648.K	0.7075
	:649.K	0.4326
	:650.K	0.4810
	:651.K	0.5125
	:652.K	0.5806
	:653.K	0.3164
	:654.K	0.2784
	:655.K	0.1847
	:656.K	0.1309
	:657.K	0.1862
	:658.K	0.2397
	:659.K	0.1907
	:660.K	0.0985
	:661.K	0.1543
	:662.K	0.2281
	:663.K	0.1682
	:664.K	0.1052
	:665.K	0.1110
	:666.K	0.1137
	:667.K	0.1245
	:668.K	0.1272
	:669.K	0.1655
	:670.K	0.1610
	:671.K	0.1432
	:672.K	0.1384
	:673.K	0.1180
	:674.K	0.1816
	:675.K	0.2484
	:676.K	0.2040
	:677.K	0.1854
	:678.K	0.1900
	:679.K	0.2027
	:680.K	0.2873
	:681.K	0.4384
	:682.K	0.4403
	:683.K	0.7926
	:684.K	0.3494
	:685.K	0.1964
	:686.K	0.2380
	:687.K	0.2595
	:688.K	0.2053
	:689.K	0.2504
	:690.K	0.2816
	:691.K	0.1840
	:692.K	0.1179
	:693.K	0.1306
	:694.K	0.1685
	:695.K	0.1770
	:696.K	0.1215
	:697.K	0.1535
	:698.K	0.1248
	:699.K	0.1709
	:700.K	0.1626
	:701.K	0.2311
	:702.K	0.2448
	:703.K	0.2202
	:704.K	0.3375
	:705.K	0.2126
	:706.K	0.1890
	:707.K	0.1993
	:708.K	0.1958
	:709.K	0.1919
	:710.K	0.1508
	:711.K	0.1131
	:712.K	0.1241
	:713.K	0.1288
	:714.K	0.1102
	:715.K	0.0857
	:716.K	0.1359
	:717.K	0.2320
	:718.K	0.2172
	:719.K	0.2076
	:720.K	0.1970
	:721.K	0.2562
	:722.K	0.2635
	:723.K	0.2091
	:724.K	0.1983
	:725.K	0.1653
	:726.K	0.1343
	:727.K	0.1519
	:728.K	0.1481
	:729.K	0.1827
	:730.K	0.3390
	:731.K	0.3572
	:732.K	0.8192
	:733.K	1.0901
	:734.K	0.6925
	:735.K	0.8894
	:736.K	0.9201
	:737.K	0.5366
	:738.K	0.6380
	:739.K	0.6025
	:740.K	1.3136
	:741.K	1.4439
	:742.K	1.6117
	:743.K	1.7304
	:744.K	1.5338
	:745.K	2.2919
	:746.K	2.4485
	:747.K	3.2852
	:748.K	3.4654
	:749.K	3.7572
	:750.K	4.3329
