# Supplementary material for: Structural basis of mechano-chemical coupling by the mitotic kinesin KIF14
Source: Nat Commun. 2021 Jun 15;12:3637. doi: 10.1038/s41467-021-23581-3 (PMC8206134; doi:10.1038/s41467-021-23581-3)
Supplement: Supplementary file 7 — Source Data [file 41467_2021_23581_MOESM7_ESM.zip › DataSource/Supplementary_Fig_5/MT-K755-ADPAlF-DS_CTRMSD.txt]

attribute: MTK755ADPAlFDS_CTRMSD
recipient: residues
	:1.A	0.1147
	:2.A	0.1333
	:3.A	0.1254
	:4.A	0.0811
	:5.A	0.0766
	:6.A	0.1393
	:7.A	0.0584
	:8.A	0.1530
	:9.A	0.1448
	:10.A	0.1286
	:11.A	0.0933
	:12.A	0.0758
	:13.A	0.0676
	:14.A	0.0586
	:15.A	0.0555
	:16.A	0.0572
	:17.A	0.0439
	:18.A	0.0464
	:19.A	0.0549
	:20.A	0.0809
	:21.A	0.0712
	:22.A	0.0782
	:23.A	0.1394
	:24.A	0.1580
	:25.A	0.1906
	:26.A	0.0940
	:27.A	0.1140
	:28.A	0.1003
	:29.A	0.0728
	:30.A	0.0526
	:31.A	0.0430
	:32.A	0.1359
	:33.A	0.1028
	:34.A	0.0921
	:35.A	0.0699
	:36.A	0.0713
	:37.A	0.2271
	:38.A	0.4457
	:39.A	0.3355
	:40.A	0.3028
	:41.A	0.3594
	:42.A	0.5980
	:43.A	0.6418
	:44.A	0.4327
	:45.A	0.3337
	:46.A	0.2190
	:47.A	0.1578
	:48.A	0.1845
	:49.A	0.1846
	:50.A	0.1464
	:51.A	0.1621
	:52.A	0.1025
	:53.A	0.0970
	:54.A	0.1528
	:55.A	0.0919
	:56.A	0.1609
	:57.A	0.2031
	:58.A	0.1046
	:59.A	0.3043
	:60.A	0.3462
	:61.A	0.1810
	:62.A	0.3064
	:63.A	0.0901
	:64.A	0.0828
	:65.A	0.0834
	:66.A	0.0811
	:67.A	0.1699
	:68.A	0.1055
	:69.A	0.0851
	:70.A	0.2533
	:71.A	0.3672
	:72.A	0.3160
	:73.A	0.3106
	:74.A	0.1824
	:75.A	0.0980
	:76.A	0.0602
	:77.A	0.0699
	:78.A	0.0724
	:79.A	0.0999
	:80.A	0.1456
	:81.A	0.0741
	:82.A	0.0644
	:83.A	0.0420
	:84.A	0.0807
	:85.A	0.0731
	:86.A	0.0977
	:87.A	0.0679
	:88.A	0.0802
	:89.A	0.2386
	:90.A	0.3707
	:91.A	0.3473
	:92.A	0.3430
	:93.A	0.6142
	:94.A	0.7490
	:95.A	1.1036
	:96.A	0.4518
	:97.A	0.2524
	:98.A	0.1548
	:99.A	0.1428
	:100.A	0.2289
	:101.A	0.2448
	:102.A	0.1154
	:103.A	0.1174
	:104.A	0.0916
	:105.A	0.0850
	:106.A	0.1256
	:107.A	0.0847
	:108.A	0.2029
	:109.A	0.2242
	:110.A	0.2389
	:111.A	0.2475
	:112.A	0.2104
	:113.A	0.1855
	:114.A	0.2308
	:115.A	0.1026
	:116.A	0.0962
	:117.A	0.0642
	:118.A	0.0672
	:119.A	0.0640
	:120.A	0.1404
	:121.A	0.2623
	:122.A	0.1697
	:123.A	0.0909
	:124.A	0.1249
	:125.A	0.0963
	:126.A	0.0831
	:127.A	0.0803
	:128.A	0.0750
	:129.A	0.0863
	:130.A	0.3537
	:131.A	0.2701
	:132.A	0.1091
	:133.A	0.1429
	:134.A	0.1398
	:135.A	0.0965
	:136.A	0.1081
	:137.A	0.0759
	:138.A	0.0465
	:139.A	0.1140
	:140.A	0.0700
	:141.A	0.0905
	:142.A	0.2995
	:143.A	0.2922
	:144.A	0.3679
	:145.A	0.2297
	:146.A	0.1482
	:147.A	0.1955
	:148.A	0.1803
	:149.A	0.1322
	:150.A	0.1048
	:151.A	0.0932
	:152.A	0.0991
	:153.A	0.1089
	:154.A	0.0581
	:155.A	0.0571
	:156.A	0.0949
	:157.A	0.1689
	:158.A	0.1667
	:159.A	0.0936
	:160.A	0.1147
	:161.A	0.0752
	:162.A	0.0762
	:163.A	0.0679
	:164.A	0.0497
	:165.A	0.1239
	:166.A	0.0851
	:167.A	0.1037
	:168.A	0.0747
	:169.A	0.0932
	:170.A	0.2192
	:171.A	0.1861
	:172.A	0.1365
	:173.A	0.1057
	:174.A	0.0586
	:175.A	0.0918
	:176.A	0.1540
	:177.A	0.0946
	:178.A	0.1033
	:179.A	0.1375
	:180.A	0.1157
	:181.A	0.2272
	:182.A	0.0873
	:183.A	0.1219
	:184.A	0.1332
	:185.A	0.0824
	:186.A	0.0462
	:187.A	0.0661
	:188.A	0.1493
	:189.A	0.1251
	:190.A	0.1184
	:191.A	0.1660
	:192.A	0.1241
	:193.A	0.0707
	:194.A	0.1077
	:195.A	0.1583
	:196.A	0.0758
	:197.A	0.0677
	:198.A	0.0572
	:199.A	0.0694
	:200.A	0.0520
	:201.A	0.0358
	:202.A	0.0709
	:203.A	0.1339
	:204.A	0.1175
	:205.A	0.1405
	:206.A	0.1087
	:207.A	0.0868
	:208.A	0.1240
	:209.A	0.0757
	:210.A	0.0618
	:211.A	0.0908
	:212.A	0.0965
	:213.A	0.1182
	:214.A	0.1557
	:215.A	0.1868
	:216.A	0.1321
	:217.A	0.2361
	:218.A	0.2040
	:219.A	0.1366
	:220.A	0.1397
	:221.A	0.0962
	:222.A	0.0998
	:223.A	0.2038
	:224.A	0.1328
	:225.A	0.1274
	:226.A	0.0586
	:227.A	0.0798
	:228.A	0.0753
	:229.A	0.0899
	:230.A	0.0643
	:231.A	0.0736
	:232.A	0.2094
	:233.A	0.0538
	:234.A	0.0953
	:235.A	0.1221
	:236.A	0.0932
	:237.A	0.1590
	:238.A	0.1611
	:239.A	0.1479
	:240.A	0.1108
	:241.A	0.0990
	:242.A	0.1179
	:243.A	0.1082
	:244.A	0.0558
	:245.A	0.0831
	:246.A	0.0650
	:247.A	0.1178
	:248.A	0.1390
	:249.A	0.0941
	:250.A	0.0596
	:251.A	0.0698
	:252.A	0.0999
	:253.A	0.1071
	:254.A	0.1822
	:255.A	0.0697
	:256.A	0.1719
	:257.A	0.1155
	:258.A	0.0694
	:259.A	0.1129
	:260.A	0.0879
	:261.A	0.1619
	:262.A	0.0961
	:263.A	0.0693
	:264.A	0.0719
	:265.A	0.1253
	:266.A	0.0689
	:267.A	0.1054
	:268.A	0.1825
	:269.A	0.1369
	:270.A	0.0624
	:271.A	0.1253
	:272.A	0.1362
	:273.A	0.1673
	:274.A	0.1864
	:275.A	0.2751
	:276.A	0.1779
	:277.A	0.2033
	:278.A	0.1254
	:279.A	0.0885
	:280.A	0.1393
	:281.A	0.0668
	:282.A	0.0955
	:283.A	0.1161
	:284.A	0.1132
	:285.A	0.1190
	:286.A	0.0856
	:287.A	0.0933
	:288.A	0.1852
	:289.A	0.1751
	:290.A	0.2771
	:291.A	0.1898
	:292.A	0.0796
	:293.A	0.0913
	:294.A	0.0965
	:295.A	0.0811
	:296.A	0.0828
	:297.A	0.0712
	:298.A	0.0984
	:299.A	0.1098
	:300.A	0.1313
	:301.A	0.1343
	:302.A	0.1706
	:303.A	0.1813
	:304.A	0.1770
	:305.A	0.1286
	:306.A	0.1310
	:307.A	0.1045
	:308.A	0.0506
	:309.A	0.0964
	:310.A	0.0857
	:311.A	0.0757
	:312.A	0.0787
	:313.A	0.1061
	:314.A	0.1709
	:315.A	0.1857
	:316.A	0.0785
	:317.A	0.0632
	:318.A	0.1079
	:319.A	0.0520
	:320.A	0.0256
	:321.A	0.0812
	:322.A	0.0638
	:323.A	0.0923
	:324.A	0.1063
	:325.A	0.0942
	:326.A	0.0716
	:327.A	0.0910
	:328.A	0.1398
	:329.A	0.1582
	:330.A	0.1918
	:331.A	0.2288
	:332.A	0.0866
	:333.A	0.0992
	:334.A	0.0940
	:335.A	0.0824
	:336.A	0.0601
	:337.A	0.2313
	:338.A	0.2442
	:339.A	0.1671
	:340.A	0.1041
	:341.A	0.0861
	:342.A	0.0789
	:343.A	0.0702
	:344.A	0.0603
	:345.A	0.0626
	:346.A	0.1036
	:347.A	0.0858
	:348.A	0.0949
	:349.A	0.0756
	:350.A	0.0618
	:351.A	0.0598
	:352.A	0.0524
	:353.A	0.0720
	:354.A	0.0792
	:355.A	0.0459
	:356.A	0.0547
	:357.A	0.0806
	:358.A	0.0442
	:359.A	0.0914
	:360.A	0.1261
	:361.A	0.2142
	:362.A	0.1196
	:363.A	0.1147
	:364.A	0.1643
	:365.A	0.0997
	:366.A	0.1173
	:367.A	0.0795
	:368.A	0.0309
	:369.A	0.1687
	:370.A	0.0908
	:371.A	0.0918
	:372.A	0.0797
	:373.A	0.1097
	:374.A	0.1186
	:375.A	0.0965
	:376.A	0.1232
	:377.A	0.1275
	:378.A	0.1140
	:379.A	0.0950
	:380.A	0.0725
	:381.A	0.1393
	:382.A	0.1197
	:383.A	0.1593
	:384.A	0.1120
	:385.A	0.0638
	:386.A	0.0842
	:387.A	0.0542
	:388.A	0.0534
	:389.A	0.0637
	:390.A	0.0236
	:391.A	0.0762
	:392.A	0.1185
	:393.A	0.0508
	:394.A	0.0842
	:395.A	0.0912
	:396.A	0.0822
	:397.A	0.0646
	:398.A	0.1348
	:399.A	0.1145
	:400.A	0.0707
	:401.A	0.1073
	:402.A	0.1002
	:403.A	0.1053
	:404.A	0.0608
	:405.A	0.1266
	:406.A	0.0877
	:407.A	0.1201
	:408.A	0.0997
	:409.A	0.1264
	:410.A	0.0776
	:411.A	0.1764
	:412.A	0.3702
	:413.A	0.5067
	:414.A	0.2125
	:415.A	0.1839
	:416.A	0.1153
	:417.A	0.1306
	:418.A	0.1702
	:419.A	0.0305
	:420.A	0.0676
	:421.A	0.1470
	:422.A	0.0807
	:423.A	0.0590
	:424.A	0.0640
	:425.A	0.0535
	:426.A	0.0669
	:427.A	0.0695
	:428.A	0.0742
	:429.A	0.0679
	:430.A	0.0673
	:431.A	0.0710
	:432.A	0.1471
	:433.A	0.1141
	:434.A	0.0447
	:435.A	0.0664
	:436.A	0.1243
	:437.A	0.1360
	:438.A	0.2135
	:439.A	0.1174
	:440.A	0.3796
	:441.A	0.4753
	:1.B	0.2462
	:2.B	0.2792
	:3.B	0.0937
	:4.B	0.0781
	:5.B	0.0633
	:6.B	0.0706
	:7.B	0.0887
	:8.B	0.1242
	:9.B	0.1370
	:10.B	0.1759
	:11.B	0.2458
	:12.B	0.1261
	:13.B	0.0834
	:14.B	0.0689
	:15.B	0.0538
	:16.B	0.0678
	:17.B	0.0923
	:18.B	0.1101
	:19.B	0.1242
	:20.B	0.1095
	:21.B	0.0618
	:22.B	0.0842
	:23.B	0.0901
	:24.B	0.0643
	:25.B	0.0629
	:26.B	0.0645
	:27.B	0.1101
	:28.B	0.0834
	:29.B	0.0874
	:30.B	0.1677
	:31.B	0.1620
	:32.B	0.1439
	:33.B	0.2258
	:34.B	0.2160
	:35.B	0.1017
	:36.B	0.1081
	:37.B	0.1736
	:38.B	0.1345
	:39.B	0.1525
	:40.B	0.1417
	:41.B	0.1150
	:42.B	0.1094
	:43.B	0.0942
	:44.B	0.1312
	:45.B	0.0732
	:46.B	0.0803
	:47.B	0.1749
	:48.B	0.0787
	:49.B	0.1188
	:50.B	0.0772
	:51.B	0.0773
	:52.B	0.0869
	:53.B	0.1687
	:54.B	0.1102
	:55.B	0.1678
	:56.B	0.1547
	:57.B	0.1529
	:58.B	0.1938
	:59.B	0.0748
	:60.B	0.0538
	:61.B	0.1245
	:62.B	0.0613
	:63.B	0.0617
	:64.B	0.0464
	:65.B	0.0682
	:66.B	0.0961
	:67.B	0.1062
	:68.B	0.1034
	:69.B	0.0858
	:70.B	0.1142
	:71.B	0.1046
	:72.B	0.1926
	:73.B	0.1140
	:74.B	0.0801
	:75.B	0.0613
	:76.B	0.0428
	:77.B	0.0642
	:78.B	0.0985
	:79.B	0.0550
	:80.B	0.1627
	:81.B	0.0959
	:82.B	0.0958
	:83.B	0.0827
	:84.B	0.0578
	:85.B	0.0707
	:86.B	0.0938
	:87.B	0.1287
	:88.B	0.1269
	:89.B	0.0894
	:90.B	0.0820
	:91.B	0.0941
	:92.B	0.1260
	:93.B	0.1533
	:94.B	0.1043
	:95.B	0.1446
	:96.B	0.1579
	:97.B	0.1046
	:98.B	0.1188
	:99.B	0.1203
	:100.B	0.0609
	:101.B	0.0715
	:102.B	0.0510
	:103.B	0.0753
	:104.B	0.1792
	:105.B	0.1801
	:106.B	0.1068
	:107.B	0.2581
	:108.B	0.2261
	:109.B	0.2191
	:110.B	0.1313
	:111.B	0.0665
	:112.B	0.0969
	:113.B	0.0641
	:114.B	0.0428
	:115.B	0.0805
	:116.B	0.0822
	:117.B	0.0673
	:118.B	0.1210
	:119.B	0.0918
	:120.B	0.1121
	:121.B	0.1287
	:122.B	0.1411
	:123.B	0.1148
	:124.B	0.1488
	:125.B	0.1353
	:126.B	0.1384
	:127.B	0.1181
	:128.B	0.1826
	:129.B	0.1970
	:130.B	0.2599
	:131.B	0.1822
	:132.B	0.0816
	:133.B	0.0819
	:134.B	0.0982
	:135.B	0.0880
	:136.B	0.1833
	:137.B	0.1544
	:138.B	0.1068
	:139.B	0.1426
	:140.B	0.3221
	:141.B	0.3339
	:142.B	0.3907
	:143.B	0.1668
	:144.B	0.2034
	:145.B	0.1599
	:146.B	0.1080
	:147.B	0.0680
	:148.B	0.0683
	:149.B	0.0295
	:150.B	0.1110
	:151.B	0.0557
	:152.B	0.1372
	:153.B	0.1168
	:154.B	0.0667
	:155.B	0.1853
	:156.B	0.1194
	:157.B	0.0431
	:158.B	0.0550
	:159.B	0.0667
	:160.B	0.1059
	:161.B	0.0686
	:162.B	0.0563
	:163.B	0.0853
	:164.B	0.0986
	:165.B	0.0587
	:166.B	0.0784
	:167.B	0.0746
	:168.B	0.0485
	:169.B	0.0599
	:170.B	0.0708
	:171.B	0.2401
	:172.B	0.1311
	:173.B	0.1057
	:174.B	0.0884
	:175.B	0.0738
	:176.B	0.0599
	:177.B	0.1438
	:178.B	0.1756
	:179.B	0.1585
	:180.B	0.0551
	:181.B	0.0908
	:182.B	0.1253
	:183.B	0.1001
	:184.B	0.0946
	:185.B	0.0513
	:186.B	0.0461
	:187.B	0.0505
	:188.B	0.0861
	:189.B	0.0392
	:190.B	0.0393
	:191.B	0.0626
	:192.B	0.0907
	:193.B	0.2235
	:194.B	0.1429
	:195.B	0.2345
	:196.B	0.1862
	:197.B	0.1566
	:198.B	0.0928
	:199.B	0.1306
	:200.B	0.0607
	:201.B	0.0871
	:202.B	0.0823
	:203.B	0.0879
	:204.B	0.0917
	:205.B	0.2588
	:206.B	0.2995
	:207.B	0.1029
	:208.B	0.0552
	:209.B	0.0701
	:210.B	0.0779
	:211.B	0.0464
	:212.B	0.0588
	:213.B	0.0910
	:214.B	0.0856
	:215.B	0.0547
	:216.B	0.0578
	:217.B	0.1564
	:218.B	0.1575
	:219.B	0.1492
	:220.B	0.0530
	:221.B	0.2181
	:222.B	0.0833
	:223.B	0.1488
	:224.B	0.0789
	:225.B	0.1239
	:226.B	0.0642
	:227.B	0.0891
	:228.B	0.0970
	:229.B	0.0568
	:230.B	0.0596
	:231.B	0.0704
	:232.B	0.0790
	:233.B	0.0981
	:234.B	0.0689
	:235.B	0.0931
	:236.B	0.1039
	:237.B	0.1150
	:238.B	0.0812
	:239.B	0.0493
	:240.B	0.0785
	:241.B	0.0641
	:242.B	0.0651
	:243.B	0.1074
	:244.B	0.1332
	:245.B	0.2089
	:246.B	0.1607
	:247.B	0.0962
	:248.B	0.1263
	:249.B	0.1611
	:250.B	0.0886
	:251.B	0.2371
	:252.B	0.2812
	:253.B	0.0995
	:254.B	0.0450
	:255.B	0.0443
	:256.B	0.0707
	:257.B	0.0510
	:258.B	0.0731
	:259.B	0.0333
	:260.B	0.0249
	:261.B	0.0937
	:262.B	0.0847
	:263.B	0.0822
	:264.B	0.1656
	:265.B	0.1241
	:266.B	0.1680
	:267.B	0.2153
	:268.B	0.2804
	:269.B	0.1426
	:270.B	0.1405
	:271.B	0.2530
	:272.B	0.3185
	:273.B	0.2231
	:274.B	0.1852
	:275.B	0.1663
	:276.B	0.1128
	:277.B	0.1044
	:278.B	0.2695
	:279.B	0.2817
	:280.B	0.1245
	:281.B	0.1927
	:282.B	0.5256
	:283.B	0.2087
	:284.B	0.2906
	:285.B	0.2499
	:286.B	0.1646
	:287.B	0.1867
	:288.B	0.1450
	:289.B	0.1437
	:290.B	0.1614
	:291.B	0.1795
	:292.B	0.1748
	:293.B	0.0971
	:294.B	0.0693
	:295.B	0.1035
	:296.B	0.0619
	:297.B	0.1660
	:298.B	0.1320
	:299.B	0.1056
	:300.B	0.1106
	:301.B	0.0951
	:302.B	0.1142
	:303.B	0.0920
	:304.B	0.0868
	:305.B	0.1023
	:306.B	0.0806
	:307.B	0.0626
	:308.B	0.1063
	:309.B	0.0653
	:310.B	0.0429
	:311.B	0.0785
	:312.B	0.0534
	:313.B	0.1080
	:314.B	0.0388
	:315.B	0.1140
	:316.B	0.0607
	:317.B	0.0687
	:318.B	0.0381
	:319.B	0.0479
	:320.B	0.0967
	:321.B	0.0510
	:322.B	0.0866
	:323.B	0.0989
	:324.B	0.0639
	:325.B	0.1668
	:326.B	0.1935
	:327.B	0.1387
	:328.B	0.0605
	:329.B	0.0555
	:330.B	0.0402
	:331.B	0.0573
	:332.B	0.0612
	:333.B	0.0879
	:334.B	0.0876
	:335.B	0.0989
	:336.B	0.0890
	:337.B	0.0487
	:338.B	0.0582
	:339.B	0.0722
	:340.B	0.0240
	:341.B	0.0372
	:342.B	0.0785
	:343.B	0.0843
	:344.B	0.0972
	:345.B	0.0925
	:346.B	0.1167
	:347.B	0.0778
	:348.B	0.0754
	:349.B	0.0802
	:350.B	0.0797
	:351.B	0.0962
	:352.B	0.0996
	:353.B	0.0982
	:354.B	0.0836
	:355.B	0.0528
	:356.B	0.0395
	:357.B	0.1304
	:358.B	0.2237
	:359.B	0.2858
	:360.B	0.2252
	:361.B	0.1299
	:362.B	0.1332
	:363.B	0.1435
	:364.B	0.0707
	:365.B	0.0542
	:366.B	0.0503
	:367.B	0.0553
	:368.B	0.0828
	:369.B	0.0979
	:370.B	0.0561
	:371.B	0.0904
	:372.B	0.1422
	:373.B	0.1545
	:374.B	0.1175
	:375.B	0.2940
	:376.B	0.1075
	:377.B	0.1255
	:378.B	0.0995
	:379.B	0.0914
	:380.B	0.0814
	:381.B	0.0756
	:382.B	0.0535
	:383.B	0.0575
	:384.B	0.0954
	:385.B	0.0770
	:386.B	0.0494
	:387.B	0.0669
	:388.B	0.0734
	:389.B	0.1081
	:390.B	0.0743
	:391.B	0.0682
	:392.B	0.1150
	:393.B	0.1837
	:394.B	0.1839
	:395.B	0.2265
	:396.B	0.1661
	:397.B	0.0681
	:398.B	0.0412
	:399.B	0.0378
	:400.B	0.0917
	:401.B	0.1157
	:402.B	0.1498
	:403.B	0.0608
	:404.B	0.0612
	:405.B	0.1297
	:406.B	0.0951
	:407.B	0.0379
	:408.B	0.1256
	:409.B	0.1081
	:410.B	0.0653
	:411.B	0.0692
	:412.B	0.0475
	:413.B	0.0676
	:414.B	0.1547
	:415.B	0.1214
	:416.B	0.0491
	:417.B	0.0591
	:418.B	0.0844
	:419.B	0.1834
	:420.B	0.1646
	:421.B	0.0585
	:422.B	0.1263
	:423.B	0.1974
	:424.B	0.4119
	:425.B	0.2225
	:426.B	0.3206
	:427.B	0.4734
	:428.B	0.2702
	:429.B	0.3394
	:1.E	0.5599
	:2.E	0.2787
	:3.E	0.1515
	:4.E	0.1062
	:5.E	0.1035
	:6.E	0.0885
	:7.E	0.0806
	:8.E	0.1323
	:9.E	0.2037
	:10.E	0.2528
	:11.E	0.3174
	:12.E	0.2371
	:13.E	0.1089
	:14.E	0.0889
	:15.E	0.1248
	:16.E	0.1160
	:17.E	0.0610
	:18.E	0.0347
	:19.E	0.0725
	:20.E	0.0443
	:21.E	0.0430
	:22.E	0.0634
	:23.E	0.1531
	:24.E	0.0798
	:25.E	0.0825
	:26.E	0.1027
	:27.E	0.0674
	:28.E	0.0720
	:29.E	0.0332
	:30.E	0.0506
	:31.E	0.0262
	:32.E	0.0908
	:33.E	0.0509
	:34.E	0.0649
	:35.E	0.1200
	:36.E	0.1436
	:37.E	0.3019
	:38.E	0.3438
	:39.E	0.3438
	:40.E	0.6370
	:41.E	0.4314
	:42.E	0.5690
	:43.E	0.6249
	:44.E	0.3532
	:45.E	0.2613
	:46.E	0.2004
	:47.E	0.1355
	:48.E	0.1544
	:49.E	0.1580
	:50.E	0.1761
	:51.E	0.2064
	:52.E	0.1072
	:53.E	0.1692
	:54.E	0.1518
	:55.E	0.0914
	:56.E	0.1734
	:57.E	0.1135
	:58.E	0.0828
	:59.E	0.0744
	:60.E	0.1374
	:61.E	0.1196
	:62.E	0.1211
	:63.E	0.2036
	:64.E	0.1270
	:65.E	0.2289
	:66.E	0.2411
	:67.E	0.2903
	:68.E	0.3785
	:69.E	0.3024
	:70.E	0.2367
	:71.E	0.1639
	:72.E	0.2797
	:73.E	0.2215
	:74.E	0.2541
	:75.E	0.1876
	:76.E	0.1307
	:77.E	0.1423
	:78.E	0.1508
	:79.E	0.1683
	:80.E	0.1682
	:81.E	0.0855
	:82.E	0.0567
	:83.E	0.0852
	:84.E	0.0916
	:85.E	0.0429
	:86.E	0.0395
	:87.E	0.0653
	:88.E	0.0635
	:89.E	0.1443
	:90.E	0.1386
	:91.E	0.1904
	:92.E	0.2392
	:93.E	0.2915
	:94.E	0.3022
	:95.E	0.5734
	:96.E	0.2565
	:97.E	0.2039
	:98.E	0.1380
	:99.E	0.1155
	:100.E	0.1733
	:101.E	0.2469
	:102.E	0.0906
	:103.E	0.0707
	:104.E	0.1256
	:105.E	0.0732
	:106.E	0.1343
	:107.E	0.1950
	:108.E	0.2378
	:109.E	0.1956
	:110.E	0.1607
	:111.E	0.2337
	:112.E	0.2023
	:113.E	0.2018
	:114.E	0.2106
	:115.E	0.1377
	:116.E	0.3223
	:117.E	0.4071
	:118.E	0.2655
	:119.E	0.1278
	:120.E	0.1267
	:121.E	0.2487
	:122.E	0.1423
	:123.E	0.0663
	:124.E	0.0494
	:125.E	0.0512
	:126.E	0.1259
	:127.E	0.1465
	:128.E	0.0828
	:129.E	0.1382
	:130.E	0.1120
	:131.E	0.2061
	:132.E	0.0876
	:133.E	0.0924
	:134.E	0.0855
	:135.E	0.0782
	:136.E	0.0627
	:137.E	0.0704
	:138.E	0.0514
	:139.E	0.0954
	:140.E	0.0977
	:141.E	0.0839
	:142.E	0.1030
	:143.E	0.1002
	:144.E	0.1481
	:145.E	0.1304
	:146.E	0.0903
	:147.E	0.1377
	:148.E	0.1382
	:149.E	0.0804
	:150.E	0.0813
	:151.E	0.1078
	:152.E	0.0811
	:153.E	0.0949
	:154.E	0.1088
	:155.E	0.1359
	:156.E	0.0623
	:157.E	0.0534
	:158.E	0.1163
	:159.E	0.0725
	:160.E	0.0698
	:161.E	0.0608
	:162.E	0.0818
	:163.E	0.1231
	:164.E	0.1550
	:165.E	0.1913
	:166.E	0.0796
	:167.E	0.0817
	:168.E	0.0777
	:169.E	0.0582
	:170.E	0.0865
	:171.E	0.0941
	:172.E	0.1623
	:173.E	0.2172
	:174.E	0.0590
	:175.E	0.0849
	:176.E	0.0579
	:177.E	0.0824
	:178.E	0.0655
	:179.E	0.2573
	:180.E	0.2386
	:181.E	0.2732
	:182.E	0.1336
	:183.E	0.1397
	:184.E	0.1422
	:185.E	0.2007
	:186.E	0.2012
	:187.E	0.2059
	:188.E	0.2523
	:189.E	0.1442
	:190.E	0.1194
	:191.E	0.0912
	:192.E	0.0903
	:193.E	0.0728
	:194.E	0.0843
	:195.E	0.1177
	:196.E	0.0961
	:197.E	0.0697
	:198.E	0.0374
	:199.E	0.0547
	:200.E	0.0482
	:201.E	0.0601
	:202.E	0.0869
	:203.E	0.0892
	:204.E	0.0765
	:205.E	0.1533
	:206.E	0.1085
	:207.E	0.0856
	:208.E	0.1028
	:209.E	0.0653
	:210.E	0.0519
	:211.E	0.0586
	:212.E	0.0588
	:213.E	0.0595
	:214.E	0.0763
	:215.E	0.0900
	:216.E	0.0880
	:217.E	0.0964
	:218.E	0.0819
	:219.E	0.0765
	:220.E	0.1431
	:221.E	0.2350
	:222.E	0.1133
	:223.E	0.1309
	:224.E	0.1086
	:225.E	0.0893
	:226.E	0.1150
	:227.E	0.1278
	:228.E	0.0577
	:229.E	0.0824
	:230.E	0.0428
	:231.E	0.0348
	:232.E	0.0691
	:233.E	0.0899
	:234.E	0.0551
	:235.E	0.1022
	:236.E	0.0915
	:237.E	0.0857
	:238.E	0.0667
	:239.E	0.1057
	:240.E	0.0804
	:241.E	0.0382
	:242.E	0.0534
	:243.E	0.0556
	:244.E	0.0497
	:245.E	0.0895
	:246.E	0.0706
	:247.E	0.0967
	:248.E	0.1227
	:249.E	0.1171
	:250.E	0.0528
	:251.E	0.0474
	:252.E	0.0676
	:253.E	0.0393
	:254.E	0.1115
	:255.E	0.1136
	:256.E	0.1703
	:257.E	0.0996
	:258.E	0.1004
	:259.E	0.1015
	:260.E	0.0921
	:261.E	0.2431
	:262.E	0.2921
	:263.E	0.2658
	:264.E	0.1527
	:265.E	0.2186
	:266.E	0.0730
	:267.E	0.0781
	:268.E	0.1493
	:269.E	0.0686
	:270.E	0.1118
	:271.E	0.1037
	:272.E	0.1717
	:273.E	0.2824
	:274.E	0.1164
	:275.E	0.1166
	:276.E	0.0821
	:277.E	0.0869
	:278.E	0.0734
	:279.E	0.0524
	:280.E	0.1379
	:281.E	0.0946
	:282.E	0.1581
	:283.E	0.2128
	:284.E	0.1884
	:285.E	0.1929
	:286.E	0.0844
	:287.E	0.0457
	:288.E	0.0714
	:289.E	0.0757
	:290.E	0.1253
	:291.E	0.1819
	:292.E	0.1019
	:293.E	0.1642
	:294.E	0.1474
	:295.E	0.1192
	:296.E	0.1235
	:297.E	0.1364
	:298.E	0.1451
	:299.E	0.1355
	:300.E	0.0754
	:301.E	0.1396
	:302.E	0.2138
	:303.E	0.2524
	:304.E	0.2312
	:305.E	0.0646
	:306.E	0.1372
	:307.E	0.1042
	:308.E	0.0567
	:309.E	0.0686
	:310.E	0.0617
	:311.E	0.0543
	:312.E	0.0844
	:313.E	0.0883
	:314.E	0.0902
	:315.E	0.0963
	:316.E	0.1059
	:317.E	0.1287
	:318.E	0.0647
	:319.E	0.1119
	:320.E	0.0766
	:321.E	0.0981
	:322.E	0.0459
	:323.E	0.0687
	:324.E	0.1141
	:325.E	0.0668
	:326.E	0.0803
	:327.E	0.0434
	:328.E	0.0898
	:329.E	0.1283
	:330.E	0.1459
	:331.E	0.1300
	:332.E	0.0605
	:333.E	0.0957
	:334.E	0.0956
	:335.E	0.1046
	:336.E	0.0633
	:337.E	0.0301
	:338.E	0.1042
	:339.E	0.1125
	:340.E	0.0542
	:341.E	0.1068
	:342.E	0.0669
	:343.E	0.0532
	:344.E	0.0771
	:345.E	0.0771
	:346.E	0.0935
	:347.E	0.0583
	:348.E	0.1078
	:349.E	0.0771
	:350.E	0.0664
	:351.E	0.0533
	:352.E	0.0617
	:353.E	0.1411
	:354.E	0.0897
	:355.E	0.1342
	:356.E	0.0717
	:357.E	0.0929
	:358.E	0.0657
	:359.E	0.0974
	:360.E	0.1041
	:361.E	0.2865
	:362.E	0.1145
	:363.E	0.1415
	:364.E	0.1461
	:365.E	0.1260
	:366.E	0.2005
	:367.E	0.2590
	:368.E	0.1596
	:369.E	0.1790
	:370.E	0.0666
	:371.E	0.0396
	:372.E	0.1011
	:373.E	0.1646
	:374.E	0.2224
	:375.E	0.2170
	:376.E	0.1186
	:377.E	0.1121
	:378.E	0.1008
	:379.E	0.1147
	:380.E	0.0731
	:381.E	0.0586
	:382.E	0.0888
	:383.E	0.1069
	:384.E	0.0737
	:385.E	0.0686
	:386.E	0.0934
	:387.E	0.0589
	:388.E	0.0438
	:389.E	0.0443
	:390.E	0.0331
	:391.E	0.1360
	:392.E	0.1522
	:393.E	0.0617
	:394.E	0.0708
	:395.E	0.1344
	:396.E	0.1036
	:397.E	0.0650
	:398.E	0.0942
	:399.E	0.0922
	:400.E	0.0871
	:401.E	0.0631
	:402.E	0.1217
	:403.E	0.0644
	:404.E	0.0512
	:405.E	0.0901
	:406.E	0.0891
	:407.E	0.0759
	:408.E	0.0945
	:409.E	0.0798
	:410.E	0.0654
	:411.E	0.1143
	:412.E	0.1416
	:413.E	0.1391
	:414.E	0.1100
	:415.E	0.0514
	:416.E	0.0561
	:417.E	0.0309
	:418.E	0.1351
	:419.E	0.1508
	:420.E	0.1791
	:421.E	0.1632
	:422.E	0.0611
	:423.E	0.1106
	:424.E	0.0574
	:425.E	0.0864
	:426.E	0.0639
	:427.E	0.0655
	:428.E	0.0797
	:429.E	0.0448
	:430.E	0.0476
	:431.E	0.0904
	:432.E	0.0798
	:433.E	0.0714
	:434.E	0.0925
	:435.E	0.3441
	:436.E	0.1465
	:437.E	0.1288
	:438.E	0.2718
	:439.E	0.1243
	:440.E	0.3188
	:441.E	0.7148
	:1.I	0.0406
	:2.I	0.0929
	:3.I	0.0512
	:4.I	0.0727
	:5.I	0.1425
	:6.I	0.1375
	:7.I	0.1259
	:8.I	0.1291
	:9.I	0.1180
	:10.I	0.1194
	:11.I	0.1486
	:12.I	0.1028
	:13.I	0.1347
	:14.I	0.1402
	:15.I	0.0726
	:16.I	0.1130
	:17.I	0.1031
	:18.I	0.2145
	:19.I	0.1883
	:20.I	0.1366
	:21.I	0.0674
	:22.I	0.0875
	:23.I	0.0744
	:24.I	0.1576
	:25.I	0.1575
	:26.I	0.1113
	:27.I	0.1744
	:28.I	0.1335
	:29.I	0.1756
	:30.I	0.0605
	:31.I	0.0965
	:32.I	0.1058
	:33.I	0.1348
	:34.I	0.0720
	:35.I	0.0448
	:36.I	0.0354
	:37.I	0.0672
	:38.I	0.0922
	:39.I	0.0977
	:40.I	0.1045
	:41.I	0.1035
	:42.I	0.0722
	:43.I	0.0959
	:44.I	0.1153
	:45.I	0.0857
	:46.I	0.1443
	:47.I	0.2196
	:48.I	0.0525
	:49.I	0.0812
	:50.I	0.1191
	:51.I	0.1443
	:52.I	0.2326
	:53.I	0.2830
	:54.I	0.5070
	:55.I	0.2382
	:56.I	0.4216
	:57.I	0.4463
	:58.I	0.1629
	:59.I	0.0669
	:60.I	0.0670
	:61.I	0.1555
	:62.I	0.0686
	:63.I	0.0817
	:64.I	0.1400
	:65.I	0.0979
	:66.I	0.0893
	:67.I	0.0720
	:68.I	0.1372
	:69.I	0.1875
	:70.I	0.1494
	:71.I	0.0898
	:72.I	0.0883
	:73.I	0.0790
	:74.I	0.0575
	:75.I	0.0587
	:76.I	0.0904
	:77.I	0.0955
	:78.I	0.1716
	:79.I	0.1542
	:80.I	0.1347
	:81.I	0.0680
	:82.I	0.0966
	:83.I	0.0449
	:84.I	0.0615
	:85.I	0.0655
	:86.I	0.0486
	:87.I	0.0599
	:88.I	0.0385
	:89.I	0.0541
	:90.I	0.0517
	:91.I	0.1227
	:92.I	0.1042
	:93.I	0.1001
	:94.I	0.1121
	:95.I	0.1801
	:96.I	0.1464
	:97.I	0.1302
	:98.I	0.1100
	:99.I	0.1887
	:100.I	0.0648
	:101.I	0.0829
	:102.I	0.0767
	:103.I	0.0549
	:104.I	0.0824
	:105.I	0.0888
	:106.I	0.1012
	:107.I	0.1590
	:108.I	0.0650
	:109.I	0.0741
	:110.I	0.0739
	:111.I	0.0562
	:112.I	0.1109
	:113.I	0.0796
	:114.I	0.0349
	:115.I	0.0811
	:116.I	0.1062
	:117.I	0.0919
	:118.I	0.1094
	:119.I	0.1182
	:120.I	0.0831
	:121.I	0.1008
	:122.I	0.1281
	:123.I	0.0908
	:124.I	0.1120
	:125.I	0.1220
	:126.I	0.1012
	:127.I	0.0667
	:128.I	0.0960
	:129.I	0.1193
	:130.I	0.1429
	:131.I	0.1503
	:132.I	0.0802
	:133.I	0.0655
	:134.I	0.1350
	:135.I	0.0799
	:136.I	0.2270
	:137.I	0.1433
	:138.I	0.1827
	:139.I	0.1607
	:140.I	0.3255
	:141.I	0.2644
	:142.I	0.4443
	:143.I	0.2393
	:144.I	0.1556
	:145.I	0.1523
	:146.I	0.1142
	:147.I	0.0827
	:148.I	0.0672
	:149.I	0.0730
	:150.I	0.0978
	:151.I	0.0356
	:152.I	0.0428
	:153.I	0.0436
	:154.I	0.0403
	:155.I	0.1081
	:156.I	0.0723
	:157.I	0.0493
	:158.I	0.0426
	:159.I	0.0538
	:160.I	0.0863
	:161.I	0.0366
	:162.I	0.0771
	:163.I	0.1083
	:164.I	0.0927
	:165.I	0.0921
	:166.I	0.1337
	:167.I	0.0761
	:168.I	0.0509
	:169.I	0.0720
	:170.I	0.1456
	:171.I	0.2545
	:172.I	0.1020
	:173.I	0.2276
	:174.I	0.0571
	:175.I	0.1165
	:176.I	0.0368
	:177.I	0.0675
	:178.I	0.1441
	:179.I	0.1769
	:180.I	0.1973
	:181.I	0.2226
	:182.I	0.1734
	:183.I	0.0839
	:184.I	0.1003
	:185.I	0.1161
	:186.I	0.0680
	:187.I	0.0405
	:188.I	0.0735
	:189.I	0.1148
	:190.I	0.0948
	:191.I	0.0481
	:192.I	0.1351
	:193.I	0.2596
	:194.I	0.0998
	:195.I	0.0706
	:196.I	0.0745
	:197.I	0.0580
	:198.I	0.1149
	:199.I	0.1508
	:200.I	0.0859
	:201.I	0.1163
	:202.I	0.1172
	:203.I	0.1222
	:204.I	0.0861
	:205.I	0.0440
	:206.I	0.0942
	:207.I	0.0550
	:208.I	0.0874
	:209.I	0.0877
	:210.I	0.0671
	:211.I	0.0444
	:212.I	0.1094
	:213.I	0.1192
	:214.I	0.0794
	:215.I	0.0463
	:216.I	0.0356
	:217.I	0.1137
	:218.I	0.2442
	:219.I	0.1218
	:220.I	0.1540
	:221.I	0.1426
	:222.I	0.1052
	:223.I	0.0764
	:224.I	0.0853
	:225.I	0.1696
	:226.I	0.1243
	:227.I	0.1382
	:228.I	0.1034
	:229.I	0.0848
	:230.I	0.1597
	:231.I	0.2032
	:232.I	0.2358
	:233.I	0.1755
	:234.I	0.0952
	:235.I	0.1081
	:236.I	0.1483
	:237.I	0.1696
	:238.I	0.1381
	:239.I	0.1309
	:240.I	0.0890
	:241.I	0.0857
	:242.I	0.0805
	:243.I	0.1250
	:244.I	0.1110
	:245.I	0.1251
	:246.I	0.1306
	:247.I	0.1645
	:248.I	0.1271
	:249.I	0.1500
	:250.I	0.1637
	:251.I	0.1268
	:252.I	0.1427
	:253.I	0.0616
	:254.I	0.0596
	:255.I	0.0702
	:256.I	0.1213
	:257.I	0.0653
	:258.I	0.0415
	:259.I	0.0306
	:260.I	0.0333
	:261.I	0.0823
	:262.I	0.0752
	:263.I	0.1317
	:264.I	0.0849
	:265.I	0.0999
	:266.I	0.0881
	:267.I	0.0917
	:268.I	0.1955
	:269.I	0.0770
	:270.I	0.0375
	:271.I	0.0788
	:272.I	0.0811
	:273.I	0.0504
	:274.I	0.0764
	:275.I	0.1131
	:276.I	0.1483
	:277.I	0.1340
	:278.I	0.0665
	:279.I	0.1025
	:280.I	0.1994
	:281.I	0.1245
	:282.I	0.1299
	:283.I	0.1397
	:284.I	0.1803
	:285.I	0.1828
	:286.I	0.2019
	:287.I	0.1257
	:288.I	0.2003
	:289.I	0.2677
	:290.I	0.1460
	:291.I	0.1194
	:292.I	0.1080
	:293.I	0.2044
	:294.I	0.0709
	:295.I	0.0814
	:296.I	0.0571
	:297.I	0.0936
	:298.I	0.0920
	:299.I	0.1813
	:300.I	0.0874
	:301.I	0.1304
	:302.I	0.0900
	:303.I	0.0818
	:304.I	0.1125
	:305.I	0.0758
	:306.I	0.0952
	:307.I	0.0649
	:308.I	0.0954
	:309.I	0.1269
	:310.I	0.1611
	:311.I	0.1726
	:312.I	0.1232
	:313.I	0.0730
	:314.I	0.0863
	:315.I	0.0567
	:316.I	0.0576
	:317.I	0.0774
	:318.I	0.0609
	:319.I	0.1016
	:320.I	0.0829
	:321.I	0.1003
	:322.I	0.1745
	:323.I	0.2070
	:324.I	0.1246
	:325.I	0.0697
	:326.I	0.0871
	:327.I	0.0743
	:328.I	0.0831
	:329.I	0.0814
	:330.I	0.0675
	:331.I	0.0795
	:332.I	0.0714
	:333.I	0.0633
	:334.I	0.0853
	:335.I	0.1494
	:336.I	0.2014
	:337.I	0.1578
	:338.I	0.0753
	:339.I	0.0646
	:340.I	0.0314
	:341.I	0.0407
	:342.I	0.0576
	:343.I	0.0787
	:344.I	0.1153
	:345.I	0.1057
	:346.I	0.1967
	:347.I	0.1850
	:348.I	0.0680
	:349.I	0.0882
	:350.I	0.0732
	:351.I	0.0534
	:352.I	0.0511
	:353.I	0.0722
	:354.I	0.0739
	:355.I	0.0912
	:356.I	0.1221
	:357.I	0.1361
	:358.I	0.1477
	:359.I	0.1413
	:360.I	0.2976
	:361.I	0.2764
	:362.I	0.1779
	:363.I	0.2268
	:364.I	0.1667
	:365.I	0.1414
	:366.I	0.1085
	:367.I	0.0856
	:368.I	0.0696
	:369.I	0.1066
	:370.I	0.1270
	:371.I	0.1048
	:372.I	0.0677
	:373.I	0.0564
	:374.I	0.1303
	:375.I	0.1121
	:376.I	0.0698
	:377.I	0.0718
	:378.I	0.1003
	:379.I	0.1104
	:380.I	0.0583
	:381.I	0.0642
	:382.I	0.0484
	:383.I	0.0514
	:384.I	0.0833
	:385.I	0.0799
	:386.I	0.0607
	:387.I	0.0835
	:388.I	0.0727
	:389.I	0.1248
	:390.I	0.1401
	:391.I	0.0954
	:392.I	0.0498
	:393.I	0.1092
	:394.I	0.1907
	:395.I	0.3014
	:396.I	0.1982
	:397.I	0.1171
	:398.I	0.0647
	:399.I	0.0705
	:400.I	0.0751
	:401.I	0.0506
	:402.I	0.0737
	:403.I	0.0426
	:404.I	0.0639
	:405.I	0.0589
	:406.I	0.0546
	:407.I	0.0381
	:408.I	0.0649
	:409.I	0.0704
	:410.I	0.0769
	:411.I	0.1064
	:412.I	0.0695
	:413.I	0.0641
	:414.I	0.1138
	:415.I	0.1136
	:416.I	0.0616
	:417.I	0.0687
	:418.I	0.0573
	:419.I	0.0647
	:420.I	0.1034
	:421.I	0.1979
	:422.I	0.0895
	:423.I	0.0668
	:424.I	0.2932
	:425.I	0.0691
	:426.I	0.0734
	:427.I	0.2499
	:428.I	0.8288
	:429.I	1.6793
	:-2.K	0.3651
	:-1.K	0.2494
	:0.K	0.1299
	:391.K	0.1064
	:392.K	0.0790
	:393.K	0.1104
	:394.K	0.1209
	:395.K	0.0828
	:396.K	0.1320
	:397.K	0.1553
	:398.K	0.1493
	:399.K	0.1529
	:400.K	0.1890
	:401.K	0.1843
	:402.K	0.2192
	:403.K	0.1250
	:404.K	0.1532
	:405.K	0.1909
	:406.K	0.1837
	:407.K	0.1089
	:408.K	0.1568
	:409.K	0.2104
	:410.K	0.1640
	:411.K	0.1714
	:412.K	0.0700
	:413.K	0.0936
	:414.K	0.0526
	:415.K	0.0964
	:416.K	0.1178
	:417.K	0.1242
	:418.K	0.1423
	:419.K	0.4449
	:420.K	0.5297
	:421.K	0.7493
	:422.K	0.1061
	:423.K	0.0992
	:424.K	0.1325
	:425.K	0.1779
	:426.K	0.2173
	:427.K	0.2923
	:428.K	0.3143
	:429.K	0.2620
	:430.K	0.3757
	:431.K	0.3433
	:432.K	0.3714
	:433.K	0.2979
	:434.K	0.1706
	:435.K	0.1556
	:436.K	0.0984
	:437.K	0.1024
	:438.K	0.1482
	:439.K	0.2273
	:440.K	0.2047
	:441.K	0.1419
	:442.K	0.1914
	:443.K	0.2012
	:444.K	0.2722
	:445.K	0.2409
	:446.K	0.1718
	:447.K	0.2069
	:448.K	0.3768
	:449.K	0.2066
	:450.K	0.1686
	:451.K	0.0831
	:452.K	0.0927
	:453.K	0.1082
	:454.K	0.0841
	:455.K	0.0719
	:456.K	0.1507
	:457.K	0.1647
	:458.K	0.1789
	:459.K	0.0972
	:460.K	0.0975
	:461.K	0.0939
	:462.K	0.0653
	:463.K	0.1017
	:464.K	0.0870
	:465.K	0.0464
	:466.K	0.0481
	:467.K	0.0668
	:468.K	0.0404
	:469.K	0.0674
	:470.K	0.0768
	:471.K	0.0711
	:472.K	0.0704
	:473.K	0.0608
	:474.K	0.0750
	:475.K	0.0544
	:476.K	0.0984
	:477.K	0.1008
	:478.K	0.0701
	:479.K	0.0444
	:480.K	0.0816
	:481.K	0.0649
	:482.K	0.0912
	:483.K	0.1623
	:484.K	0.1659
	:485.K	0.1410
	:486.K	0.1847
	:487.K	0.4843
	:488.K	0.0913
	:489.K	0.0845
	:490.K	0.1010
	:491.K	0.0961
	:492.K	0.0901
	:493.K	0.0772
	:494.K	0.0730
	:495.K	0.0391
	:496.K	0.0770
	:497.K	0.1284
	:498.K	0.1406
	:499.K	0.2156
	:500.K	0.3595
	:501.K	0.1615
	:502.K	0.1886
	:503.K	0.2936
	:504.K	0.1509
	:505.K	0.1090
	:506.K	0.1339
	:507.K	0.1805
	:508.K	0.1409
	:509.K	0.1077
	:510.K	0.1472
	:511.K	0.1335
	:512.K	0.1157
	:513.K	0.1811
	:514.K	0.2166
	:515.K	0.3997
	:516.K	0.3358
	:517.K	0.3880
	:518.K	0.1950
	:519.K	0.1768
	:520.K	0.1453
	:521.K	0.2435
	:522.K	0.1058
	:523.K	0.0732
	:524.K	0.1052
	:525.K	0.1135
	:526.K	0.0970
	:527.K	0.0799
	:528.K	0.0641
	:529.K	0.0648
	:530.K	0.0713
	:531.K	0.0897
	:532.K	0.0939
	:533.K	0.0927
	:534.K	0.0874
	:535.K	0.1351
	:536.K	0.0599
	:537.K	0.0431
	:538.K	0.1015
	:539.K	0.0531
	:540.K	0.2091
	:541.K	0.2918
	:542.K	0.1583
	:543.K	0.4269
	:544.K	0.2461
	:545.K	0.1821
	:546.K	0.2862
	:547.K	0.2867
	:548.K	0.4623
	:549.K	0.3297
	:550.K	0.5163
	:551.K	0.2511
	:552.K	0.1526
	:553.K	0.0718
	:554.K	0.0907
	:555.K	0.1581
	:556.K	0.0714
	:557.K	0.0696
	:558.K	0.0420
	:559.K	0.0571
	:560.K	0.1097
	:561.K	0.0876
	:562.K	0.1109
	:563.K	0.0630
	:564.K	0.1240
	:565.K	0.0961
	:566.K	0.1221
	:567.K	0.0751
	:568.K	0.0770
	:569.K	0.1070
	:570.K	0.2724
	:571.K	0.1756
	:572.K	0.1274
	:573.K	0.1434
	:574.K	0.1633
	:575.K	0.4677
	:576.K	0.1860
	:577.K	0.1418
	:578.K	0.1357
	:579.K	0.1250
	:580.K	0.1064
	:581.K	0.1053
	:582.K	0.0962
	:583.K	0.0983
	:584.K	0.1090
	:585.K	0.0988
	:586.K	0.0570
	:587.K	0.1288
	:588.K	0.1338
	:589.K	0.1200
	:590.K	0.0740
	:591.K	0.1329
	:592.K	0.0762
	:593.K	0.1006
	:594.K	0.1145
	:595.K	0.1319
	:596.K	0.0789
	:597.K	0.1043
	:598.K	0.1430
	:599.K	0.1440
	:600.K	0.1898
	:601.K	0.2094
	:602.K	0.2426
	:603.K	0.1333
	:604.K	0.1418
	:605.K	0.0683
	:606.K	0.0713
	:607.K	0.0330
	:608.K	0.0386
	:609.K	0.0455
	:610.K	0.0291
	:611.K	0.0555
	:612.K	0.0531
	:613.K	0.0874
	:614.K	0.0772
	:615.K	0.0948
	:616.K	0.0705
	:617.K	0.0855
	:618.K	0.2400
	:619.K	0.2572
	:620.K	0.3086
	:621.K	0.2701
	:622.K	0.5021
	:623.K	0.5228
	:624.K	0.7714
	:625.K	0.3571
	:626.K	0.2724
	:627.K	0.3362
	:628.K	0.2219
	:629.K	0.1437
	:630.K	0.0679
	:631.K	0.1769
	:632.K	0.1704
	:633.K	0.1029
	:634.K	0.0668
	:635.K	0.0715
	:636.K	0.1152
	:637.K	0.0812
	:638.K	0.0436
	:639.K	0.0809
	:640.K	0.0766
	:641.K	0.1456
	:642.K	0.1218
	:643.K	0.1085
	:644.K	0.1341
	:645.K	0.2244
[truncated: 475 more rows]
