# Supplementary material for: Structural basis of mechano-chemical coupling by the mitotic kinesin KIF14
Source: Nat Commun. 2021 Jun 15;12:3637. doi: 10.1038/s41467-021-23581-3 (PMC8206134; doi:10.1038/s41467-021-23581-3)
Supplement: Supplementary file 7 — Source Data [file 41467_2021_23581_MOESM7_ESM.zip › DataSource/Supplementary_Fig_5/MT-K755-AMPPNP-DS_CTRMSD.txt]

attribute: MTK755AMPPNPDS_CTRMSD
recipient: residues
	:1.A	0.4211
	:2.A	0.1614
	:3.A	0.0700
	:4.A	0.1118
	:5.A	0.0468
	:6.A	0.0330
	:7.A	0.0604
	:8.A	0.0603
	:9.A	0.0647
	:10.A	0.1129
	:11.A	0.1471
	:12.A	0.2961
	:13.A	0.1677
	:14.A	0.0890
	:15.A	0.0862
	:16.A	0.2009
	:17.A	0.2086
	:18.A	0.1260
	:19.A	0.0654
	:20.A	0.0441
	:21.A	0.0451
	:22.A	0.0615
	:23.A	0.0516
	:24.A	0.0564
	:25.A	0.1219
	:26.A	0.2163
	:27.A	0.1737
	:28.A	0.1509
	:29.A	0.1720
	:30.A	0.2322
	:31.A	0.1685
	:32.A	0.1431
	:33.A	0.1115
	:34.A	0.0994
	:35.A	0.1815
	:36.A	0.1787
	:37.A	0.2679
	:38.A	0.3217
	:39.A	0.2407
	:40.A	0.4911
	:41.A	0.5492
	:42.A	0.6300
	:43.A	0.6517
	:44.A	0.5068
	:45.A	0.3152
	:46.A	0.2804
	:47.A	0.2956
	:48.A	0.1779
	:49.A	0.1304
	:50.A	0.0709
	:51.A	0.0592
	:52.A	0.1052
	:53.A	0.0430
	:54.A	0.0547
	:55.A	0.0525
	:56.A	0.2862
	:57.A	0.4704
	:58.A	0.0759
	:59.A	0.1941
	:60.A	0.2757
	:61.A	0.1197
	:62.A	0.1511
	:63.A	0.2229
	:64.A	0.0815
	:65.A	0.1177
	:66.A	0.1322
	:67.A	0.0853
	:68.A	0.0801
	:69.A	0.1162
	:70.A	0.1583
	:71.A	0.2104
	:72.A	0.1986
	:73.A	0.2250
	:74.A	0.1938
	:75.A	0.1452
	:76.A	0.0927
	:77.A	0.0532
	:78.A	0.1248
	:79.A	0.1644
	:80.A	0.1910
	:81.A	0.1598
	:82.A	0.0914
	:83.A	0.0696
	:84.A	0.0642
	:85.A	0.0541
	:86.A	0.1260
	:87.A	0.0728
	:88.A	0.0605
	:89.A	0.1227
	:90.A	0.1654
	:91.A	0.1545
	:92.A	0.1773
	:93.A	0.2175
	:94.A	0.1798
	:95.A	0.5661
	:96.A	0.3193
	:97.A	0.1536
	:98.A	0.1171
	:99.A	0.0940
	:100.A	0.1356
	:101.A	0.2510
	:102.A	0.1017
	:103.A	0.1581
	:104.A	0.1900
	:105.A	0.1961
	:106.A	0.1865
	:107.A	0.1568
	:108.A	0.1066
	:109.A	0.1740
	:110.A	0.2110
	:111.A	0.1883
	:112.A	0.1111
	:113.A	0.1525
	:114.A	0.1805
	:115.A	0.2204
	:116.A	0.2652
	:117.A	0.2532
	:118.A	0.1255
	:119.A	0.1102
	:120.A	0.1604
	:121.A	0.3557
	:122.A	0.3379
	:123.A	0.1873
	:124.A	0.1454
	:125.A	0.1481
	:126.A	0.1246
	:127.A	0.1016
	:128.A	0.1048
	:129.A	0.2091
	:130.A	0.2551
	:131.A	0.1742
	:132.A	0.2612
	:133.A	0.2217
	:134.A	0.1797
	:135.A	0.1108
	:136.A	0.0838
	:137.A	0.0739
	:138.A	0.0629
	:139.A	0.0762
	:140.A	0.1243
	:141.A	0.1190
	:142.A	0.5055
	:143.A	0.3054
	:144.A	0.2940
	:145.A	0.0994
	:146.A	0.1321
	:147.A	0.1366
	:148.A	0.1779
	:149.A	0.1507
	:150.A	0.0976
	:151.A	0.1645
	:152.A	0.2376
	:153.A	0.1551
	:154.A	0.0729
	:155.A	0.1180
	:156.A	0.2195
	:157.A	0.2239
	:158.A	0.2388
	:159.A	0.1388
	:160.A	0.1910
	:161.A	0.0993
	:162.A	0.1026
	:163.A	0.0926
	:164.A	0.0441
	:165.A	0.0946
	:166.A	0.0649
	:167.A	0.0807
	:168.A	0.1066
	:169.A	0.1016
	:170.A	0.1037
	:171.A	0.1293
	:172.A	0.1335
	:173.A	0.1087
	:174.A	0.0630
	:175.A	0.0523
	:176.A	0.0673
	:177.A	0.0739
	:178.A	0.0432
	:179.A	0.0561
	:180.A	0.0848
	:181.A	0.0984
	:182.A	0.1745
	:183.A	0.1621
	:184.A	0.1078
	:185.A	0.0955
	:186.A	0.0988
	:187.A	0.1785
	:188.A	0.2113
	:189.A	0.1197
	:190.A	0.0691
	:191.A	0.0554
	:192.A	0.0812
	:193.A	0.0772
	:194.A	0.3747
	:195.A	0.3275
	:196.A	0.1176
	:197.A	0.1329
	:198.A	0.0620
	:199.A	0.0940
	:200.A	0.0900
	:201.A	0.0739
	:202.A	0.1806
	:203.A	0.1808
	:204.A	0.1101
	:205.A	0.1488
	:206.A	0.1397
	:207.A	0.2042
	:208.A	0.3072
	:209.A	0.2500
	:210.A	0.1436
	:211.A	0.0603
	:212.A	0.1038
	:213.A	0.1509
	:214.A	0.1237
	:215.A	0.1523
	:216.A	0.1098
	:217.A	0.1494
	:218.A	0.1302
	:219.A	0.0945
	:220.A	0.1894
	:221.A	0.1170
	:222.A	0.0891
	:223.A	0.1145
	:224.A	0.1180
	:225.A	0.2987
	:226.A	0.1147
	:227.A	0.0877
	:228.A	0.0840
	:229.A	0.1499
	:230.A	0.1545
	:231.A	0.0586
	:232.A	0.0942
	:233.A	0.0949
	:234.A	0.1227
	:235.A	0.1153
	:236.A	0.0997
	:237.A	0.0858
	:238.A	0.1265
	:239.A	0.1333
	:240.A	0.0957
	:241.A	0.0460
	:242.A	0.1183
	:243.A	0.1594
	:244.A	0.0659
	:245.A	0.0641
	:246.A	0.1085
	:247.A	0.1231
	:248.A	0.1546
	:249.A	0.1126
	:250.A	0.0824
	:251.A	0.1515
	:252.A	0.0616
	:253.A	0.0745
	:254.A	0.0944
	:255.A	0.2373
	:256.A	0.1532
	:257.A	0.0982
	:258.A	0.1122
	:259.A	0.0872
	:260.A	0.0809
	:261.A	0.1108
	:262.A	0.1046
	:263.A	0.1301
	:264.A	0.1030
	:265.A	0.1117
	:266.A	0.0766
	:267.A	0.1071
	:268.A	0.1910
	:269.A	0.1140
	:270.A	0.1191
	:271.A	0.3358
	:272.A	0.1790
	:273.A	0.1766
	:274.A	0.0999
	:275.A	0.0815
	:276.A	0.1036
	:277.A	0.0654
	:278.A	0.0705
	:279.A	0.0949
	:280.A	0.1530
	:281.A	0.0934
	:282.A	0.1178
	:283.A	0.1051
	:284.A	0.1135
	:285.A	0.0772
	:286.A	0.0946
	:287.A	0.0697
	:288.A	0.0706
	:289.A	0.1260
	:290.A	0.1810
	:291.A	0.3464
	:292.A	0.0986
	:293.A	0.0913
	:294.A	0.1143
	:295.A	0.1375
	:296.A	0.0894
	:297.A	0.1438
	:298.A	0.2380
	:299.A	0.1696
	:300.A	0.0739
	:301.A	0.1140
	:302.A	0.1406
	:303.A	0.1177
	:304.A	0.2024
	:305.A	0.1517
	:306.A	0.1185
	:307.A	0.0506
	:308.A	0.0920
	:309.A	0.1213
	:310.A	0.0718
	:311.A	0.0644
	:312.A	0.0659
	:313.A	0.1442
	:314.A	0.1167
	:315.A	0.1147
	:316.A	0.1423
	:317.A	0.1976
	:318.A	0.2075
	:319.A	0.1844
	:320.A	0.1589
	:321.A	0.1813
	:322.A	0.1227
	:323.A	0.0908
	:324.A	0.1686
	:325.A	0.2291
	:326.A	0.2143
	:327.A	0.1509
	:328.A	0.1877
	:329.A	0.1344
	:330.A	0.0893
	:331.A	0.0766
	:332.A	0.0885
	:333.A	0.0612
	:334.A	0.0691
	:335.A	0.0695
	:336.A	0.1029
	:337.A	0.0901
	:338.A	0.0612
	:339.A	0.0447
	:340.A	0.0599
	:341.A	0.0749
	:342.A	0.0623
	:343.A	0.0633
	:344.A	0.1115
	:345.A	0.1285
	:346.A	0.1286
	:347.A	0.1066
	:348.A	0.1115
	:349.A	0.0718
	:350.A	0.0521
	:351.A	0.0816
	:352.A	0.0867
	:353.A	0.1046
	:354.A	0.1131
	:355.A	0.0576
	:356.A	0.0549
	:357.A	0.1521
	:358.A	0.0591
	:359.A	0.0873
	:360.A	0.0693
	:361.A	0.1245
	:362.A	0.0979
	:363.A	0.0826
	:364.A	0.2150
	:365.A	0.1788
	:366.A	0.2332
	:367.A	0.1334
	:368.A	0.2052
	:369.A	0.2367
	:370.A	0.1904
	:371.A	0.1589
	:372.A	0.0886
	:373.A	0.0910
	:374.A	0.1291
	:375.A	0.0910
	:376.A	0.1301
	:377.A	0.1757
	:378.A	0.1373
	:379.A	0.0939
	:380.A	0.0755
	:381.A	0.1214
	:382.A	0.0718
	:383.A	0.1145
	:384.A	0.1426
	:385.A	0.1051
	:386.A	0.0744
	:387.A	0.0828
	:388.A	0.1090
	:389.A	0.0859
	:390.A	0.0998
	:391.A	0.1017
	:392.A	0.0989
	:393.A	0.0727
	:394.A	0.0466
	:395.A	0.0862
	:396.A	0.1234
	:397.A	0.0888
	:398.A	0.0764
	:399.A	0.0662
	:400.A	0.0774
	:401.A	0.0470
	:402.A	0.1161
	:403.A	0.0503
	:404.A	0.0812
	:405.A	0.0939
	:406.A	0.0806
	:407.A	0.0719
	:408.A	0.0673
	:409.A	0.0607
	:410.A	0.0622
	:411.A	0.0798
	:412.A	0.0926
	:413.A	0.1390
	:414.A	0.1512
	:415.A	0.1384
	:416.A	0.1084
	:417.A	0.0800
	:418.A	0.1216
	:419.A	0.0526
	:420.A	0.0617
	:421.A	0.1336
	:422.A	0.1006
	:423.A	0.0981
	:424.A	0.1106
	:425.A	0.0709
	:426.A	0.0657
	:427.A	0.0678
	:428.A	0.0555
	:429.A	0.0786
	:430.A	0.1213
	:431.A	0.1066
	:432.A	0.0605
	:433.A	0.0703
	:434.A	0.0545
	:435.A	0.1582
	:436.A	0.0956
	:437.A	0.0960
	:438.A	0.1656
	:439.A	0.1792
	:440.A	0.4496
	:1.B	0.2439
	:2.B	0.2298
	:3.B	0.1839
	:4.B	0.1374
	:5.B	0.2705
	:6.B	0.2640
	:7.B	0.2255
	:8.B	0.3281
	:9.B	0.1335
	:10.B	0.1057
	:11.B	0.1165
	:12.B	0.1121
	:13.B	0.0940
	:14.B	0.1173
	:15.B	0.0965
	:16.B	0.0789
	:17.B	0.2010
	:18.B	0.0964
	:19.B	0.1003
	:20.B	0.1905
	:21.B	0.1285
	:22.B	0.2158
	:23.B	0.1780
	:24.B	0.0853
	:25.B	0.0801
	:26.B	0.1007
	:27.B	0.1610
	:28.B	0.1042
	:29.B	0.0752
	:30.B	0.0679
	:31.B	0.0804
	:32.B	0.0925
	:33.B	0.0691
	:34.B	0.0556
	:35.B	0.0780
	:36.B	0.0748
	:37.B	0.0707
	:38.B	0.1172
	:39.B	0.0946
	:40.B	0.0677
	:41.B	0.0846
	:42.B	0.1499
	:43.B	0.0794
	:44.B	0.1292
	:45.B	0.1370
	:46.B	0.1224
	:47.B	0.1880
	:48.B	0.0991
	:49.B	0.0633
	:50.B	0.0556
	:51.B	0.0737
	:52.B	0.1903
	:53.B	0.1710
	:54.B	0.2216
	:55.B	0.2346
	:56.B	0.1971
	:57.B	0.1690
	:58.B	0.0528
	:59.B	0.0754
	:60.B	0.0878
	:61.B	0.0991
	:62.B	0.1054
	:63.B	0.1113
	:64.B	0.0776
	:65.B	0.1668
	:66.B	0.1830
	:67.B	0.1204
	:68.B	0.1258
	:69.B	0.1785
	:70.B	0.1423
	:71.B	0.1139
	:72.B	0.1352
	:73.B	0.1706
	:74.B	0.1410
	:75.B	0.1090
	:76.B	0.2582
	:77.B	0.3518
	:78.B	0.2442
	:79.B	0.0850
	:80.B	0.1255
	:81.B	0.0572
	:82.B	0.1487
	:83.B	0.1253
	:84.B	0.0847
	:85.B	0.0547
	:86.B	0.0753
	:87.B	0.0809
	:88.B	0.0556
	:89.B	0.0599
	:90.B	0.1313
	:91.B	0.1860
	:92.B	0.2038
	:93.B	0.2307
	:94.B	0.4944
	:95.B	0.4002
	:96.B	0.1417
	:97.B	0.1008
	:98.B	0.0740
	:99.B	0.0818
	:100.B	0.0547
	:101.B	0.1376
	:102.B	0.0561
	:103.B	0.1059
	:104.B	0.1543
	:105.B	0.1074
	:106.B	0.0644
	:107.B	0.1133
	:108.B	0.2734
	:109.B	0.1704
	:110.B	0.1182
	:111.B	0.0644
	:112.B	0.0662
	:113.B	0.2016
	:114.B	0.0721
	:115.B	0.0290
	:116.B	0.0651
	:117.B	0.0882
	:118.B	0.0819
	:119.B	0.0870
	:120.B	0.0886
	:121.B	0.0477
	:122.B	0.2005
	:123.B	0.1492
	:124.B	0.1116
	:125.B	0.0863
	:126.B	0.0737
	:127.B	0.0842
	:128.B	0.0971
	:129.B	0.1308
	:130.B	0.1956
	:131.B	0.2265
	:132.B	0.1952
	:133.B	0.1329
	:134.B	0.2047
	:135.B	0.1816
	:136.B	0.1545
	:137.B	0.1593
	:138.B	0.2122
	:139.B	0.1721
	:140.B	0.1229
	:141.B	0.0678
	:142.B	0.0620
	:143.B	0.0545
	:144.B	0.0577
	:145.B	0.1586
	:146.B	0.1210
	:147.B	0.0763
	:148.B	0.0777
	:149.B	0.0830
	:150.B	0.1724
	:151.B	0.0651
	:152.B	0.0576
	:153.B	0.0800
	:154.B	0.0835
	:155.B	0.0962
	:156.B	0.0690
	:157.B	0.0732
	:158.B	0.1436
	:159.B	0.1225
	:160.B	0.1381
	:161.B	0.0926
	:162.B	0.1217
	:163.B	0.1083
	:164.B	0.2528
	:165.B	0.3478
	:166.B	0.2355
	:167.B	0.2177
	:168.B	0.1204
	:169.B	0.0834
	:170.B	0.0956
	:171.B	0.1915
	:172.B	0.1753
	:173.B	0.1617
	:174.B	0.2282
	:175.B	0.1956
	:176.B	0.0928
	:177.B	0.0917
	:178.B	0.0829
	:179.B	0.1259
	:180.B	0.1836
	:181.B	0.0895
	:182.B	0.1492
	:183.B	0.2763
	:184.B	0.0903
	:185.B	0.1074
	:186.B	0.0760
	:187.B	0.0556
	:188.B	0.0451
	:189.B	0.0638
	:190.B	0.0426
	:191.B	0.0408
	:192.B	0.0486
	:193.B	0.0713
	:194.B	0.0995
	:195.B	0.0716
	:196.B	0.1262
	:197.B	0.1429
	:198.B	0.3135
	:199.B	0.2348
	:200.B	0.1435
	:201.B	0.1614
	:202.B	0.0607
	:203.B	0.0908
	:204.B	0.0682
	:205.B	0.0819
	:206.B	0.1317
	:207.B	0.0742
	:208.B	0.1172
	:209.B	0.1029
	:210.B	0.0968
	:211.B	0.1171
	:212.B	0.0840
	:213.B	0.2696
	:214.B	0.2063
	:215.B	0.1170
	:216.B	0.0395
	:217.B	0.0420
	:218.B	0.1155
	:219.B	0.0923
	:220.B	0.1305
	:221.B	0.3407
	:222.B	0.1153
	:223.B	0.1404
	:224.B	0.1294
	:225.B	0.2255
	:226.B	0.2349
	:227.B	0.3565
	:228.B	0.2377
	:229.B	0.1346
	:230.B	0.1301
	:231.B	0.1317
	:232.B	0.1650
	:233.B	0.1400
	:234.B	0.1289
	:235.B	0.1660
	:236.B	0.1605
	:237.B	0.0892
	:238.B	0.1948
	:239.B	0.1138
	:240.B	0.1148
	:241.B	0.1511
	:242.B	0.1979
	:243.B	0.1452
	:244.B	0.1034
	:245.B	0.0998
	:246.B	0.0409
	:247.B	0.0569
	:248.B	0.0721
	:249.B	0.1306
	:250.B	0.0944
	:251.B	0.0713
	:252.B	0.0998
	:253.B	0.0872
	:254.B	0.0843
	:255.B	0.0894
	:256.B	0.0774
	:257.B	0.0677
	:258.B	0.0811
	:259.B	0.0850
	:260.B	0.0551
	:261.B	0.1223
	:262.B	0.1401
	:263.B	0.0739
	:264.B	0.0758
	:265.B	0.0630
	:266.B	0.0456
	:267.B	0.0582
	:268.B	0.1700
	:269.B	0.0870
	:270.B	0.0906
	:271.B	0.2436
	:272.B	0.1816
	:273.B	0.1525
	:274.B	0.1617
	:275.B	0.1302
	:276.B	0.1428
	:277.B	0.2519
	:278.B	0.1806
	:279.B	0.0781
	:280.B	0.0888
	:281.B	0.1243
	:282.B	0.1111
	:283.B	0.2356
	:284.B	0.2191
	:285.B	0.2372
	:286.B	0.2869
	:287.B	0.2085
	:288.B	0.0908
	:289.B	0.0671
	:290.B	0.1379
	:291.B	0.2106
	:292.B	0.2593
	:293.B	0.1519
	:294.B	0.0975
	:295.B	0.1175
	:296.B	0.1221
	:297.B	0.1857
	:298.B	0.1634
	:299.B	0.0871
	:300.B	0.1265
	:301.B	0.1186
	:302.B	0.1706
	:303.B	0.1578
	:304.B	0.0659
	:305.B	0.0773
	:306.B	0.0535
	:307.B	0.0668
	:308.B	0.0826
	:309.B	0.0714
	:310.B	0.0862
	:311.B	0.1451
	:312.B	0.1017
	:313.B	0.0537
	:314.B	0.1397
	:315.B	0.0977
	:316.B	0.0391
	:317.B	0.0339
	:318.B	0.0562
	:319.B	0.0747
	:320.B	0.0696
	:321.B	0.0916
	:322.B	0.2181
	:323.B	0.2225
	:324.B	0.1064
	:325.B	0.1358
	:326.B	0.1318
	:327.B	0.0725
	:328.B	0.0625
	:329.B	0.0627
	:330.B	0.0717
	:331.B	0.0684
	:332.B	0.0954
	:333.B	0.1129
	:334.B	0.0982
	:335.B	0.0564
	:336.B	0.1261
	:337.B	0.0984
	:338.B	0.0611
	:339.B	0.0759
	:340.B	0.0448
	:341.B	0.0438
	:342.B	0.0381
	:343.B	0.0515
	:344.B	0.0768
	:345.B	0.0660
	:346.B	0.1236
	:347.B	0.0861
	:348.B	0.1070
	:349.B	0.1203
	:350.B	0.1515
	:351.B	0.0914
	:352.B	0.1118
	:353.B	0.1537
	:354.B	0.1523
	:355.B	0.2095
	:356.B	0.1289
	:357.B	0.2237
	:358.B	0.1522
	:359.B	0.1462
	:360.B	0.2246
	:361.B	0.1434
	:362.B	0.1082
	:363.B	0.0904
	:364.B	0.0505
	:365.B	0.0552
	:366.B	0.0770
	:367.B	0.1550
	:368.B	0.0750
	:369.B	0.0954
	:370.B	0.1096
	:371.B	0.1597
	:372.B	0.1245
	:373.B	0.1482
	:374.B	0.1146
	:375.B	0.1046
	:376.B	0.0882
	:377.B	0.1536
	:378.B	0.2232
	:379.B	0.1987
	:380.B	0.1911
	:381.B	0.1138
	:382.B	0.0447
	:383.B	0.0643
	:384.B	0.1012
	:385.B	0.0897
	:386.B	0.1270
	:387.B	0.2930
	:388.B	0.2729
	:389.B	0.0950
	:390.B	0.2514
	:391.B	0.0728
	:392.B	0.1335
	:393.B	0.1458
	:394.B	0.0544
	:395.B	0.1010
	:396.B	0.1013
	:397.B	0.0695
	:398.B	0.0636
	:399.B	0.0652
	:400.B	0.0835
	:401.B	0.0800
	:402.B	0.0904
	:403.B	0.0748
	:404.B	0.1473
	:405.B	0.0765
	:406.B	0.0971
	:407.B	0.0875
	:408.B	0.0705
	:409.B	0.0511
	:410.B	0.0523
	:411.B	0.0797
	:412.B	0.0763
	:413.B	0.3003
	:414.B	0.3646
	:415.B	0.2332
	:416.B	0.1622
	:417.B	0.1291
	:418.B	0.0802
	:419.B	0.0836
	:420.B	0.0804
	:421.B	0.0807
	:422.B	0.0869
	:423.B	0.1254
	:424.B	0.1417
	:425.B	0.1585
	:426.B	0.2597
	:427.B	0.2024
	:428.B	0.2973
	:429.B	0.3241
	:1.E	0.1966
	:2.E	0.1339
	:3.E	0.0985
	:4.E	0.1081
	:5.E	0.0742
	:6.E	0.0566
	:7.E	0.0610
	:8.E	0.2364
	:9.E	0.3002
	:10.E	0.2983
	:11.E	0.2813
	:12.E	0.1342
	:13.E	0.1332
	:14.E	0.0749
	:15.E	0.1024
	:16.E	0.1191
	:17.E	0.0868
	:18.E	0.0356
	:19.E	0.0801
	:20.E	0.0513
	:21.E	0.1153
	:22.E	0.1173
	:23.E	0.1295
	:24.E	0.0747
	:25.E	0.0855
	:26.E	0.1227
	:27.E	0.1243
	:28.E	0.0714
	:29.E	0.0638
	:30.E	0.0832
	:31.E	0.0660
	:32.E	0.1230
	:33.E	0.0821
	:34.E	0.0719
	:35.E	0.0798
	:36.E	0.0708
	:37.E	0.1363
	:38.E	0.1521
	:39.E	0.1326
	:40.E	0.2066
	:41.E	0.3145
	:42.E	0.3468
	:43.E	0.4115
	:44.E	0.4001
	:45.E	0.3492
	:46.E	0.2408
	:47.E	0.2838
	:48.E	0.1598
	:49.E	0.1267
	:50.E	0.0913
	:51.E	0.0621
	:52.E	0.0664
	:53.E	0.0801
	:54.E	0.1082
	:55.E	0.1250
	:56.E	0.1549
	:57.E	0.1720
	:58.E	0.0810
	:59.E	0.0544
	:60.E	0.1468
	:61.E	0.0970
	:62.E	0.1035
	:63.E	0.1741
	:64.E	0.1713
	:65.E	0.3115
	:66.E	0.3074
	:67.E	0.3571
	:68.E	0.1971
	:69.E	0.1388
	:70.E	0.2104
	:71.E	0.2731
	:72.E	0.1158
	:73.E	0.1303
	:74.E	0.1810
	:75.E	0.3167
	:76.E	0.2731
	:77.E	0.2023
	:78.E	0.0840
	:79.E	0.1447
	:80.E	0.1041
	:81.E	0.1201
	:82.E	0.0992
	:83.E	0.0562
	:84.E	0.0455
	:85.E	0.0617
	:86.E	0.0826
	:87.E	0.0535
	:88.E	0.0385
	:89.E	0.2417
	:90.E	0.3911
	:91.E	0.3617
	:92.E	0.3614
	:93.E	0.3852
	:94.E	0.2284
	:95.E	0.3340
	:96.E	0.3093
	:97.E	0.3300
	:98.E	0.2716
	:99.E	0.1726
	:100.E	0.1540
	:101.E	0.3602
	:102.E	0.1047
	:103.E	0.1464
	:104.E	0.1861
	:105.E	0.1769
	:106.E	0.1848
	:107.E	0.1534
	:108.E	0.1821
	:109.E	0.2539
	:110.E	0.2299
	:111.E	0.2376
	:112.E	0.1910
	:113.E	0.1886
	:114.E	0.1947
	:115.E	0.2626
	:116.E	0.1159
	:117.E	0.3369
	:118.E	0.2195
	:119.E	0.2304
	:120.E	0.2499
	:121.E	0.1870
	:122.E	0.1725
	:123.E	0.1621
	:124.E	0.1317
	:125.E	0.2088
	:126.E	0.1765
	:127.E	0.1339
	:128.E	0.1679
	:129.E	0.2088
	:130.E	0.4448
	:131.E	0.6142
	:132.E	0.2773
	:133.E	0.1247
	:134.E	0.1346
	:135.E	0.0887
	:136.E	0.0903
	:137.E	0.0775
	:138.E	0.1172
	:139.E	0.1674
	:140.E	0.1562
	:141.E	0.2949
	:142.E	0.7935
	:143.E	0.6704
	:144.E	0.6726
	:145.E	0.2786
	:146.E	0.4622
	:147.E	0.3819
	:148.E	0.1762
	:149.E	0.1417
	:150.E	0.1116
	:151.E	0.1008
	:152.E	0.1069
	:153.E	0.0844
	:154.E	0.0633
	:155.E	0.0622
	:156.E	0.0405
	:157.E	0.0593
	:158.E	0.0527
	:159.E	0.1214
	:160.E	0.1496
	:161.E	0.0669
	:162.E	0.1190
	:163.E	0.0555
	:164.E	0.0501
	:165.E	0.1046
	:166.E	0.0780
	:167.E	0.1061
	:168.E	0.0371
	:169.E	0.0797
	:170.E	0.0784
	:171.E	0.0957
	:172.E	0.0841
	:173.E	0.0968
	:174.E	0.1409
	:175.E	0.1091
	:176.E	0.0551
	:177.E	0.0740
	:178.E	0.0560
	:179.E	0.0564
	:180.E	0.0855
	:181.E	0.0712
	:182.E	0.0907
	:183.E	0.1176
	:184.E	0.0928
	:185.E	0.1385
	:186.E	0.0728
	:187.E	0.1852
	:188.E	0.2457
	:189.E	0.2054
	:190.E	0.1487
	:191.E	0.2165
	:192.E	0.2016
	:193.E	0.1644
	:194.E	0.1086
	:195.E	0.1473
	:196.E	0.0762
	:197.E	0.0785
	:198.E	0.1142
	:199.E	0.0761
	:200.E	0.0644
	:201.E	0.0416
	:202.E	0.0855
	:203.E	0.0872
	:204.E	0.1167
	:205.E	0.1376
	:206.E	0.1309
	:207.E	0.0874
	:208.E	0.1158
	:209.E	0.1195
	:210.E	0.0930
	:211.E	0.0741
	:212.E	0.1045
	:213.E	0.1243
	:214.E	0.0765
	:215.E	0.0768
	:216.E	0.0777
	:217.E	0.0911
	:218.E	0.1298
	:219.E	0.1028
	:220.E	0.0566
	:221.E	0.0689
	:222.E	0.0992
	:223.E	0.1772
	:224.E	0.0984
	:225.E	0.0688
	:226.E	0.0813
	:227.E	0.1814
	:228.E	0.1913
	:229.E	0.1986
	:230.E	0.1942
	:231.E	0.0842
	:232.E	0.1333
	:233.E	0.1100
	:234.E	0.1456
	:235.E	0.0880
	:236.E	0.0500
	:237.E	0.0439
	:238.E	0.0628
	:239.E	0.1068
	:240.E	0.0531
	:241.E	0.1395
	:242.E	0.0925
	:243.E	0.1462
	:244.E	0.1495
	:245.E	0.0669
	:246.E	0.0564
	:247.E	0.0755
	:248.E	0.0542
	:249.E	0.0830
	:250.E	0.0955
	:251.E	0.1314
	:252.E	0.1418
	:253.E	0.1027
	:254.E	0.0642
	:255.E	0.0679
	:256.E	0.0990
	:257.E	0.0457
	:258.E	0.0610
	:259.E	0.0846
	:260.E	0.0501
	:261.E	0.0738
	:262.E	0.0971
	:263.E	0.1385
	:264.E	0.1995
	:265.E	0.2952
	:266.E	0.1471
	:267.E	0.2002
	:268.E	0.2300
	:269.E	0.1021
	:270.E	0.0782
	:271.E	0.1135
	:272.E	0.1264
	:273.E	0.1542
	:274.E	0.1076
	:275.E	0.1026
	:276.E	0.0843
	:277.E	0.0937
	:278.E	0.0668
	:279.E	0.0581
	:280.E	0.1222
	:281.E	0.0972
	:282.E	0.1096
	:283.E	0.1350
	:284.E	0.1245
	:285.E	0.1526
	:286.E	0.0893
	:287.E	0.0652
	:288.E	0.1116
	:289.E	0.0933
	:290.E	0.1885
	:291.E	0.3377
	:292.E	0.2983
	:293.E	0.1964
	:294.E	0.1121
	:295.E	0.1128
	:296.E	0.1199
	:297.E	0.2117
	:298.E	0.2496
	:299.E	0.1869
	:300.E	0.0937
	:301.E	0.0884
	:302.E	0.1376
	:303.E	0.1901
	:304.E	0.1950
	:305.E	0.1430
	:306.E	0.1089
	:307.E	0.1299
	:308.E	0.0939
	:309.E	0.1584
	:310.E	0.1622
	:311.E	0.1051
	:312.E	0.0632
	:313.E	0.0797
	:314.E	0.0724
	:315.E	0.0744
	:316.E	0.1180
	:317.E	0.1099
	:318.E	0.1035
	:319.E	0.0610
	:320.E	0.0465
	:321.E	0.0680
	:322.E	0.0255
	:323.E	0.0340
	:324.E	0.1053
	:325.E	0.0928
	:326.E	0.1133
	:327.E	0.0595
	:328.E	0.1011
	:329.E	0.1019
	:330.E	0.0584
	:331.E	0.0555
	:332.E	0.1697
	:333.E	0.2071
	:334.E	0.1260
	:335.E	0.1190
	:336.E	0.1240
	:337.E	0.2215
	:338.E	0.1060
	:339.E	0.1652
	:340.E	0.1582
	:341.E	0.1125
	:342.E	0.0641
	:343.E	0.0533
	:344.E	0.0603
	:345.E	0.0895
	:346.E	0.0840
	:347.E	0.0807
	:348.E	0.0610
	:349.E	0.0603
	:350.E	0.1075
	:351.E	0.0692
	:352.E	0.0589
	:353.E	0.0814
	:354.E	0.0833
	:355.E	0.1044
	:356.E	0.0537
	:357.E	0.0895
	:358.E	0.0968
	:359.E	0.0779
	:360.E	0.0469
	:361.E	0.0726
	:362.E	0.1994
	:363.E	0.1973
	:364.E	0.1439
	:365.E	0.1528
	:366.E	0.0897
	:367.E	0.0798
	:368.E	0.1429
	:369.E	0.1594
	:370.E	0.1523
	:371.E	0.1594
	:372.E	0.1167
	:373.E	0.1320
	:374.E	0.1991
	:375.E	0.1611
	:376.E	0.2975
	:377.E	0.2484
	:378.E	0.1265
	:379.E	0.1310
	:380.E	0.0736
	:381.E	0.1487
	:382.E	0.1051
	:383.E	0.1373
	:384.E	0.1573
	:385.E	0.1459
	:386.E	0.1327
	:387.E	0.1193
	:388.E	0.1473
	:389.E	0.1708
	:390.E	0.1698
	:391.E	0.1496
	:392.E	0.0898
	:393.E	0.1033
	:394.E	0.1207
	:395.E	0.1426
	:396.E	0.1033
	:397.E	0.1348
	:398.E	0.2098
	:399.E	0.1834
	:400.E	0.0751
	:401.E	0.0518
	:402.E	0.0807
	:403.E	0.0724
	:404.E	0.0400
	:405.E	0.0876
	:406.E	0.0514
	:407.E	0.0380
	:408.E	0.0599
	:409.E	0.1146
	:410.E	0.0997
	:411.E	0.2353
	:412.E	0.2954
	:413.E	0.2275
	:414.E	0.1386
	:415.E	0.0793
	:416.E	0.0733
	:417.E	0.0313
	:418.E	0.0824
	:419.E	0.0945
	:420.E	0.0744
	:421.E	0.1432
	:422.E	0.1052
	:423.E	0.0748
	:424.E	0.1072
	:425.E	0.2089
	:426.E	0.1931
	:427.E	0.1035
	:428.E	0.0963
	:429.E	0.0570
	:430.E	0.1440
	:431.E	0.1853
	:432.E	0.1755
	:433.E	0.1725
	:434.E	0.1561
	:435.E	0.2704
	:436.E	0.3021
	:437.E	0.1900
	:438.E	0.1001
	:439.E	0.1279
	:440.E	0.3256
	:1.I	0.1410
	:2.I	0.0958
	:3.I	0.0608
	:4.I	0.0734
	:5.I	0.1140
	:6.I	0.0835
	:7.I	0.1091
	:8.I	0.1521
	:9.I	0.1755
	:10.I	0.2197
	:11.I	0.2232
	:12.I	0.1163
	:13.I	0.0892
	:14.I	0.1026
	:15.I	0.1724
	:16.I	0.1070
	:17.I	0.2109
	:18.I	0.1116
	:19.I	0.1326
	:20.I	0.2735
	:21.I	0.1322
	:22.I	0.0713
	:23.I	0.1054
	:24.I	0.1153
	:25.I	0.1327
	:26.I	0.1675
	:27.I	0.1579
	:28.I	0.0994
	:29.I	0.1045
	:30.I	0.0947
	:31.I	0.1563
	:32.I	0.1114
	:33.I	0.1391
	:34.I	0.1309
	:35.I	0.1095
	:36.I	0.1121
	:37.I	0.1081
	:38.I	0.2254
	:39.I	0.1462
	:40.I	0.0788
	:41.I	0.0997
	:42.I	0.0589
	:43.I	0.0417
	:44.I	0.0773
	:45.I	0.0734
	:46.I	0.0708
	:47.I	0.1201
	:48.I	0.0529
	:49.I	0.0922
	:50.I	0.0946
	:51.I	0.0800
	:52.I	0.1270
	:53.I	0.1384
	:54.I	0.3216
	:55.I	0.1830
	:56.I	0.2628
	:57.I	0.2223
	:58.I	0.1293
	:59.I	0.0879
	:60.I	0.0530
	:61.I	0.0854
	:62.I	0.0548
	:63.I	0.0769
	:64.I	0.0856
	:65.I	0.0803
	:66.I	0.1084
	:67.I	0.1293
	:68.I	0.1970
	:69.I	0.2847
	:70.I	0.1332
	:71.I	0.1316
	:72.I	0.0980
	:73.I	0.0786
	:74.I	0.0848
	:75.I	0.0983
	:76.I	0.1950
	:77.I	0.2210
	:78.I	0.1600
	:79.I	0.1167
	:80.I	0.1150
	:81.I	0.0624
	:82.I	0.1084
	:83.I	0.1142
	:84.I	0.1413
	:85.I	0.1160
	:86.I	0.1052
	:87.I	0.0860
	:88.I	0.0553
	:89.I	0.0817
	:90.I	0.0923
	:91.I	0.1298
	:92.I	0.1277
	:93.I	0.3624
	:94.I	0.3905
	:95.I	0.4168
	:96.I	0.1729
	:97.I	0.0810
	:98.I	0.1154
	:99.I	0.0677
	:100.I	0.0431
	:101.I	0.0885
	:102.I	0.1372
	:103.I	0.1060
	:104.I	0.1471
	:105.I	0.1702
	:106.I	0.2523
	:107.I	0.3214
	:108.I	0.2948
	:109.I	0.2344
	:110.I	0.1660
	:111.I	0.1713
	:112.I	0.1891
	:113.I	0.1563
	:114.I	0.0712
	:115.I	0.0923
	:116.I	0.0946
	:117.I	0.0696
	:118.I	0.0956
	:119.I	0.0823
	:120.I	0.0633
	:121.I	0.0961
	:122.I	0.0621
	:123.I	0.0732
	:124.I	0.1262
	:125.I	0.1130
	:126.I	0.0962
	:127.I	0.0731
	:128.I	0.0794
	:129.I	0.1152
	:130.I	0.0713
	:131.I	0.0722
	:132.I	0.1357
	:133.I	0.0863
	:134.I	0.0683
	:135.I	0.0546
	:136.I	0.0943
	:137.I	0.1620
	:138.I	0.1241
	:139.I	0.1652
	:140.I	0.7374
	:141.I	0.6863
	:142.I	0.7818
	:143.I	0.0994
	:144.I	0.1849
	:145.I	0.1987
	:146.I	0.1583
	:147.I	0.1523
	:148.I	0.1594
	:149.I	0.1064
	:150.I	0.1228
	:151.I	0.1706
	:152.I	0.1367
	:153.I	0.1069
	:154.I	0.1308
	:155.I	0.0999
	:156.I	0.0691
	:157.I	0.0736
	:158.I	0.0833
	:159.I	0.0604
	:160.I	0.0637
	:161.I	0.1087
	:162.I	0.1364
	:163.I	0.1575
	:164.I	0.1145
	:165.I	0.1612
	:166.I	0.1054
	:167.I	0.2691
	:168.I	0.2434
	:169.I	0.2263
	:170.I	0.1087
	:171.I	0.3033
	:172.I	0.1481
	:173.I	0.1875
	:174.I	0.1725
	:175.I	0.2703
	:176.I	0.1450
	:177.I	0.2521
	:178.I	0.1970
	:179.I	0.1106
	:180.I	0.1668
	:181.I	0.1825
	:182.I	0.1713
	:183.I	0.1693
	:184.I	0.0853
	:185.I	0.1153
	:186.I	0.0661
	:187.I	0.0898
	:188.I	0.0566
	:189.I	0.0712
	:190.I	0.0366
	:191.I	0.0450
	:192.I	0.0700
	:193.I	0.0712
	:194.I	0.0466
	:195.I	0.0551
	:196.I	0.0599
	:197.I	0.1303
	:198.I	0.1935
	:199.I	0.1658
	:200.I	0.0749
	:201.I	0.0639
	:202.I	0.0582
	:203.I	0.1271
	:204.I	0.0912
	:205.I	0.1036
	:206.I	0.0795
	:207.I	0.0652
	:208.I	0.0808
	:209.I	0.0742
	:210.I	0.0770
	:211.I	0.0778
	:212.I	0.1314
	:213.I	0.2976
	:214.I	0.2387
	:215.I	0.1613
	:216.I	0.1033
	:217.I	0.0567
	:218.I	0.0920
	:219.I	0.0517
	:220.I	0.0850
	:221.I	0.1576
	:222.I	0.0724
	:223.I	0.0669
	:224.I	0.1402
	:225.I	0.1989
	:226.I	0.4712
	:227.I	0.5254
	:228.I	0.2472
	:229.I	0.1038
	:230.I	0.1049
	:231.I	0.0851
	:232.I	0.1338
	:233.I	0.0935
	:234.I	0.1091
	:235.I	0.1875
	:236.I	0.2041
	:237.I	0.1236
	:238.I	0.1536
	:239.I	0.1035
	:240.I	0.1830
	:241.I	0.0740
	:242.I	0.0891
	:243.I	0.1396
	:244.I	0.1270
	:245.I	0.0390
	:246.I	0.0540
	:247.I	0.0469
	:248.I	0.1562
	:249.I	0.1559
	:250.I	0.1290
	:251.I	0.0684
	:252.I	0.0633
	:253.I	0.1508
	:254.I	0.0963
	:255.I	0.0750
	:256.I	0.0630
	:257.I	0.0654
	:258.I	0.0474
	:259.I	0.0802
	:260.I	0.1140
	:261.I	0.2057
	:262.I	0.1263
	:263.I	0.1632
	:264.I	0.0795
	:265.I	0.0815
	:266.I	0.1228
	:267.I	0.0930
	:268.I	0.1425
	:269.I	0.0700
	:270.I	0.0706
	:271.I	0.0799
	:272.I	0.1391
	:273.I	0.2047
	:274.I	0.1350
	:275.I	0.1128
	:276.I	0.0949
	:277.I	0.1033
	:278.I	0.0772
	:279.I	0.1194
	:280.I	0.2593
	:281.I	0.1337
	:282.I	0.1780
	:283.I	0.2154
	:284.I	0.2059
	:285.I	0.1001
	:286.I	0.0945
	:287.I	0.1073
	:288.I	0.1197
	:289.I	0.1324
	:290.I	0.1270
	:291.I	0.1145
	:292.I	0.0664
	:293.I	0.0703
	:294.I	0.0689
	:295.I	0.0908
	:296.I	0.1811
	:297.I	0.3468
	:298.I	0.3229
	:299.I	0.2107
	:300.I	0.1335
	:301.I	0.1407
	:302.I	0.1878
	:303.I	0.3743
	:304.I	0.1293
	:305.I	0.1123
	:306.I	0.0756
	:307.I	0.0426
	:308.I	0.0732
	:309.I	0.0557
	:310.I	0.1132
	:311.I	0.1427
	:312.I	0.0507
	:313.I	0.0470
	:314.I	0.0408
	:315.I	0.0865
	:316.I	0.0617
	:317.I	0.0648
	:318.I	0.0823
	:319.I	0.1581
	:320.I	0.1168
	:321.I	0.0971
	:322.I	0.1922
	:323.I	0.2383
	:324.I	0.2164
	:325.I	0.2029
	:326.I	0.1957
	:327.I	0.1825
	:328.I	0.1662
	:329.I	0.1271
	:330.I	0.1858
	:331.I	0.1785
	:332.I	0.0855
	:333.I	0.0841
	:334.I	0.1216
	:335.I	0.1757
	:336.I	0.1631
	:337.I	0.0861
	:338.I	0.0644
	:339.I	0.0795
	:340.I	0.0643
	:341.I	0.0870
	:342.I	0.1518
	:343.I	0.1164
	:344.I	0.1239
	:345.I	0.1181
	:346.I	0.1490
	:347.I	0.1281
	:348.I	0.1209
	:349.I	0.1207
	:350.I	0.1285
	:351.I	0.1213
	:352.I	0.0785
	:353.I	0.0684
	:354.I	0.0887
	:355.I	0.0843
	:356.I	0.1033
	:357.I	0.1577
	:358.I	0.1295
	:359.I	0.1262
	:360.I	0.1320
	:361.I	0.2132
	:362.I	0.2183
	:363.I	0.1516
	:364.I	0.0939
	:365.I	0.0802
	:366.I	0.0735
	:367.I	0.0461
	:368.I	0.0596
	:369.I	0.1088
	:370.I	0.1166
	:371.I	0.1599
	:372.I	0.3128
	:373.I	0.3800
	:374.I	0.0821
	:375.I	0.1167
	:376.I	0.1261
	:377.I	0.2178
	:378.I	0.1122
	:379.I	0.1126
	:380.I	0.1128
	:381.I	0.0765
	:382.I	0.0711
	:383.I	0.0731
	:384.I	0.0793
	:385.I	0.1149
	:386.I	0.0712
	:387.I	0.0942
	:388.I	0.1830
	:389.I	0.1536
	:390.I	0.0920
	:391.I	0.1252
	:392.I	0.1403
	:393.I	0.2334
	:394.I	0.2747
	:395.I	0.2762
	:396.I	0.1440
	:397.I	0.0745
	:398.I	0.0441
	:399.I	0.0499
	:400.I	0.0837
	:401.I	0.1063
	:402.I	0.0733
	:403.I	0.1171
	:404.I	0.1307
	:405.I	0.1645
	:406.I	0.1235
	:407.I	0.1335
	:408.I	0.1093
	:409.I	0.0930
	:410.I	0.0346
	:411.I	0.0867
	:412.I	0.0709
	:413.I	0.1218
	:414.I	0.1469
	:415.I	0.1005
	:416.I	0.0502
	:417.I	0.0659
	:418.I	0.0978
	:419.I	0.2080
	:420.I	0.2407
	:421.I	0.1193
	:422.I	0.1158
	:423.I	0.0727
	:424.I	0.0657
	:425.I	0.0891
	:426.I	0.1170
	:427.I	0.1660
	:428.I	0.4057
	:429.I	0.5805
	:-1.K	0.5512
	:0.K	0.3018
	:391.K	0.1814
	:392.K	0.1092
	:393.K	0.0943
	:394.K	0.1395
	:395.K	0.1338
	:396.K	0.1176
	:397.K	0.1399
	:398.K	0.1248
	:399.K	0.1573
	:400.K	0.2171
	:401.K	0.1666
	:402.K	0.1645
	:403.K	0.1073
	:404.K	0.0933
	:405.K	0.1342
	:406.K	0.0988
	:407.K	0.0737
	:408.K	0.1140
	:409.K	0.0995
	:410.K	0.0829
	:411.K	0.0732
	:412.K	0.1250
	:413.K	0.1527
	:414.K	0.1553
	:415.K	0.2112
	:416.K	0.2065
	:417.K	0.1908
	:418.K	0.2249
	:419.K	0.1419
	:420.K	0.0953
	:421.K	0.0983
	:422.K	0.2122
	:423.K	0.3563
	:424.K	0.4155
	:425.K	0.2589
	:426.K	0.0867
	:427.K	0.0626
	:428.K	0.1896
	:429.K	0.3806
	:430.K	0.2926
	:431.K	0.5392
	:432.K	0.4023
	:433.K	0.3241
	:434.K	0.1360
	:435.K	0.1017
	:436.K	0.0733
	:437.K	0.1059
	:438.K	0.1023
	:439.K	0.1837
	:440.K	0.2147
	:441.K	0.1534
	:442.K	0.1718
	:443.K	0.2288
	:444.K	0.2197
	:445.K	0.1807
	:446.K	0.1274
	:447.K	0.1130
	:448.K	0.1091
	:449.K	0.1131
	:450.K	0.1928
	:451.K	0.2502
	:452.K	0.2178
	:453.K	0.2724
	:454.K	0.2473
	:455.K	0.2175
	:456.K	0.2427
	:457.K	0.2203
	:458.K	0.1429
	:459.K	0.1463
	:460.K	0.1640
	:461.K	0.1473
	:462.K	0.0756
	:463.K	0.0835
	:464.K	0.1158
	:465.K	0.1033
	:466.K	0.1373
	:467.K	0.1311
	:468.K	0.0578
	:469.K	0.0666
	:470.K	0.0794
	:471.K	0.0658
	:472.K	0.0698
	:473.K	0.0720
	:474.K	0.0566
	:475.K	0.0929
	:476.K	0.0654
	:477.K	0.0664
	:478.K	0.0592
	:479.K	0.0509
	:480.K	0.1373
	:481.K	0.1423
	:482.K	0.0855
	:483.K	0.1666
	:484.K	0.1094
	:485.K	0.1276
	:486.K	0.1396
	:487.K	0.4612
	:488.K	0.1367
	:489.K	0.1909
	:490.K	0.0897
	:491.K	0.0755
	:492.K	0.0948
	:493.K	0.1210
	:494.K	0.2600
	:495.K	0.1999
	:496.K	0.2189
	:497.K	0.3072
	:498.K	0.2645
	:499.K	0.1905
	:500.K	0.2246
	:501.K	0.1343
	:502.K	0.1294
	:503.K	0.1697
	:504.K	0.0983
	:505.K	0.0542
	:506.K	0.1685
	:507.K	0.2656
	:508.K	0.2028
	:509.K	0.1215
	:510.K	0.1838
	:511.K	0.2047
	:512.K	0.1732
	:513.K	0.1733
	:514.K	0.2359
	:515.K	0.2446
	:516.K	0.1629
	:517.K	0.1851
	:518.K	0.1821
	:519.K	0.2636
	:520.K	0.3438
	:521.K	0.1900
	:522.K	0.1037
	:523.K	0.1063
	:524.K	0.0852
	:525.K	0.1173
	:526.K	0.1214
	:527.K	0.1304
	:528.K	0.1503
	:529.K	0.1383
	:530.K	0.0962
	:531.K	0.0528
	:532.K	0.0811
	:533.K	0.0711
	:534.K	0.0691
	:535.K	0.0692
	:536.K	0.0533
	:537.K	0.0728
	:538.K	0.0971
	:539.K	0.0978
	:540.K	0.0760
	:541.K	0.0727
	:542.K	0.0957
	:543.K	0.2268
	:544.K	0.2735
	:545.K	0.2923
	:546.K	0.4093
	:547.K	0.2479
	:548.K	0.2534
	:549.K	0.1761
	:550.K	0.1181
	:551.K	0.2097
	:552.K	0.0767
	:553.K	0.0613
	:554.K	0.0915
	:555.K	0.0741
	:556.K	0.0768
	:557.K	0.0466
	:558.K	0.0673
	:559.K	0.1057
	:560.K	0.0636
	:561.K	0.0741
	:562.K	0.0990
	:563.K	0.1860
	:564.K	0.1971
	:565.K	0.1746
	:566.K	0.1676
	:567.K	0.1620
	:568.K	0.0705
	:569.K	0.1018
	:570.K	0.2989
	:571.K	0.3250
	:572.K	0.0937
	:573.K	0.1679
	:574.K	0.1893
	:575.K	0.2214
	:576.K	0.1287
	:577.K	0.1568
	:578.K	0.1981
	:579.K	0.1423
	:580.K	0.1399
	:581.K	0.0938
	:582.K	0.0596
	:583.K	0.0701
	:584.K	0.0793
	:585.K	0.1002
	:586.K	0.0930
	:587.K	0.1060
	:588.K	0.0874
	:589.K	0.0830
	:590.K	0.0729
	:591.K	0.0712
	:592.K	0.1153
	:593.K	0.1283
	:594.K	0.1437
	:595.K	0.0966
	:596.K	0.1225
	:597.K	0.1403
	:598.K	0.2965
	:599.K	0.2598
	:600.K	0.1590
	:601.K	0.1295
	:602.K	0.1833
	:603.K	0.2263
	:604.K	0.2522
	:605.K	0.1596
	:606.K	0.1181
	:607.K	0.0810
	:608.K	0.0706
	:609.K	0.0500
	:610.K	0.0454
	:611.K	0.0457
	:612.K	0.0644
	:613.K	0.1024
	:614.K	0.0593
	:615.K	0.1062
	:616.K	0.1392
	:617.K	0.1567
	:618.K	0.1908
	:619.K	0.1573
	:620.K	0.2183
	:621.K	0.3443
	:622.K	0.4269
	:623.K	0.3641
	:624.K	0.4142
	:625.K	0.2984
	:626.K	0.2479
	:627.K	0.4071
	:628.K	0.1257
	:629.K	0.1040
	:630.K	0.0738
	:631.K	0.0455
	:632.K	0.0617
	:633.K	0.0677
	:634.K	0.0558
	:635.K	0.0709
	:636.K	0.0619
	:637.K	0.0480
	:638.K	0.0615
	:639.K	0.1149
	:640.K	0.0727
	:641.K	0.0961
	:642.K	0.2060
	:643.K	0.3088
	:644.K	0.2901
	:645.K	0.2279
	:646.K	0.2077
	:647.K	0.3909
	:648.K	0.4312
[truncated: 472 more rows]
