# Supplementary material for: Structural basis of mechano-chemical coupling by the mitotic kinesin KIF14
Source: Nat Commun. 2021 Jun 15;12:3637. doi: 10.1038/s41467-021-23581-3 (PMC8206134; doi:10.1038/s41467-021-23581-3)
Supplement: Supplementary file 7 — Source Data [file 41467_2021_23581_MOESM7_ESM.zip › DataSource/Supplementary_Fig_5/MT-K755-Apo_CTRMSD.txt]

attribute: MTK755Apo_CTRMSD
recipient: residues
	:1.A	0.3952
	:2.A	0.2825
	:3.A	0.2119
	:4.A	0.1817
	:5.A	0.2381
	:6.A	0.2059
	:7.A	0.2296
	:8.A	0.0880
	:9.A	0.1829
	:10.A	0.1707
	:11.A	0.1887
	:12.A	0.1776
	:13.A	0.1211
	:14.A	0.1325
	:15.A	0.3055
	:16.A	0.2337
	:17.A	0.2532
	:18.A	0.3386
	:19.A	0.2118
	:20.A	0.1126
	:21.A	0.1508
	:22.A	0.2628
	:23.A	0.1345
	:24.A	0.1364
	:25.A	0.1823
	:26.A	0.1841
	:27.A	0.1473
	:28.A	0.1779
	:29.A	0.2522
	:30.A	0.3939
	:31.A	0.2032
	:32.A	0.1389
	:33.A	0.2072
	:34.A	0.1155
	:35.A	0.1969
	:36.A	0.3387
	:37.A	0.4012
	:38.A	0.4570
	:39.A	0.3437
	:40.A	0.4546
	:41.A	0.6264
	:42.A	0.4139
	:43.A	0.3036
	:44.A	0.4379
	:45.A	0.7775
	:46.A	0.5558
	:47.A	0.5982
	:48.A	0.4275
	:49.A	0.1536
	:50.A	0.2721
	:51.A	0.2122
	:52.A	0.1996
	:53.A	0.3241
	:54.A	0.2954
	:55.A	0.2090
	:56.A	0.1636
	:57.A	0.2349
	:58.A	0.3958
	:59.A	0.1893
	:60.A	0.2110
	:61.A	0.1631
	:62.A	0.1201
	:63.A	0.2837
	:64.A	0.3600
	:65.A	0.2775
	:66.A	0.1682
	:67.A	0.1830
	:68.A	0.1281
	:69.A	0.2115
	:70.A	0.2824
	:71.A	0.3450
	:72.A	0.1914
	:73.A	0.2474
	:74.A	0.1952
	:75.A	0.2297
	:76.A	0.2563
	:77.A	0.2054
	:78.A	0.1267
	:79.A	0.1287
	:80.A	0.1991
	:81.A	0.1970
	:82.A	0.0969
	:83.A	0.1342
	:84.A	0.1565
	:85.A	0.1935
	:86.A	0.2034
	:87.A	0.1709
	:88.A	0.1269
	:89.A	0.2725
	:90.A	0.4214
	:91.A	0.2362
	:92.A	0.2306
	:93.A	0.2680
	:94.A	0.1871
	:95.A	0.2551
	:96.A	0.2396
	:97.A	0.1637
	:98.A	0.1719
	:99.A	0.2121
	:100.A	0.2541
	:101.A	0.4176
	:102.A	0.2530
	:103.A	0.2793
	:104.A	0.1993
	:105.A	0.1092
	:106.A	0.1802
	:107.A	0.2210
	:108.A	0.3176
	:109.A	0.3364
	:110.A	0.3897
	:111.A	0.2869
	:112.A	0.3255
	:113.A	0.3434
	:114.A	0.2782
	:115.A	0.1867
	:116.A	0.0928
	:117.A	0.1406
	:118.A	0.2458
	:119.A	0.1323
	:120.A	0.1289
	:121.A	0.1826
	:122.A	0.1874
	:123.A	0.1930
	:124.A	0.1742
	:125.A	0.1265
	:126.A	0.1423
	:127.A	0.2560
	:128.A	0.2878
	:129.A	0.3707
	:130.A	0.3859
	:131.A	0.2942
	:132.A	0.2622
	:133.A	0.3624
	:134.A	0.1698
	:135.A	0.1324
	:136.A	0.1763
	:137.A	0.1319
	:138.A	0.1396
	:139.A	0.3551
	:140.A	0.2200
	:141.A	0.1588
	:142.A	0.1843
	:143.A	0.1159
	:144.A	0.2342
	:145.A	0.1935
	:146.A	0.1275
	:147.A	0.1420
	:148.A	0.1604
	:149.A	0.1452
	:150.A	0.1356
	:151.A	0.1540
	:152.A	0.1908
	:153.A	0.0953
	:154.A	0.1185
	:155.A	0.2339
	:156.A	0.2258
	:157.A	0.2046
	:158.A	0.2684
	:159.A	0.2424
	:160.A	0.1647
	:161.A	0.1268
	:162.A	0.2436
	:163.A	0.3188
	:164.A	0.2897
	:165.A	0.1857
	:166.A	0.1965
	:167.A	0.2498
	:168.A	0.2301
	:169.A	0.2294
	:170.A	0.3126
	:171.A	0.3836
	:172.A	0.2326
	:173.A	0.1599
	:174.A	0.1836
	:175.A	0.0883
	:176.A	0.1484
	:177.A	0.1846
	:178.A	0.2023
	:179.A	0.1935
	:180.A	0.2152
	:181.A	0.1882
	:182.A	0.2264
	:183.A	0.2199
	:184.A	0.0902
	:185.A	0.1389
	:186.A	0.2731
	:187.A	0.0848
	:188.A	0.1193
	:189.A	0.1910
	:190.A	0.2112
	:191.A	0.2784
	:192.A	0.3294
	:193.A	0.2748
	:194.A	0.1882
	:195.A	0.1767
	:196.A	0.1188
	:197.A	0.5404
	:198.A	0.4997
	:199.A	0.4175
	:200.A	0.2690
	:201.A	0.3483
	:202.A	0.3981
	:203.A	0.2308
	:204.A	0.1251
	:205.A	0.1946
	:206.A	0.2411
	:207.A	0.1182
	:208.A	0.1248
	:209.A	0.2078
	:210.A	0.2377
	:211.A	0.1853
	:212.A	0.1494
	:213.A	0.3000
	:214.A	0.3691
	:215.A	0.3249
	:216.A	0.1277
	:217.A	0.1640
	:218.A	0.1741
	:219.A	0.1802
	:220.A	0.3426
	:221.A	0.4474
	:222.A	0.3614
	:223.A	0.2636
	:224.A	0.1303
	:225.A	0.1296
	:226.A	0.1574
	:227.A	0.1299
	:228.A	0.1320
	:229.A	0.1134
	:230.A	0.1029
	:231.A	0.0783
	:232.A	0.1204
	:233.A	0.1809
	:234.A	0.1728
	:235.A	0.0972
	:236.A	0.1302
	:237.A	0.1341
	:238.A	0.1381
	:239.A	0.1775
	:240.A	0.1794
	:241.A	0.1421
	:242.A	0.1698
	:243.A	0.1958
	:244.A	0.1398
	:245.A	0.2680
	:246.A	0.3202
	:247.A	0.2805
	:248.A	0.2188
	:249.A	0.1285
	:250.A	0.1521
	:251.A	0.1780
	:252.A	0.2490
	:253.A	0.3251
	:254.A	0.2021
	:255.A	0.1517
	:256.A	0.4166
	:257.A	0.1619
	:258.A	0.1698
	:259.A	0.0977
	:260.A	0.0572
	:261.A	0.1072
	:262.A	0.1274
	:263.A	0.1522
	:264.A	0.1435
	:265.A	0.1420
	:266.A	0.0939
	:267.A	0.1513
	:268.A	0.2193
	:269.A	0.2241
	:270.A	0.1133
	:271.A	0.2094
	:272.A	0.3243
	:273.A	0.5519
	:274.A	0.4498
	:275.A	0.3869
	:276.A	0.3674
	:277.A	0.2623
	:278.A	0.4892
	:279.A	0.1638
	:280.A	0.1827
	:281.A	0.2473
	:282.A	0.2361
	:283.A	0.2826
	:284.A	0.2040
	:285.A	0.1865
	:286.A	0.2009
	:287.A	0.1844
	:288.A	0.1801
	:289.A	0.1025
	:290.A	0.0835
	:291.A	0.2261
	:292.A	0.2608
	:293.A	0.2024
	:294.A	0.2282
	:295.A	0.2617
	:296.A	0.0966
	:297.A	0.1544
	:298.A	0.1425
	:299.A	0.2301
	:300.A	0.2441
	:301.A	0.2211
	:302.A	0.1930
	:303.A	0.2798
	:304.A	0.2502
	:305.A	0.4086
	:306.A	0.3225
	:307.A	0.2248
	:308.A	0.2967
	:309.A	0.2371
	:310.A	0.2783
	:311.A	0.2454
	:312.A	0.2028
	:313.A	0.1906
	:314.A	0.2127
	:315.A	0.1672
	:316.A	0.1733
	:317.A	0.1658
	:318.A	0.2335
	:319.A	0.1416
	:320.A	0.2243
	:321.A	0.2130
	:322.A	0.1679
	:323.A	0.2990
	:324.A	0.2627
	:325.A	0.3608
	:326.A	0.3569
	:327.A	0.3092
	:328.A	0.2694
	:329.A	0.1631
	:330.A	0.1958
	:331.A	0.1530
	:332.A	0.1773
	:333.A	0.1798
	:334.A	0.1526
	:335.A	0.1153
	:336.A	0.1198
	:337.A	0.1342
	:338.A	0.1044
	:339.A	0.1866
	:340.A	0.3630
	:341.A	0.2787
	:342.A	0.2507
	:343.A	0.2151
	:344.A	0.2331
	:345.A	0.1690
	:346.A	0.1660
	:347.A	0.1904
	:348.A	0.2027
	:349.A	0.2438
	:350.A	0.1950
	:351.A	0.1148
	:352.A	0.2955
	:353.A	0.1873
	:354.A	0.1291
	:355.A	0.1620
	:356.A	0.1637
	:357.A	0.1585
	:358.A	0.0872
	:359.A	0.1156
	:360.A	0.1187
	:361.A	0.1289
	:362.A	0.1957
	:363.A	0.1609
	:364.A	0.3382
	:365.A	0.3998
	:366.A	0.4796
	:367.A	0.3908
	:368.A	0.4581
	:369.A	0.5855
	:370.A	0.6079
	:371.A	0.5420
	:372.A	0.3822
	:373.A	0.3187
	:374.A	0.3530
	:375.A	0.3544
	:376.A	0.4754
	:377.A	0.1718
	:378.A	0.2348
	:379.A	0.1537
	:380.A	0.1446
	:381.A	0.1486
	:382.A	0.1178
	:383.A	0.1731
	:384.A	0.1610
	:385.A	0.1233
	:386.A	0.1203
	:387.A	0.1956
	:388.A	0.2090
	:389.A	0.1522
	:390.A	0.1425
	:391.A	0.1852
	:392.A	0.1273
	:393.A	0.2661
	:394.A	0.3460
	:395.A	0.2534
	:396.A	0.3521
	:397.A	0.3864
	:398.A	0.2365
	:399.A	0.1455
	:400.A	0.1731
	:401.A	0.2378
	:402.A	0.2724
	:403.A	0.2990
	:404.A	0.2103
	:405.A	0.1548
	:406.A	0.1353
	:407.A	0.2537
	:408.A	0.1532
	:409.A	0.1525
	:410.A	0.1259
	:411.A	0.4091
	:412.A	0.4628
	:413.A	0.3601
	:414.A	0.3747
	:415.A	0.3259
	:416.A	0.1845
	:417.A	0.1887
	:418.A	0.1731
	:419.A	0.1521
	:420.A	0.1582
	:421.A	0.1447
	:422.A	0.1265
	:423.A	0.1706
	:424.A	0.1844
	:425.A	0.1434
	:426.A	0.1232
	:427.A	0.1326
	:428.A	0.1379
	:429.A	0.1229
	:430.A	0.1153
	:431.A	0.1913
	:432.A	0.2915
	:433.A	0.3142
	:434.A	0.1529
	:435.A	0.1855
	:436.A	0.2470
	:437.A	0.2286
	:438.A	0.1894
	:439.A	0.2824
	:440.A	0.3047
	:441.A	0.6608
	:1.B	0.5520
	:2.B	0.3549
	:3.B	0.2480
	:4.B	0.1515
	:5.B	0.1858
	:6.B	0.2891
	:7.B	0.2911
	:8.B	0.2500
	:9.B	0.2000
	:10.B	0.3452
	:11.B	0.2542
	:12.B	0.1558
	:13.B	0.1827
	:14.B	0.1817
	:15.B	0.2224
	:16.B	0.1141
	:17.B	0.2366
	:18.B	0.3169
	:19.B	0.1374
	:20.B	0.1348
	:21.B	0.2058
	:22.B	0.2818
	:23.B	0.1818
	:24.B	0.1297
	:25.B	0.2245
	:26.B	0.2657
	:27.B	0.2126
	:28.B	0.1507
	:29.B	0.2028
	:30.B	0.4193
	:31.B	0.3135
	:32.B	0.2102
	:33.B	0.3154
	:34.B	0.3652
	:35.B	0.2755
	:36.B	0.2294
	:37.B	0.2965
	:38.B	0.2613
	:39.B	0.2757
	:40.B	0.2406
	:41.B	0.2894
	:42.B	0.2808
	:43.B	0.1557
	:44.B	0.1933
	:45.B	0.1706
	:46.B	0.1446
	:47.B	0.1696
	:48.B	0.1534
	:49.B	0.1100
	:50.B	0.1184
	:51.B	0.1776
	:52.B	0.2109
	:53.B	0.2542
	:54.B	0.3017
	:55.B	0.3701
	:56.B	0.2482
	:57.B	0.1042
	:58.B	0.2366
	:59.B	0.2021
	:60.B	0.2403
	:61.B	0.1234
	:62.B	0.0841
	:63.B	0.1440
	:64.B	0.1422
	:65.B	0.1997
	:66.B	0.2201
	:67.B	0.1812
	:68.B	0.2601
	:69.B	0.2694
	:70.B	0.1994
	:71.B	0.2131
	:72.B	0.2384
	:73.B	0.2755
	:74.B	0.2664
	:75.B	0.2539
	:76.B	0.1459
	:77.B	0.1278
	:78.B	0.2148
	:79.B	0.3015
	:80.B	0.2458
	:81.B	0.2563
	:82.B	0.2741
	:83.B	0.1760
	:84.B	0.1817
	:85.B	0.1572
	:86.B	0.1457
	:87.B	0.1283
	:88.B	0.2561
	:89.B	0.1346
	:90.B	0.1622
	:91.B	0.1673
	:92.B	0.1762
	:93.B	0.2376
	:94.B	0.1927
	:95.B	0.2441
	:96.B	0.3853
	:97.B	0.0836
	:98.B	0.1997
	:99.B	0.1725
	:100.B	0.1655
	:101.B	0.1545
	:102.B	0.1051
	:103.B	0.1113
	:104.B	0.1274
	:105.B	0.0989
	:106.B	0.1081
	:107.B	0.2390
	:108.B	0.4178
	:109.B	0.3229
	:110.B	0.2717
	:111.B	0.3237
	:112.B	0.1712
	:113.B	0.1211
	:114.B	0.1415
	:115.B	0.3071
	:116.B	0.1341
	:117.B	0.1392
	:118.B	0.1461
	:119.B	0.1674
	:120.B	0.1579
	:121.B	0.2075
	:122.B	0.2453
	:123.B	0.1991
	:124.B	0.1650
	:125.B	0.2929
	:126.B	0.3376
	:127.B	0.1801
	:128.B	0.2089
	:129.B	0.1870
	:130.B	0.2887
	:131.B	0.1663
	:132.B	0.2142
	:133.B	0.2585
	:134.B	0.2735
	:135.B	0.2804
	:136.B	0.2163
	:137.B	0.1839
	:138.B	0.2148
	:139.B	0.2286
	:140.B	0.2161
	:141.B	0.2929
	:142.B	0.1835
	:143.B	0.2038
	:144.B	0.1613
	:145.B	0.1328
	:146.B	0.2633
	:147.B	0.2854
	:148.B	0.2954
	:149.B	0.2233
	:150.B	0.1210
	:151.B	0.1691
	:152.B	0.1415
	:153.B	0.1111
	:154.B	0.1417
	:155.B	0.1866
	:156.B	0.1888
	:157.B	0.1387
	:158.B	0.1230
	:159.B	0.1117
	:160.B	0.1193
	:161.B	0.1993
	:162.B	0.1607
	:163.B	0.2042
	:164.B	0.1230
	:165.B	0.2992
	:166.B	0.1555
	:167.B	0.1765
	:168.B	0.4312
	:169.B	0.3526
	:170.B	0.1301
	:171.B	0.3308
	:172.B	0.4112
	:173.B	0.4942
	:174.B	0.3600
	:175.B	0.2310
	:176.B	0.2209
	:177.B	0.1579
	:178.B	0.2128
	:179.B	0.2563
	:180.B	0.1978
	:181.B	0.2014
	:182.B	0.1752
	:183.B	0.1336
	:184.B	0.1332
	:185.B	0.1635
	:186.B	0.1317
	:187.B	0.1438
	:188.B	0.1841
	:189.B	0.1927
	:190.B	0.2965
	:191.B	0.3095
	:192.B	0.1745
	:193.B	0.2236
	:194.B	0.1548
	:195.B	0.1856
	:196.B	0.2175
	:197.B	0.1067
	:198.B	0.3109
	:199.B	0.1377
	:200.B	0.1241
	:201.B	0.1171
	:202.B	0.1912
	:203.B	0.1964
	:204.B	0.2389
	:205.B	0.2425
	:206.B	0.1298
	:207.B	0.1641
	:208.B	0.2655
	:209.B	0.2827
	:210.B	0.1944
	:211.B	0.2622
	:212.B	0.4076
	:213.B	0.5715
	:214.B	0.4714
	:215.B	0.2312
	:216.B	0.2122
	:217.B	0.2474
	:218.B	0.3332
	:219.B	0.1911
	:220.B	0.3896
	:221.B	0.2761
	:222.B	0.1408
	:223.B	0.4636
	:224.B	0.5632
	:225.B	0.4483
	:226.B	0.2275
	:227.B	0.1661
	:228.B	0.1095
	:229.B	0.1186
	:230.B	0.0901
	:231.B	0.1036
	:232.B	0.1509
	:233.B	0.1702
	:234.B	0.1424
	:235.B	0.1118
	:236.B	0.1871
	:237.B	0.1805
	:238.B	0.0919
	:239.B	0.1648
	:240.B	0.1324
	:241.B	0.1576
	:242.B	0.1665
	:243.B	0.1564
	:244.B	0.1883
	:245.B	0.1785
	:246.B	0.1301
	:247.B	0.1177
	:248.B	0.2412
	:249.B	0.1679
	:250.B	0.1558
	:251.B	0.2212
	:252.B	0.2428
	:253.B	0.2717
	:254.B	0.2566
	:255.B	0.2203
	:256.B	0.1338
	:257.B	0.1808
	:258.B	0.1146
	:259.B	0.0908
	:260.B	0.1035
	:261.B	0.1057
	:262.B	0.0898
	:263.B	0.0835
	:264.B	0.1035
	:265.B	0.1064
	:266.B	0.1484
	:267.B	0.2224
	:268.B	0.1204
	:269.B	0.0824
	:270.B	0.0874
	:271.B	0.0848
	:272.B	0.1226
	:273.B	0.1216
	:274.B	0.1539
	:275.B	0.1545
	:276.B	0.2590
	:277.B	0.3087
	:278.B	0.3022
	:279.B	0.4267
	:280.B	0.3175
	:281.B	0.2135
	:282.B	0.3103
	:283.B	0.2726
	:284.B	0.3762
	:285.B	0.3607
	:286.B	0.2081
	:287.B	0.1975
	:288.B	0.2621
	:289.B	0.2212
	:290.B	0.1918
	:291.B	0.3699
	:292.B	0.3670
	:293.B	0.2344
	:294.B	0.1350
	:295.B	0.1995
	:296.B	0.1894
	:297.B	0.1751
	:298.B	0.2340
	:299.B	0.2756
	:300.B	0.1260
	:301.B	0.2859
	:302.B	0.2772
	:303.B	0.1979
	:304.B	0.2972
	:305.B	0.2783
	:306.B	0.1590
	:307.B	0.1083
	:308.B	0.2424
	:309.B	0.0759
	:310.B	0.0791
	:311.B	0.0906
	:312.B	0.1249
	:313.B	0.1474
	:314.B	0.1356
	:315.B	0.1288
	:316.B	0.1173
	:317.B	0.1345
	:318.B	0.1504
	:319.B	0.1615
	:320.B	0.2731
	:321.B	0.3468
	:322.B	0.1828
	:323.B	0.1814
	:324.B	0.1207
	:325.B	0.2019
	:326.B	0.1562
	:327.B	0.2170
	:328.B	0.1406
	:329.B	0.1576
	:330.B	0.1543
	:331.B	0.1985
	:332.B	0.2050
	:333.B	0.1966
	:334.B	0.1812
	:335.B	0.2879
	:336.B	0.3135
	:337.B	0.1608
	:338.B	0.1438
	:339.B	0.1782
	:340.B	0.1024
	:341.B	0.1312
	:342.B	0.3126
	:343.B	0.3514
	:344.B	0.3411
	:345.B	0.2714
	:346.B	0.2678
	:347.B	0.1804
	:348.B	0.1625
	:349.B	0.2189
	:350.B	0.3339
	:351.B	0.3186
	:352.B	0.1244
	:353.B	0.0834
	:354.B	0.0932
	:355.B	0.1163
	:356.B	0.0886
	:357.B	0.0761
	:358.B	0.1662
	:359.B	0.2535
	:360.B	0.4445
	:361.B	0.1331
	:362.B	0.1566
	:363.B	0.1973
	:364.B	0.1494
	:365.B	0.1359
	:366.B	0.1502
	:367.B	0.1131
	:368.B	0.1799
	:369.B	0.2081
	:370.B	0.1730
	:371.B	0.1742
	:372.B	0.1466
	:373.B	0.1557
	:374.B	0.2637
	:375.B	0.4548
	:376.B	0.3886
	:377.B	0.1834
	:378.B	0.1420
	:379.B	0.1560
	:380.B	0.2741
	:381.B	0.1492
	:382.B	0.1242
	:383.B	0.1056
	:384.B	0.1013
	:385.B	0.0850
	:386.B	0.1380
	:387.B	0.2021
	:388.B	0.2081
	:389.B	0.2625
	:390.B	0.3495
	:391.B	0.5044
	:392.B	0.3464
	:393.B	0.2424
	:394.B	0.1956
	:395.B	0.2653
	:396.B	0.2057
	:397.B	0.1869
	:398.B	0.1583
	:399.B	0.1281
	:400.B	0.1139
	:401.B	0.1849
	:402.B	0.1977
	:403.B	0.1472
	:404.B	0.1696
	:405.B	0.2899
	:406.B	0.3946
	:407.B	0.3291
	:408.B	0.2010
	:409.B	0.2079
	:410.B	0.2282
	:411.B	0.2029
	:412.B	0.2014
	:413.B	0.1735
	:414.B	0.1603
	:415.B	0.2058
	:416.B	0.1608
	:417.B	0.0927
	:418.B	0.1059
	:419.B	0.0980
	:420.B	0.0993
	:421.B	0.1345
	:422.B	0.1493
	:423.B	0.1675
	:424.B	0.1537
	:425.B	0.1414
	:426.B	0.1316
	:427.B	0.3962
	:428.B	0.5236
	:391.K	0.6826
	:392.K	0.7684
	:393.K	0.4939
	:394.K	0.3293
	:395.K	0.3924
	:396.K	0.4658
	:397.K	0.3204
	:398.K	0.2209
	:399.K	0.1620
	:400.K	0.1515
	:401.K	0.2169
	:402.K	0.2063
	:403.K	0.1660
	:404.K	0.2669
	:405.K	0.2651
	:406.K	0.1990
	:407.K	0.1805
	:408.K	0.2007
	:409.K	0.1505
	:410.K	0.1673
	:411.K	0.1906
	:412.K	0.3411
	:413.K	0.1140
	:414.K	0.1012
	:415.K	0.1063
	:416.K	0.1460
	:417.K	0.1831
	:418.K	0.2100
	:419.K	0.3022
	:420.K	0.3788
	:421.K	0.5141
	:422.K	0.2565
	:423.K	0.1585
	:424.K	0.1521
	:425.K	0.2187
	:426.K	0.2040
	:427.K	0.2172
	:428.K	0.2325
	:429.K	0.3071
	:430.K	0.3505
	:431.K	0.3515
	:432.K	0.3592
	:433.K	0.3704
	:434.K	0.2049
	:435.K	0.2149
	:436.K	0.1704
	:437.K	0.2717
	:438.K	0.3459
	:439.K	0.5557
	:440.K	0.4862
	:441.K	0.2532
	:442.K	0.1978
	:443.K	0.1540
	:444.K	0.1908
	:445.K	0.2794
	:446.K	0.3763
	:447.K	0.4708
	:448.K	0.4993
	:449.K	0.3014
	:450.K	0.2366
	:451.K	0.2276
	:452.K	0.1399
	:453.K	0.1616
	:454.K	0.2492
	:455.K	0.4067
	:456.K	0.3485
	:457.K	0.2370
	:458.K	0.1667
	:459.K	0.2275
	:460.K	0.2792
	:461.K	0.1912
	:462.K	0.1849
	:463.K	0.1587
	:464.K	0.1094
	:465.K	0.1373
	:466.K	0.2157
	:467.K	0.1957
	:468.K	0.2159
	:469.K	0.2162
	:470.K	0.3432
	:471.K	0.4311
	:472.K	0.2954
	:473.K	0.2210
	:474.K	0.1803
	:475.K	0.2583
	:476.K	0.2558
	:477.K	0.2983
	:478.K	0.2580
	:479.K	0.2062
	:480.K	0.2769
	:481.K	0.2792
	:482.K	0.2931
	:483.K	0.2221
	:484.K	0.2915
	:485.K	0.4832
	:486.K	0.4897
	:487.K	0.5209
	:488.K	0.4749
	:489.K	0.3728
	:490.K	0.3216
	:491.K	0.1876
	:492.K	0.2677
	:493.K	0.2178
	:494.K	0.2633
	:495.K	0.3169
	:496.K	0.4627
	:497.K	0.4759
	:498.K	0.2320
	:499.K	0.1617
	:500.K	0.2274
	:501.K	0.1796
	:502.K	0.1380
	:503.K	0.1782
	:504.K	0.1354
	:505.K	0.1298
	:506.K	0.1706
	:507.K	0.2079
	:508.K	0.1878
	:509.K	0.1869
	:510.K	0.2316
	:511.K	0.2144
	:512.K	0.2399
	:513.K	0.2903
	:514.K	0.4036
	:515.K	0.4475
	:516.K	0.3091
	:517.K	0.2638
	:518.K	0.2471
	:519.K	0.2601
	:520.K	0.3653
	:521.K	0.3680
	:522.K	0.3311
	:523.K	0.3296
	:524.K	0.4016
	:525.K	0.3404
	:526.K	0.1665
	:527.K	0.2010
	:528.K	0.1604
	:529.K	0.2147
	:530.K	0.1371
	:531.K	0.1371
	:532.K	0.1547
	:533.K	0.1457
	:534.K	0.1639
	:535.K	0.1988
	:536.K	0.2003
	:537.K	0.2645
	:538.K	0.1543
	:539.K	0.1768
	:540.K	0.2689
	:541.K	0.5722
	:542.K	0.4921
	:543.K	0.4380
	:544.K	0.4343
	:545.K	0.4009
	:546.K	0.5260
	:547.K	0.3986
	:548.K	0.4792
	:549.K	0.5840
	:550.K	0.3435
	:551.K	0.4211
	:552.K	0.3723
	:553.K	0.4619
	:554.K	0.4703
	:555.K	0.3547
	:556.K	0.2303
	:557.K	0.1821
	:558.K	0.2072
	:559.K	0.1583
	:560.K	0.1980
	:561.K	0.2532
	:562.K	0.3516
	:563.K	0.3847
	:564.K	0.1800
	:565.K	0.1695
	:566.K	0.2579
	:567.K	0.3206
	:568.K	0.4369
	:569.K	0.1969
	:570.K	0.1370
	:571.K	0.1805
	:572.K	0.2746
	:573.K	0.2912
	:574.K	0.3666
	:575.K	0.3275
	:576.K	0.4012
	:577.K	0.3213
	:578.K	0.3032
	:579.K	0.3339
	:580.K	0.3127
	:581.K	0.4282
	:582.K	0.4195
	:583.K	0.2850
	:584.K	0.2632
	:585.K	0.3138
	:586.K	0.4200
	:587.K	0.3412
	:588.K	0.2356
	:589.K	0.2174
	:590.K	0.2650
	:591.K	0.1723
	:592.K	0.2049
	:593.K	0.1641
	:594.K	0.2500
	:595.K	0.3467
	:596.K	0.3807
	:597.K	0.5134
	:598.K	0.6429
	:599.K	0.5709
	:600.K	0.3504
	:601.K	0.3098
	:602.K	0.2595
	:603.K	0.2148
	:604.K	0.1983
	:605.K	0.1968
	:606.K	0.2189
	:607.K	0.1331
	:608.K	0.1055
	:609.K	0.1131
	:610.K	0.1719
	:611.K	0.1462
	:612.K	0.2439
	:613.K	0.2366
	:614.K	0.4052
	:615.K	0.3902
	:616.K	0.2381
	:617.K	0.2611
	:618.K	0.2869
	:619.K	0.3548
	:620.K	0.2322
	:621.K	0.2504
	:622.K	0.2869
	:623.K	0.4007
	:624.K	0.5475
	:625.K	0.4435
	:626.K	0.3861
	:627.K	0.2547
	:628.K	0.2182
	:629.K	0.3791
	:630.K	0.2198
	:631.K	0.2195
	:632.K	0.2322
	:633.K	0.2447
	:634.K	0.2189
	:635.K	0.2556
	:636.K	0.2859
	:637.K	0.2573
	:638.K	0.1277
	:639.K	0.1287
	:640.K	0.1562
	:641.K	0.2738
	:642.K	0.3207
	:643.K	0.2847
	:644.K	0.3122
	:645.K	0.3095
	:646.K	0.6908
	:647.K	0.4496
	:648.K	0.5286
	:649.K	0.5675
	:650.K	0.4009
	:651.K	0.5372
	:652.K	0.4240
	:653.K	0.3439
	:654.K	0.2127
	:655.K	0.2584
	:656.K	0.2446
	:657.K	0.2021
	:658.K	0.1376
	:659.K	0.1127
	:660.K	0.1629
	:661.K	0.1602
	:662.K	0.1197
	:663.K	0.1286
	:664.K	0.1678
	:665.K	0.1476
	:666.K	0.1471
	:667.K	0.1457
	:668.K	0.1242
	:669.K	0.1821
	:670.K	0.2092
	:671.K	0.1453
	:672.K	0.1393
	:673.K	0.1820
	:674.K	0.1659
	:675.K	0.2853
	:676.K	0.4025
	:677.K	0.3366
	:678.K	0.3394
	:679.K	0.5841
	:680.K	0.5761
	:681.K	0.3674
	:682.K	0.4034
	:683.K	0.3954
	:684.K	0.3094
	:685.K	0.2618
	:686.K	0.2358
	:687.K	0.2511
	:688.K	0.1591
	:689.K	0.1470
	:690.K	0.1553
	:691.K	0.1564
	:692.K	0.1087
	:693.K	0.1312
	:694.K	0.2189
	:695.K	0.1631
	:696.K	0.1856
	:697.K	0.2543
	:698.K	0.2646
	:699.K	0.2559
	:700.K	0.4523
	:701.K	0.6030
	:702.K	0.6432
	:703.K	0.8303
	:704.K	0.5301
	:705.K	0.3032
	:706.K	0.3103
	:707.K	0.2441
	:708.K	0.2678
	:709.K	0.3456
	:710.K	0.2320
	:711.K	0.5180
	:712.K	0.4051
	:713.K	0.1970
	:714.K	0.4957
	:715.K	0.2556
	:716.K	0.2391
	:717.K	0.1825
	:718.K	0.2107
	:719.K	0.2608
	:720.K	0.1222
	:721.K	0.1945
	:722.K	0.3042
	:723.K	0.1449
	:724.K	0.1199
	:725.K	0.1914
	:726.K	0.2519
	:727.K	0.2440
	:728.K	0.1440
	:729.K	0.1515
	:730.K	0.1374
	:731.K	0.1611
	:732.K	0.2611
	:733.K	0.3988
	:734.K	0.6002
	:735.K	0.7571
	:736.K	0.9293
	:737.K	1.0957
	:738.K	1.1191
	:739.K	0.9345
	:740.K	0.8936
	:741.K	0.7816
	:742.K	0.8297
	:743.K	0.9169
	:744.K	0.9115
	:745.K	1.1756
	:746.K	1.5011
	:747.K	1.4974
	:748.K	1.3343
	:749.K	1.1533
	:750.K	1.4593
