# Supplementary material for: Structural basis of mechano-chemical coupling by the mitotic kinesin KIF14
Source: Nat Commun. 2021 Jun 15;12:3637. doi: 10.1038/s41467-021-23581-3 (PMC8206134; doi:10.1038/s41467-021-23581-3)
Supplement: Supplementary file 7 — Source Data [file 41467_2021_23581_MOESM7_ESM.zip › DataSource/Supplementary_Fig_5/MT-K772-ADP_CTRMSD.txt]

attribute: MTK772ADP_CTRMSD
recipient: residues
	:1.A	0.5840
	:2.A	0.1861
	:3.A	0.2537
	:4.A	0.1803
	:5.A	0.0956
	:6.A	0.0574
	:7.A	0.0495
	:8.A	0.1522
	:9.A	0.1518
	:10.A	0.1606
	:11.A	0.1557
	:12.A	0.1033
	:13.A	0.2147
	:14.A	0.0986
	:15.A	0.1372
	:16.A	0.1161
	:17.A	0.2436
	:18.A	0.3176
	:19.A	0.2061
	:20.A	0.1640
	:21.A	0.0733
	:22.A	0.0826
	:23.A	0.0905
	:24.A	0.0592
	:25.A	0.0681
	:26.A	0.0938
	:27.A	0.0901
	:28.A	0.1718
	:29.A	0.1799
	:30.A	0.1524
	:31.A	0.0912
	:32.A	0.1602
	:33.A	0.2036
	:34.A	0.1739
	:35.A	0.1908
	:36.A	0.2318
	:37.A	0.2207
	:38.A	0.2295
	:39.A	0.3131
	:40.A	0.3771
	:41.A	0.4296
	:42.A	0.3905
	:43.A	0.3183
	:44.A	0.2379
	:45.A	0.2484
	:46.A	0.2133
	:47.A	0.2534
	:48.A	0.2183
	:49.A	0.1818
	:50.A	0.4578
	:51.A	0.2608
	:52.A	0.1219
	:53.A	0.2056
	:54.A	0.1766
	:55.A	0.1271
	:56.A	0.1676
	:57.A	0.1537
	:58.A	0.1543
	:59.A	0.3402
	:60.A	0.1448
	:61.A	0.0976
	:62.A	0.1370
	:63.A	0.1080
	:64.A	0.1332
	:65.A	0.1121
	:66.A	0.1193
	:67.A	0.1142
	:68.A	0.0801
	:69.A	0.1186
	:70.A	0.1100
	:71.A	0.3110
	:72.A	0.1142
	:73.A	0.2051
	:74.A	0.2562
	:75.A	0.2678
	:76.A	0.2229
	:77.A	0.2103
	:78.A	0.3159
	:79.A	0.2917
	:80.A	0.1883
	:81.A	0.0988
	:82.A	0.1378
	:83.A	0.1218
	:84.A	0.2346
	:85.A	0.1202
	:86.A	0.0833
	:87.A	0.0884
	:88.A	0.1107
	:89.A	0.1577
	:90.A	0.2589
	:91.A	0.2541
	:92.A	0.1951
	:93.A	0.1555
	:94.A	0.1691
	:95.A	0.1879
	:96.A	0.3289
	:97.A	0.1826
	:98.A	0.1386
	:99.A	0.0870
	:100.A	0.1208
	:101.A	0.2587
	:102.A	0.3227
	:103.A	0.2059
	:104.A	0.2072
	:105.A	0.1665
	:106.A	0.1874
	:107.A	0.1720
	:108.A	0.2399
	:109.A	0.2109
	:110.A	0.1768
	:111.A	0.3061
	:112.A	0.3100
	:113.A	0.2741
	:114.A	0.2175
	:115.A	0.1335
	:116.A	0.1183
	:117.A	0.1139
	:118.A	0.1201
	:119.A	0.1004
	:120.A	0.1367
	:121.A	0.2402
	:122.A	0.1869
	:123.A	0.1372
	:124.A	0.1474
	:125.A	0.1251
	:126.A	0.0907
	:127.A	0.1434
	:128.A	0.1521
	:129.A	0.4605
	:130.A	0.4221
	:131.A	0.1822
	:132.A	0.1943
	:133.A	0.2209
	:134.A	0.2065
	:135.A	0.2579
	:136.A	0.1674
	:137.A	0.1074
	:138.A	0.0815
	:139.A	0.2198
	:140.A	0.1674
	:141.A	0.1064
	:142.A	0.2091
	:143.A	0.2276
	:144.A	0.2609
	:145.A	0.1913
	:146.A	0.1196
	:147.A	0.0706
	:148.A	0.0767
	:149.A	0.0597
	:150.A	0.0846
	:151.A	0.0824
	:152.A	0.0727
	:153.A	0.0576
	:154.A	0.0892
	:155.A	0.1087
	:156.A	0.1492
	:157.A	0.1573
	:158.A	0.1396
	:159.A	0.1102
	:160.A	0.1202
	:161.A	0.1431
	:162.A	0.1462
	:163.A	0.1172
	:164.A	0.1855
	:165.A	0.1633
	:166.A	0.1046
	:167.A	0.3133
	:168.A	0.2687
	:169.A	0.1902
	:170.A	0.1977
	:171.A	0.2028
	:172.A	0.1664
	:173.A	0.1653
	:174.A	0.0884
	:175.A	0.0817
	:176.A	0.2679
	:177.A	0.1948
	:178.A	0.2360
	:179.A	0.2617
	:180.A	0.3327
	:181.A	0.2198
	:182.A	0.1139
	:183.A	0.0618
	:184.A	0.0670
	:185.A	0.0683
	:186.A	0.0689
	:187.A	0.0743
	:188.A	0.0757
	:189.A	0.0726
	:190.A	0.0954
	:191.A	0.0920
	:192.A	0.0857
	:193.A	0.2797
	:194.A	0.2289
	:195.A	0.1387
	:196.A	0.2246
	:197.A	0.2163
	:198.A	0.1206
	:199.A	0.1254
	:200.A	0.1608
	:201.A	0.2202
	:202.A	0.2914
	:203.A	0.0988
	:204.A	0.0985
	:205.A	0.0964
	:206.A	0.1132
	:207.A	0.0700
	:208.A	0.0801
	:209.A	0.1047
	:210.A	0.1109
	:211.A	0.1110
	:212.A	0.1257
	:213.A	0.1597
	:214.A	0.2341
	:215.A	0.1951
	:216.A	0.1304
	:217.A	0.1048
	:218.A	0.1910
	:219.A	0.4291
	:220.A	0.2352
	:221.A	0.2325
	:222.A	0.2953
	:223.A	0.3053
	:224.A	0.1216
	:225.A	0.1120
	:226.A	0.2474
	:227.A	0.1770
	:228.A	0.1624
	:229.A	0.1853
	:230.A	0.1717
	:231.A	0.1695
	:232.A	0.1737
	:233.A	0.1692
	:234.A	0.1883
	:235.A	0.1689
	:236.A	0.1413
	:237.A	0.1280
	:238.A	0.1136
	:239.A	0.1231
	:240.A	0.1321
	:241.A	0.1181
	:242.A	0.1213
	:243.A	0.1082
	:244.A	0.1050
	:245.A	0.2097
	:246.A	0.2196
	:247.A	0.2166
	:248.A	0.2176
	:249.A	0.1550
	:250.A	0.1217
	:251.A	0.1014
	:252.A	0.1270
	:253.A	0.1068
	:254.A	0.1042
	:255.A	0.2214
	:256.A	0.3300
	:257.A	0.3403
	:258.A	0.1795
	:259.A	0.0805
	:260.A	0.0701
	:261.A	0.1193
	:262.A	0.0945
	:263.A	0.2016
	:264.A	0.0931
	:265.A	0.1192
	:266.A	0.1000
	:267.A	0.2460
	:268.A	0.3524
	:269.A	0.1082
	:270.A	0.1139
	:271.A	0.1249
	:272.A	0.1212
	:273.A	0.1783
	:274.A	0.3670
	:275.A	0.3539
	:276.A	0.1035
	:277.A	0.2440
	:278.A	0.1700
	:279.A	0.1118
	:280.A	0.0878
	:281.A	0.0988
	:282.A	0.1686
	:283.A	0.1696
	:284.A	0.0998
	:285.A	0.1742
	:286.A	0.1722
	:287.A	0.0836
	:288.A	0.0997
	:289.A	0.1354
	:290.A	0.1189
	:291.A	0.1796
	:292.A	0.1348
	:293.A	0.0960
	:294.A	0.0950
	:295.A	0.1661
	:296.A	0.1585
	:297.A	0.2068
	:298.A	0.1968
	:299.A	0.1450
	:300.A	0.1145
	:301.A	0.1189
	:302.A	0.1342
	:303.A	0.1097
	:304.A	0.0902
	:305.A	0.2567
	:306.A	0.1851
	:307.A	0.1245
	:308.A	0.1218
	:309.A	0.1146
	:310.A	0.1219
	:311.A	0.1503
	:312.A	0.0770
	:313.A	0.1052
	:314.A	0.1946
	:315.A	0.1486
	:316.A	0.1565
	:317.A	0.1582
	:318.A	0.1309
	:319.A	0.0967
	:320.A	0.1695
	:321.A	0.1877
	:322.A	0.1631
	:323.A	0.2696
	:324.A	0.2809
	:325.A	0.2980
	:326.A	0.3599
	:327.A	0.2665
	:328.A	0.2324
	:329.A	0.1229
	:330.A	0.1147
	:331.A	0.1017
	:332.A	0.1457
	:333.A	0.1386
	:334.A	0.1090
	:335.A	0.0989
	:336.A	0.1004
	:337.A	0.1387
	:338.A	0.1073
	:339.A	0.1378
	:340.A	0.0972
	:341.A	0.0958
	:342.A	0.1243
	:343.A	0.1178
	:344.A	0.1477
	:345.A	0.1608
	:346.A	0.1448
	:347.A	0.1156
	:348.A	0.2059
	:349.A	0.1776
	:350.A	0.3088
	:351.A	0.1159
	:352.A	0.1762
	:353.A	0.2147
	:354.A	0.1588
	:355.A	0.1184
	:356.A	0.1810
	:357.A	0.2374
	:358.A	0.1960
	:359.A	0.1592
	:360.A	0.1555
	:361.A	0.0958
	:362.A	0.0984
	:363.A	0.1037
	:364.A	0.1914
	:365.A	0.2371
	:366.A	0.3355
	:367.A	0.3014
	:368.A	0.2079
	:369.A	0.4435
	:370.A	0.3633
	:371.A	0.4058
	:372.A	0.1465
	:373.A	0.0872
	:374.A	0.1315
	:375.A	0.1296
	:376.A	0.1533
	:377.A	0.2390
	:378.A	0.2086
	:379.A	0.2829
	:380.A	0.0773
	:381.A	0.1085
	:382.A	0.1026
	:383.A	0.1114
	:384.A	0.1783
	:385.A	0.2192
	:386.A	0.1822
	:387.A	0.1767
	:388.A	0.2509
	:389.A	0.1501
	:390.A	0.1249
	:391.A	0.1757
	:392.A	0.1291
	:393.A	0.1073
	:394.A	0.0969
	:395.A	0.0877
	:396.A	0.1682
	:397.A	0.1738
	:398.A	0.1516
	:399.A	0.1179
	:400.A	0.1327
	:401.A	0.1605
	:402.A	0.2547
	:403.A	0.2697
	:404.A	0.2105
	:405.A	0.1387
	:406.A	0.1092
	:407.A	0.1019
	:408.A	0.0717
	:409.A	0.1122
	:410.A	0.1906
	:411.A	0.2287
	:412.A	0.3576
	:413.A	0.2693
	:414.A	0.3962
	:415.A	0.2485
	:416.A	0.1350
	:417.A	0.1907
	:418.A	0.1159
	:419.A	0.1609
	:420.A	0.1939
	:421.A	0.1410
	:422.A	0.1190
	:423.A	0.2187
	:424.A	0.1875
	:425.A	0.1845
	:426.A	0.1898
	:427.A	0.1989
	:428.A	0.1544
	:429.A	0.2071
	:430.A	0.3499
	:431.A	0.3370
	:432.A	0.4616
	:433.A	0.3609
	:434.A	0.1862
	:435.A	0.2054
	:436.A	0.1837
	:437.A	0.1697
	:438.A	0.1566
	:439.A	0.1403
	:440.A	0.2829
	:441.A	0.2037
	:1.B	0.3145
	:2.B	0.1864
	:3.B	0.0913
	:4.B	0.0626
	:5.B	0.1026
	:6.B	0.1266
	:7.B	0.1141
	:8.B	0.1737
	:9.B	0.1541
	:10.B	0.1807
	:11.B	0.1614
	:12.B	0.1336
	:13.B	0.1857
	:14.B	0.1487
	:15.B	0.0943
	:16.B	0.0787
	:17.B	0.1641
	:18.B	0.3122
	:19.B	0.2109
	:20.B	0.1598
	:21.B	0.1711
	:22.B	0.1746
	:23.B	0.0767
	:24.B	0.1166
	:25.B	0.1544
	:26.B	0.1685
	:27.B	0.1450
	:28.B	0.1384
	:29.B	0.2175
	:30.B	0.5063
	:31.B	0.2892
	:32.B	0.1586
	:33.B	0.1181
	:34.B	0.3215
	:35.B	0.2497
	:36.B	0.3595
	:37.B	0.3786
	:38.B	0.2425
	:39.B	0.3052
	:40.B	0.1939
	:41.B	0.1183
	:42.B	0.2005
	:43.B	0.2197
	:44.B	0.2367
	:45.B	0.1688
	:46.B	0.1731
	:47.B	0.2111
	:48.B	0.3143
	:49.B	0.1708
	:50.B	0.1301
	:51.B	0.1706
	:52.B	0.1269
	:53.B	0.1918
	:54.B	0.1763
	:55.B	0.3805
	:56.B	0.4483
	:57.B	0.2286
	:58.B	0.2322
	:59.B	0.1368
	:60.B	0.2062
	:61.B	0.2214
	:62.B	0.3019
	:63.B	0.3468
	:64.B	0.3368
	:65.B	0.3724
	:66.B	0.4319
	:67.B	0.2490
	:68.B	0.2546
	:69.B	0.3043
	:70.B	0.2043
	:71.B	0.2117
	:72.B	0.2335
	:73.B	0.2425
	:74.B	0.1844
	:75.B	0.2795
	:76.B	0.2807
	:77.B	0.2393
	:78.B	0.2301
	:79.B	0.1262
	:80.B	0.2680
	:81.B	0.1334
	:82.B	0.1528
	:83.B	0.1953
	:84.B	0.2154
	:85.B	0.1598
	:86.B	0.4071
	:87.B	0.3307
	:88.B	0.1416
	:89.B	0.0863
	:90.B	0.0902
	:91.B	0.1225
	:92.B	0.1128
	:93.B	0.2429
	:94.B	0.1748
	:95.B	0.2457
	:96.B	0.1330
	:97.B	0.1220
	:98.B	0.0952
	:99.B	0.1502
	:100.B	0.1884
	:101.B	0.0962
	:102.B	0.2504
	:103.B	0.3763
	:104.B	0.2335
	:105.B	0.1942
	:106.B	0.1595
	:107.B	0.1295
	:108.B	0.2475
	:109.B	0.2541
	:110.B	0.1774
	:111.B	0.1872
	:112.B	0.2524
	:113.B	0.2672
	:114.B	0.2264
	:115.B	0.3047
	:116.B	0.1755
	:117.B	0.0790
	:118.B	0.1325
	:119.B	0.1229
	:120.B	0.0811
	:121.B	0.1119
	:122.B	0.1306
	:123.B	0.1482
	:124.B	0.1393
	:125.B	0.1294
	:126.B	0.1542
	:127.B	0.1138
	:128.B	0.2490
	:129.B	0.2337
	:130.B	0.1913
	:131.B	0.1434
	:132.B	0.1002
	:133.B	0.0832
	:134.B	0.1800
	:135.B	0.2225
	:136.B	0.2078
	:137.B	0.1740
	:138.B	0.2017
	:139.B	0.2683
	:140.B	0.2559
	:141.B	0.2053
	:142.B	0.2141
	:143.B	0.1782
	:144.B	0.2244
	:145.B	0.1668
	:146.B	0.0967
	:147.B	0.1139
	:148.B	0.1308
	:149.B	0.1018
	:150.B	0.0658
	:151.B	0.0724
	:152.B	0.0711
	:153.B	0.0997
	:154.B	0.1192
	:155.B	0.0796
	:156.B	0.1174
	:157.B	0.1385
	:158.B	0.1235
	:159.B	0.0970
	:160.B	0.1902
	:161.B	0.1020
	:162.B	0.0771
	:163.B	0.1122
	:164.B	0.2289
	:165.B	0.2726
	:166.B	0.1500
	:167.B	0.0903
	:168.B	0.3824
	:169.B	0.1063
	:170.B	0.2507
	:171.B	0.3246
	:172.B	0.1916
	:173.B	0.3996
	:174.B	0.1975
	:175.B	0.2381
	:176.B	0.1719
	:177.B	0.3647
	:178.B	0.4128
	:179.B	0.3099
	:180.B	0.1303
	:181.B	0.1302
	:182.B	0.1131
	:183.B	0.1072
	:184.B	0.1161
	:185.B	0.1025
	:186.B	0.1123
	:187.B	0.2897
	:188.B	0.2372
	:189.B	0.2447
	:190.B	0.3040
	:191.B	0.1812
	:192.B	0.2203
	:193.B	0.3096
	:194.B	0.1612
	:195.B	0.2248
	:196.B	0.2876
	:197.B	0.1479
	:198.B	0.2889
	:199.B	0.1362
	:200.B	0.1262
	:201.B	0.1368
	:202.B	0.1140
	:203.B	0.0709
	:204.B	0.1563
	:205.B	0.2038
	:206.B	0.1666
	:207.B	0.1724
	:208.B	0.1644
	:209.B	0.1584
	:210.B	0.1131
	:211.B	0.1036
	:212.B	0.1214
	:213.B	0.1531
	:214.B	0.1002
	:215.B	0.0893
	:216.B	0.1345
	:217.B	0.2882
	:218.B	0.2604
	:219.B	0.4455
	:220.B	0.6175
	:221.B	0.1897
	:222.B	0.1376
	:223.B	0.1359
	:224.B	0.2428
	:225.B	0.1330
	:226.B	0.1044
	:227.B	0.0946
	:228.B	0.0961
	:229.B	0.0964
	:230.B	0.1458
	:231.B	0.1438
	:232.B	0.1404
	:233.B	0.0638
	:234.B	0.1086
	:235.B	0.2042
	:236.B	0.1003
	:237.B	0.1975
	:238.B	0.2649
	:239.B	0.1679
	:240.B	0.0958
	:241.B	0.1401
	:242.B	0.0833
	:243.B	0.1414
	:244.B	0.3368
	:245.B	0.1766
	:246.B	0.1482
	:247.B	0.1484
	:248.B	0.2532
	:249.B	0.2023
	:250.B	0.1498
	:251.B	0.2293
	:252.B	0.2390
	:253.B	0.1399
	:254.B	0.1024
	:255.B	0.1051
	:256.B	0.1156
	:257.B	0.0894
	:258.B	0.1083
	:259.B	0.1383
	:260.B	0.0819
	:261.B	0.1041
	:262.B	0.0861
	:263.B	0.0978
	:264.B	0.1541
	:265.B	0.1609
	:266.B	0.1864
	:267.B	0.1827
	:268.B	0.1170
	:269.B	0.0601
	:270.B	0.1419
	:271.B	0.0849
	:272.B	0.1391
	:273.B	0.1225
	:274.B	0.2230
	:275.B	0.1485
	:276.B	0.2130
	:277.B	0.2030
	:278.B	0.1812
	:279.B	0.3380
	:280.B	0.3555
	:281.B	0.3407
	:282.B	0.2249
	:283.B	0.2736
	:284.B	0.3999
	:285.B	0.4848
	:286.B	0.2394
	:287.B	0.2061
	:288.B	0.1134
	:289.B	0.1236
	:290.B	0.1137
	:291.B	0.1007
	:292.B	0.0930
	:293.B	0.1466
	:294.B	0.1487
	:295.B	0.1649
	:296.B	0.1546
	:297.B	0.2971
	:298.B	0.2814
	:299.B	0.2532
	:300.B	0.0780
	:301.B	0.1735
	:302.B	0.1645
	:303.B	0.1469
	:304.B	0.2105
	:305.B	0.2351
	:306.B	0.1791
	:307.B	0.1214
	:308.B	0.1571
	:309.B	0.1145
	:310.B	0.1204
	:311.B	0.1965
	:312.B	0.1258
	:313.B	0.0883
	:314.B	0.1338
	:315.B	0.1556
	:316.B	0.0650
	:317.B	0.1010
	:318.B	0.1066
	:319.B	0.1096
	:320.B	0.1625
	:321.B	0.1648
	:322.B	0.1896
	:323.B	0.2327
	:324.B	0.1856
	:325.B	0.1523
	:326.B	0.1542
	:327.B	0.1477
	:328.B	0.1758
	:329.B	0.2105
	:330.B	0.2538
	:331.B	0.2745
	:332.B	0.2036
	:333.B	0.2442
	:334.B	0.2240
	:335.B	0.2094
	:336.B	0.1648
	:337.B	0.1481
	:338.B	0.1018
	:339.B	0.0956
	:340.B	0.1066
	:341.B	0.1046
	:342.B	0.4243
	:343.B	0.4196
	:344.B	0.3878
	:345.B	0.2088
	:346.B	0.4251
	:347.B	0.1831
	:348.B	0.1621
	:349.B	0.2573
	:350.B	0.3220
	:351.B	0.1017
	:352.B	0.1163
	:353.B	0.1034
	:354.B	0.1600
	:355.B	0.1686
	:356.B	0.1228
	:357.B	0.1414
	:358.B	0.2281
	:359.B	0.2370
	:360.B	0.1921
	:361.B	0.1414
	:362.B	0.2447
	:363.B	0.1822
	:364.B	0.1519
	:365.B	0.1613
	:366.B	0.1709
	:367.B	0.0910
	:368.B	0.1624
	:369.B	0.2390
	:370.B	0.2033
	:371.B	0.2407
	:372.B	0.1791
	:373.B	0.1542
	:374.B	0.2347
	:375.B	0.3615
	:376.B	0.3105
	:377.B	0.1551
	:378.B	0.1718
	:379.B	0.1798
	:380.B	0.1586
	:381.B	0.1243
	:382.B	0.1438
	:383.B	0.1690
	:384.B	0.1880
	:385.B	0.1182
	:386.B	0.1162
	:387.B	0.1584
	:388.B	0.1389
	:389.B	0.2164
	:390.B	0.2307
	:391.B	0.2315
	:392.B	0.2962
	:393.B	0.4116
	:394.B	0.1081
	:395.B	0.1750
	:396.B	0.1521
	:397.B	0.0915
	:398.B	0.1800
	:399.B	0.2378
	:400.B	0.1847
	:401.B	0.1127
	:402.B	0.1830
	:403.B	0.1390
	:404.B	0.3037
	:405.B	0.2688
	:406.B	0.2159
	:407.B	0.1519
	:408.B	0.1520
	:409.B	0.1434
	:410.B	0.0980
	:411.B	0.1111
	:412.B	0.1197
	:413.B	0.1359
	:414.B	0.1388
	:415.B	0.1106
	:416.B	0.1095
	:417.B	0.1086
	:418.B	0.1213
	:419.B	0.1143
	:420.B	0.0995
	:421.B	0.1020
	:422.B	0.1262
	:423.B	0.1805
	:424.B	0.3905
	:425.B	0.2494
	:426.B	0.2721
	:427.B	0.3432
	:428.B	0.7791
	:429.B	0.5060
	:430.B	0.5412
	:431.B	0.7635
	:392.K	0.5125
	:393.K	0.3462
	:394.K	0.2831
	:395.K	0.2035
	:396.K	0.3060
	:397.K	0.3050
	:398.K	0.2033
	:399.K	0.2292
	:400.K	0.1407
	:401.K	0.1788
	:402.K	0.3040
	:403.K	0.2305
	:404.K	0.2101
	:405.K	0.3436
	:406.K	0.4489
	:407.K	0.3937
	:408.K	0.3024
	:409.K	0.3030
	:410.K	0.5630
	:411.K	0.5913
	:412.K	0.3686
	:413.K	0.2977
	:414.K	0.2214
	:415.K	0.2142
	:416.K	0.2025
	:417.K	0.2204
	:418.K	0.5566
	:419.K	0.6129
	:420.K	0.8134
	:421.K	0.8948
	:422.K	0.4456
	:423.K	0.3170
	:424.K	0.3545
	:425.K	0.3187
	:426.K	0.2751
	:427.K	0.2337
	:428.K	0.3042
	:429.K	0.5604
	:430.K	0.7096
	:431.K	0.4561
	:432.K	0.2357
	:433.K	0.2696
	:434.K	0.1847
	:435.K	0.2388
	:436.K	0.1259
	:437.K	0.1664
	:438.K	0.2067
	:439.K	0.2773
	:440.K	0.2778
	:441.K	0.3148
	:442.K	0.1689
	:443.K	0.1908
	:444.K	0.5214
	:445.K	0.6084
	:446.K	0.4773
	:447.K	0.2742
	:448.K	0.3557
	:449.K	0.2910
	:450.K	0.2887
	:451.K	0.4335
	:452.K	0.3658
	:453.K	0.2550
	:454.K	0.1657
	:455.K	0.1780
	:456.K	0.1581
	:457.K	0.1429
	:458.K	0.1204
	:459.K	0.1448
	:460.K	0.1404
	:461.K	0.1678
	:462.K	0.2852
	:463.K	0.3232
	:464.K	0.3051
	:465.K	0.2261
	:466.K	0.2195
	:467.K	0.2705
	:468.K	0.3824
	:469.K	0.3980
	:470.K	0.2820
	:471.K	0.2763
	:472.K	0.2726
	:473.K	0.2749
	:474.K	0.2195
	:475.K	0.1849
	:476.K	0.1377
	:477.K	0.1536
	:478.K	0.1719
	:479.K	0.1088
	:480.K	0.1812
	:481.K	0.1776
	:482.K	0.1116
	:483.K	0.2429
	:484.K	0.2360
	:485.K	0.3033
	:486.K	0.2409
	:487.K	0.2411
	:488.K	0.2705
	:489.K	0.1880
	:490.K	0.1914
	:491.K	0.2783
	:492.K	0.2234
	:493.K	0.2285
	:494.K	0.1895
	:495.K	0.3226
	:496.K	0.3510
	:497.K	0.3712
	:498.K	0.2697
	:499.K	0.1989
	:500.K	0.2106
	:501.K	0.2311
	:502.K	0.2327
	:503.K	0.1854
	:504.K	0.1812
	:505.K	0.1908
	:506.K	0.1990
	:507.K	0.1421
	:508.K	0.1471
	:509.K	0.1718
	:510.K	0.1426
	:511.K	0.1536
	:512.K	0.1732
	:513.K	0.2034
	:514.K	0.2236
	:515.K	0.1741
	:516.K	0.2153
	:517.K	0.3627
	:518.K	0.3328
	:519.K	0.4122
	:520.K	0.4416
	:521.K	0.3823
	:522.K	0.2996
	:523.K	0.1566
	:524.K	0.1413
	:525.K	0.1873
	:526.K	0.2261
	:527.K	0.3227
	:528.K	0.1889
	:529.K	0.1672
	:530.K	0.0826
	:531.K	0.0960
	:532.K	0.2317
	:533.K	0.3397
	:534.K	0.3072
	:535.K	0.2630
	:536.K	0.2230
	:537.K	0.1736
	:538.K	0.2214
	:539.K	0.2462
	:540.K	0.4318
	:541.K	0.5363
	:542.K	0.3620
	:543.K	0.5633
	:544.K	0.5632
	:545.K	0.3699
	:546.K	0.6824
	:547.K	0.4631
	:548.K	0.5180
	:549.K	0.7833
	:550.K	0.4661
	:551.K	0.4721
	:552.K	0.3464
	:553.K	0.2248
	:554.K	0.2390
	:555.K	0.2461
	:556.K	0.1646
	:557.K	0.1639
	:558.K	0.1587
	:559.K	0.1229
	:560.K	0.1638
	:561.K	0.1970
	:562.K	0.4352
	:563.K	0.5395
	:564.K	0.3018
	:565.K	0.2213
	:566.K	0.2838
	:567.K	0.3474
	:568.K	0.3423
	:569.K	0.3128
	:570.K	0.2498
	:571.K	0.2596
	:572.K	0.2149
	:573.K	0.1917
	:574.K	0.3012
	:575.K	0.3334
	:576.K	0.3615
	:577.K	0.3672
	:578.K	0.3756
	:579.K	0.3077
	:580.K	0.2950
	:581.K	0.2855
	:582.K	0.2793
	:583.K	0.2346
	:584.K	0.2849
	:585.K	0.3669
	:586.K	0.3808
	:587.K	0.2306
	:588.K	0.2579
	:589.K	0.2954
	:590.K	0.2124
	:591.K	0.1791
	:592.K	0.1617
	:593.K	0.1291
	:594.K	0.1429
	:595.K	0.1593
	:596.K	0.2763
	:597.K	0.3195
	:598.K	0.4082
	:599.K	0.2491
	:600.K	0.2741
	:601.K	0.4810
	:602.K	0.2051
	:603.K	0.1696
	:604.K	0.2291
	:605.K	0.2505
	:606.K	0.2304
	:607.K	0.1634
	:608.K	0.0977
	:609.K	0.1258
	:610.K	0.2289
	:611.K	0.2744
	:612.K	0.2235
	:613.K	0.1686
	:614.K	0.1785
	:615.K	0.1626
	:616.K	0.3628
	:617.K	0.4434
	:618.K	0.5676
	:619.K	0.6321
	:620.K	0.5811
	:621.K	0.5483
	:622.K	0.4212
	:623.K	0.2351
	:624.K	0.2183
	:625.K	0.2964
	:626.K	0.3012
	:627.K	0.2880
	:628.K	0.4507
	:629.K	0.3049
	:630.K	0.2675
	:631.K	0.1436
	:632.K	0.1612
	:633.K	0.2616
	:634.K	0.2330
	:635.K	0.1497
	:636.K	0.1867
	:637.K	0.1813
	:638.K	0.1089
	:639.K	0.0971
	:640.K	0.1118
	:641.K	0.2258
	:642.K	0.1837
	:643.K	0.1775
	:644.K	0.3380
	:645.K	0.3297
	:646.K	0.4141
	:647.K	0.9862
	:648.K	1.0079
	:649.K	0.6467
	:650.K	0.7968
	:651.K	0.7604
	:652.K	0.5506
	:653.K	0.4144
	:654.K	0.2963
	:655.K	0.2288
	:656.K	0.1948
	:657.K	0.1495
	:658.K	0.1723
	:659.K	0.1425
	:660.K	0.0968
	:661.K	0.0972
	:662.K	0.1054
	:663.K	0.1055
	:664.K	0.0764
	:665.K	0.1056
	:666.K	0.1428
	:667.K	0.1510
	:668.K	0.0905
	:669.K	0.1517
	:670.K	0.1824
	:671.K	0.2020
	:672.K	0.2020
	:673.K	0.2260
	:674.K	0.2394
	:675.K	0.2788
	:676.K	0.3264
	:677.K	0.2206
	:678.K	0.3222
	:679.K	0.4738
	:680.K	0.4200
	:681.K	0.2950
	:682.K	0.2733
	:683.K	0.2960
	:684.K	0.2318
	:685.K	0.2186
	:686.K	0.1934
	:687.K	0.1978
	:688.K	0.4186
	:689.K	0.2845
	:690.K	0.1975
	:691.K	0.1731
	:692.K	0.2150
	:693.K	0.1838
	:694.K	0.1686
	:695.K	0.2249
	:696.K	0.1652
	:697.K	0.2534
	:698.K	0.2031
	:699.K	0.1848
	:700.K	0.2148
	:701.K	0.2088
	:702.K	0.4323
	:703.K	0.2019
	:704.K	0.4270
	:705.K	0.2539
	:706.K	0.3170
	:707.K	0.2780
	:708.K	0.2083
	:709.K	0.3027
	:710.K	0.2850
	:711.K	0.1921
	:712.K	0.1565
	:713.K	0.1153
	:714.K	0.1705
	:715.K	0.1786
	:716.K	0.1849
	:717.K	0.2264
	:718.K	0.2402
	:719.K	0.1572
	:720.K	0.2296
	:721.K	0.2577
	:722.K	0.1815
	:723.K	0.1345
	:724.K	0.1698
	:725.K	0.1462
	:726.K	0.1825
	:727.K	0.2311
	:728.K	0.2153
	:729.K	0.2264
	:730.K	0.2690
	:731.K	0.1835
	:732.K	0.8915
	:733.K	1.1814
	:734.K	0.4423
	:735.K	0.4991
	:736.K	0.6935
	:737.K	0.9753
	:738.K	0.9648
	:739.K	0.7827
	:740.K	0.7368
	:741.K	0.6368
	:742.K	0.5664
	:743.K	0.5467
	:744.K	0.5530
	:745.K	0.6173
	:746.K	0.6613
	:747.K	0.7325
	:748.K	0.6502
	:749.K	0.5287
	:750.K	1.0785
