# Supplementary material for: Structural basis of mechano-chemical coupling by the mitotic kinesin KIF14
Source: Nat Commun. 2021 Jun 15;12:3637. doi: 10.1038/s41467-021-23581-3 (PMC8206134; doi:10.1038/s41467-021-23581-3)
Supplement: Supplementary file 7 — Source Data [file 41467_2021_23581_MOESM7_ESM.zip › DataSource/Supplementary_Fig_5/MT-K772-ADPAlF-DS_CTRMSD.txt]

attribute: MTK772ADPAlFDS_CTRMSD
recipient: residues
	:1.A	0.0757
	:2.A	0.0779
	:3.A	0.0763
	:4.A	0.0469
	:5.A	0.0652
	:6.A	0.0460
	:7.A	0.0644
	:8.A	0.1492
	:9.A	0.1853
	:10.A	0.2504
	:11.A	0.2346
	:12.A	0.1126
	:13.A	0.0883
	:14.A	0.1249
	:15.A	0.1724
	:16.A	0.1567
	:17.A	0.0651
	:18.A	0.0351
	:19.A	0.1384
	:20.A	0.1073
	:21.A	0.0714
	:22.A	0.0854
	:23.A	0.1395
	:24.A	0.0898
	:25.A	0.1032
	:26.A	0.1335
	:27.A	0.0796
	:28.A	0.1376
	:29.A	0.0805
	:30.A	0.0653
	:31.A	0.0829
	:32.A	0.0956
	:33.A	0.0537
	:34.A	0.0624
	:35.A	0.0597
	:36.A	0.0506
	:37.A	0.1693
	:38.A	0.3320
	:39.A	0.3326
	:40.A	0.3194
	:41.A	0.4261
	:42.A	0.4873
	:43.A	0.4034
	:44.A	0.6559
	:45.A	0.5685
	:46.A	0.2730
	:47.A	0.4472
	:48.A	0.2376
	:49.A	0.2682
	:50.A	0.2283
	:51.A	0.1181
	:52.A	0.0700
	:53.A	0.0806
	:54.A	0.0598
	:55.A	0.0759
	:56.A	0.1053
	:57.A	0.1390
	:58.A	0.0989
	:59.A	0.2182
	:60.A	0.2100
	:61.A	0.1450
	:62.A	0.2040
	:63.A	0.1734
	:64.A	0.1373
	:65.A	0.1270
	:66.A	0.1395
	:67.A	0.2052
	:68.A	0.2095
	:69.A	0.1784
	:70.A	0.2873
	:71.A	0.3293
	:72.A	0.2647
	:73.A	0.0560
	:74.A	0.1458
	:75.A	0.1894
	:76.A	0.1195
	:77.A	0.0551
	:78.A	0.0936
	:79.A	0.1061
	:80.A	0.0977
	:81.A	0.0804
	:82.A	0.0896
	:83.A	0.1271
	:84.A	0.1270
	:85.A	0.0819
	:86.A	0.1159
	:87.A	0.0547
	:88.A	0.0595
	:89.A	0.0738
	:90.A	0.0498
	:91.A	0.1625
	:92.A	0.2533
	:93.A	0.4323
	:94.A	0.3093
	:95.A	0.2698
	:96.A	0.1628
	:97.A	0.1517
	:98.A	0.1012
	:99.A	0.0987
	:100.A	0.1360
	:101.A	0.1740
	:102.A	0.0832
	:103.A	0.1009
	:104.A	0.1199
	:105.A	0.0611
	:106.A	0.0690
	:107.A	0.0663
	:108.A	0.0898
	:109.A	0.1423
	:110.A	0.1075
	:111.A	0.1854
	:112.A	0.1106
	:113.A	0.1898
	:114.A	0.0976
	:115.A	0.0670
	:116.A	0.1147
	:117.A	0.1467
	:118.A	0.1508
	:119.A	0.1629
	:120.A	0.2336
	:121.A	0.1808
	:122.A	0.1069
	:123.A	0.1427
	:124.A	0.1307
	:125.A	0.0579
	:126.A	0.0553
	:127.A	0.0378
	:128.A	0.1386
	:129.A	0.1635
	:130.A	0.1621
	:131.A	0.1681
	:132.A	0.0789
	:133.A	0.0683
	:134.A	0.1025
	:135.A	0.0356
	:136.A	0.0676
	:137.A	0.0950
	:138.A	0.1186
	:139.A	0.1783
	:140.A	0.1393
	:141.A	0.1638
	:142.A	0.4782
	:143.A	0.4113
	:144.A	0.4574
	:145.A	0.1343
	:146.A	0.1652
	:147.A	0.1089
	:148.A	0.1474
	:149.A	0.1223
	:150.A	0.0528
	:151.A	0.0717
	:152.A	0.0711
	:153.A	0.1058
	:154.A	0.0660
	:155.A	0.0852
	:156.A	0.0383
	:157.A	0.0406
	:158.A	0.0335
	:159.A	0.0970
	:160.A	0.2242
	:161.A	0.0759
	:162.A	0.0778
	:163.A	0.0431
	:164.A	0.0377
	:165.A	0.0902
	:166.A	0.0575
	:167.A	0.0476
	:168.A	0.0411
	:169.A	0.0551
	:170.A	0.0634
	:171.A	0.0504
	:172.A	0.0680
	:173.A	0.1189
	:174.A	0.1407
	:175.A	0.1331
	:176.A	0.0453
	:177.A	0.0500
	:178.A	0.0565
	:179.A	0.0800
	:180.A	0.0913
	:181.A	0.0849
	:182.A	0.1126
	:183.A	0.0984
	:184.A	0.0744
	:185.A	0.0625
	:186.A	0.0679
	:187.A	0.1615
	:188.A	0.2236
	:189.A	0.1444
	:190.A	0.0711
	:191.A	0.0808
	:192.A	0.1176
	:193.A	0.1384
	:194.A	0.1062
	:195.A	0.2199
	:196.A	0.1553
	:197.A	0.0872
	:198.A	0.0616
	:199.A	0.0788
	:200.A	0.0378
	:201.A	0.0426
	:202.A	0.0822
	:203.A	0.0765
	:204.A	0.0853
	:205.A	0.0808
	:206.A	0.0556
	:207.A	0.0626
	:208.A	0.0986
	:209.A	0.0808
	:210.A	0.0886
	:211.A	0.0980
	:212.A	0.1065
	:213.A	0.0841
	:214.A	0.1166
	:215.A	0.1628
	:216.A	0.1223
	:217.A	0.1140
	:218.A	0.2070
	:219.A	0.0793
	:220.A	0.0979
	:221.A	0.0856
	:222.A	0.0950
	:223.A	0.0471
	:224.A	0.0421
	:225.A	0.1513
	:226.A	0.1200
	:227.A	0.1304
	:228.A	0.0330
	:229.A	0.0489
	:230.A	0.0667
	:231.A	0.0504
	:232.A	0.0356
	:233.A	0.0648
	:234.A	0.0755
	:235.A	0.0579
	:236.A	0.0478
	:237.A	0.1570
	:238.A	0.1345
	:239.A	0.1395
	:240.A	0.1447
	:241.A	0.0836
	:242.A	0.0789
	:243.A	0.0700
	:244.A	0.0681
	:245.A	0.0813
	:246.A	0.0888
	:247.A	0.1370
	:248.A	0.0626
	:249.A	0.0655
	:250.A	0.0470
	:251.A	0.0996
	:252.A	0.1115
	:253.A	0.0700
	:254.A	0.0648
	:255.A	0.0667
	:256.A	0.0564
	:257.A	0.0956
	:258.A	0.1185
	:259.A	0.0847
	:260.A	0.0789
	:261.A	0.1573
	:262.A	0.0927
	:263.A	0.1441
	:264.A	0.1494
	:265.A	0.2374
	:266.A	0.0825
	:267.A	0.1279
	:268.A	0.2072
	:269.A	0.2107
	:270.A	0.1259
	:271.A	0.3137
	:272.A	0.1305
	:273.A	0.1347
	:274.A	0.0555
	:275.A	0.0631
	:276.A	0.0950
	:277.A	0.1815
	:278.A	0.1067
	:279.A	0.1045
	:280.A	0.1283
	:281.A	0.1039
	:282.A	0.1254
	:283.A	0.1291
	:284.A	0.0979
	:285.A	0.1230
	:286.A	0.0710
	:287.A	0.0797
	:288.A	0.0881
	:289.A	0.0948
	:290.A	0.1310
	:291.A	0.1857
	:292.A	0.1800
	:293.A	0.1195
	:294.A	0.1115
	:295.A	0.0773
	:296.A	0.0745
	:297.A	0.0918
	:298.A	0.1577
	:299.A	0.1267
	:300.A	0.0793
	:301.A	0.1027
	:302.A	0.1892
	:303.A	0.2059
	:304.A	0.1871
	:305.A	0.1691
	:306.A	0.0716
	:307.A	0.0686
	:308.A	0.0464
	:309.A	0.0590
	:310.A	0.0466
	:311.A	0.0520
	:312.A	0.0633
	:313.A	0.0460
	:314.A	0.0548
	:315.A	0.0494
	:316.A	0.0525
	:317.A	0.0523
	:318.A	0.1072
	:319.A	0.0734
	:320.A	0.0309
	:321.A	0.0841
	:322.A	0.0646
	:323.A	0.0934
	:324.A	0.0758
	:325.A	0.0836
	:326.A	0.1301
	:327.A	0.0443
	:328.A	0.0570
	:329.A	0.1095
	:330.A	0.0526
	:331.A	0.0568
	:332.A	0.0700
	:333.A	0.0362
	:334.A	0.0677
	:335.A	0.0668
	:336.A	0.0324
	:337.A	0.0468
	:338.A	0.0473
	:339.A	0.0438
	:340.A	0.0858
	:341.A	0.0583
	:342.A	0.0176
	:343.A	0.0291
	:344.A	0.0598
	:345.A	0.0621
	:346.A	0.0781
	:347.A	0.0686
	:348.A	0.0857
	:349.A	0.0336
	:350.A	0.1240
	:351.A	0.1878
	:352.A	0.2354
	:353.A	0.1283
	:354.A	0.0457
	:355.A	0.0621
	:356.A	0.0693
	:357.A	0.0799
	:358.A	0.0994
	:359.A	0.1037
	:360.A	0.1202
	:361.A	0.3241
	:362.A	0.0582
	:363.A	0.0897
	:364.A	0.2676
	:365.A	0.2287
	:366.A	0.1366
	:367.A	0.1527
	:368.A	0.1147
	:369.A	0.0923
	:370.A	0.0548
	:371.A	0.0683
	:372.A	0.0460
	:373.A	0.0876
	:374.A	0.0673
	:375.A	0.0884
	:376.A	0.1456
	:377.A	0.1487
	:378.A	0.0637
	:379.A	0.0981
	:380.A	0.0694
	:381.A	0.0746
	:382.A	0.1020
	:383.A	0.1187
	:384.A	0.1117
	:385.A	0.1701
	:386.A	0.2372
	:387.A	0.1241
	:388.A	0.0765
	:389.A	0.1700
	:390.A	0.1518
	:391.A	0.0812
	:392.A	0.0625
	:393.A	0.0679
	:394.A	0.0568
	:395.A	0.1029
	:396.A	0.0827
	:397.A	0.0629
	:398.A	0.0807
	:399.A	0.0724
	:400.A	0.0732
	:401.A	0.0514
	:402.A	0.0539
	:403.A	0.0478
	:404.A	0.0434
	:405.A	0.0721
	:406.A	0.0345
	:407.A	0.0606
	:408.A	0.1254
	:409.A	0.1483
	:410.A	0.0886
	:411.A	0.1070
	:412.A	0.2264
	:413.A	0.2496
	:414.A	0.2043
	:415.A	0.0761
	:416.A	0.0767
	:417.A	0.0750
	:418.A	0.1057
	:419.A	0.0597
	:420.A	0.0691
	:421.A	0.0561
	:422.A	0.0936
	:423.A	0.0916
	:424.A	0.0763
	:425.A	0.1243
	:426.A	0.0908
	:427.A	0.0465
	:428.A	0.1215
	:429.A	0.1001
	:430.A	0.1156
	:431.A	0.1090
	:432.A	0.0551
	:433.A	0.0410
	:434.A	0.0402
	:435.A	0.0742
	:436.A	0.0904
	:437.A	0.0734
	:438.A	0.2322
	:439.A	0.1919
	:440.A	0.1193
	:441.A	0.1830
	:1.B	0.2954
	:2.B	0.2065
	:3.B	0.1144
	:4.B	0.1063
	:5.B	0.1221
	:6.B	0.1230
	:7.B	0.0936
	:8.B	0.0948
	:9.B	0.1044
	:10.B	0.1282
	:11.B	0.1198
	:12.B	0.0600
	:13.B	0.0993
	:14.B	0.0969
	:15.B	0.0548
	:16.B	0.0381
	:17.B	0.1273
	:18.B	0.1275
	:19.B	0.0942
	:20.B	0.0437
	:21.B	0.0367
	:22.B	0.0572
	:23.B	0.0807
	:24.B	0.0748
	:25.B	0.1503
	:26.B	0.1022
	:27.B	0.0837
	:28.B	0.0398
	:29.B	0.1115
	:30.B	0.1012
	:31.B	0.1867
	:32.B	0.1788
	:33.B	0.1936
	:34.B	0.1081
	:35.B	0.1120
	:36.B	0.0889
	:37.B	0.0785
	:38.B	0.1453
	:39.B	0.0882
	:40.B	0.1159
	:41.B	0.0489
	:42.B	0.0430
	:43.B	0.0879
	:44.B	0.0631
	:45.B	0.0837
	:46.B	0.0469
	:47.B	0.0969
	:48.B	0.1354
	:49.B	0.1223
	:50.B	0.1310
	:51.B	0.0993
	:52.B	0.1045
	:53.B	0.1187
	:54.B	0.1366
	:55.B	0.2754
	:56.B	0.1725
	:57.B	0.3878
	:58.B	0.1261
	:59.B	0.0740
	:60.B	0.0589
	:61.B	0.1438
	:62.B	0.0745
	:63.B	0.0790
	:64.B	0.0975
	:65.B	0.1935
	:66.B	0.2707
	:67.B	0.1649
	:68.B	0.1894
	:69.B	0.1807
	:70.B	0.1598
	:71.B	0.1654
	:72.B	0.1170
	:73.B	0.0638
	:74.B	0.0468
	:75.B	0.0779
	:76.B	0.1308
	:77.B	0.1481
	:78.B	0.0774
	:79.B	0.0745
	:80.B	0.1376
	:81.B	0.0568
	:82.B	0.0734
	:83.B	0.0807
	:84.B	0.1329
	:85.B	0.0469
	:86.B	0.0388
	:87.B	0.0684
	:88.B	0.0279
	:89.B	0.0423
	:90.B	0.0657
	:91.B	0.0932
	:92.B	0.1285
	:93.B	0.0611
	:94.B	0.0766
	:95.B	0.1127
	:96.B	0.1400
	:97.B	0.0827
	:98.B	0.0605
	:99.B	0.0470
	:100.B	0.0395
	:101.B	0.1202
	:102.B	0.2402
	:103.B	0.1131
	:104.B	0.0881
	:105.B	0.0524
	:106.B	0.1472
	:107.B	0.1894
	:108.B	0.1849
	:109.B	0.1916
	:110.B	0.2334
	:111.B	0.2423
	:112.B	0.0868
	:113.B	0.1317
	:114.B	0.0595
	:115.B	0.0432
	:116.B	0.0343
	:117.B	0.0703
	:118.B	0.0867
	:119.B	0.0668
	:120.B	0.0544
	:121.B	0.0659
	:122.B	0.0692
	:123.B	0.1041
	:124.B	0.1558
	:125.B	0.1186
	:126.B	0.1205
	:127.B	0.0981
	:128.B	0.1422
	:129.B	0.2049
	:130.B	0.2495
	:131.B	0.2611
	:132.B	0.0734
	:133.B	0.0522
	:134.B	0.0941
	:135.B	0.1055
	:136.B	0.1236
	:137.B	0.1576
	:138.B	0.1277
	:139.B	0.2760
	:140.B	0.1955
	:141.B	0.1272
	:142.B	0.1084
	:143.B	0.0930
	:144.B	0.1080
	:145.B	0.1568
	:146.B	0.1346
	:147.B	0.1045
	:148.B	0.1808
	:149.B	0.2181
	:150.B	0.1619
	:151.B	0.0487
	:152.B	0.0981
	:153.B	0.0834
	:154.B	0.0366
	:155.B	0.0657
	:156.B	0.0372
	:157.B	0.0327
	:158.B	0.0337
	:159.B	0.0497
	:160.B	0.0787
	:161.B	0.0988
	:162.B	0.0934
	:163.B	0.1457
	:164.B	0.1271
	:165.B	0.1381
	:166.B	0.0601
	:167.B	0.0629
	:168.B	0.0902
	:169.B	0.0696
	:170.B	0.1159
	:171.B	0.1490
	:172.B	0.1456
	:173.B	0.2639
	:174.B	0.1272
	:175.B	0.0677
	:176.B	0.0508
	:177.B	0.1023
	:178.B	0.0455
	:179.B	0.0370
	:180.B	0.0699
	:181.B	0.0808
	:182.B	0.0574
	:183.B	0.1030
	:184.B	0.0967
	:185.B	0.1210
	:186.B	0.1123
	:187.B	0.0846
	:188.B	0.0998
	:189.B	0.0861
	:190.B	0.1101
	:191.B	0.2265
	:192.B	0.2287
	:193.B	0.3038
	:194.B	0.2145
	:195.B	0.2390
	:196.B	0.2554
	:197.B	0.2783
	:198.B	0.2198
	:199.B	0.1577
	:200.B	0.0886
	:201.B	0.1081
	:202.B	0.0440
	:203.B	0.0494
	:204.B	0.0504
	:205.B	0.0678
	:206.B	0.0734
	:207.B	0.0618
	:208.B	0.0433
	:209.B	0.0409
	:210.B	0.0415
	:211.B	0.0353
	:212.B	0.0407
	:213.B	0.1006
	:214.B	0.0888
	:215.B	0.0552
	:216.B	0.0477
	:217.B	0.0488
	:218.B	0.0619
	:219.B	0.0570
	:220.B	0.0817
	:221.B	0.1342
	:222.B	0.0505
	:223.B	0.1101
	:224.B	0.1712
	:225.B	0.1967
	:226.B	0.0795
	:227.B	0.0668
	:228.B	0.0788
	:229.B	0.0597
	:230.B	0.0352
	:231.B	0.1039
	:232.B	0.1702
	:233.B	0.1070
	:234.B	0.0529
	:235.B	0.0872
	:236.B	0.1134
	:237.B	0.0790
	:238.B	0.0613
	:239.B	0.0536
	:240.B	0.0848
	:241.B	0.0566
	:242.B	0.0837
	:243.B	0.1206
	:244.B	0.1240
	:245.B	0.1164
	:246.B	0.1402
	:247.B	0.1467
	:248.B	0.1532
	:249.B	0.2086
	:250.B	0.1820
	:251.B	0.1424
	:252.B	0.0990
	:253.B	0.0741
	:254.B	0.0904
	:255.B	0.1040
	:256.B	0.1411
	:257.B	0.1013
	:258.B	0.0323
	:259.B	0.0463
	:260.B	0.1174
	:261.B	0.1780
	:262.B	0.1224
	:263.B	0.1101
	:264.B	0.1196
	:265.B	0.0726
	:266.B	0.0887
	:267.B	0.0978
	:268.B	0.0974
	:269.B	0.0488
	:270.B	0.0634
	:271.B	0.0643
	:272.B	0.0631
	:273.B	0.0960
	:274.B	0.3560
	:275.B	0.0876
	:276.B	0.1485
	:277.B	0.1778
	:278.B	0.1338
	:279.B	0.1110
	:280.B	0.0887
	:281.B	0.0436
	:282.B	0.0684
	:283.B	0.1545
	:284.B	0.2432
	:285.B	0.2153
	:286.B	0.2370
	:287.B	0.1420
	:288.B	0.1209
	:289.B	0.1007
	:290.B	0.1105
	:291.B	0.2170
	:292.B	0.1605
	:293.B	0.1620
	:294.B	0.0472
	:295.B	0.0437
	:296.B	0.0915
	:297.B	0.0880
	:298.B	0.1414
	:299.B	0.2572
	:300.B	0.2065
	:301.B	0.1570
	:302.B	0.1039
	:303.B	0.0687
	:304.B	0.0918
	:305.B	0.0453
	:306.B	0.0404
	:307.B	0.0660
	:308.B	0.0602
	:309.B	0.0532
	:310.B	0.0361
	:311.B	0.0585
	:312.B	0.0788
	:313.B	0.0473
	:314.B	0.0364
	:315.B	0.1216
	:316.B	0.1460
	:317.B	0.2235
	:318.B	0.0658
	:319.B	0.0486
	:320.B	0.0665
	:321.B	0.1606
	:322.B	0.1099
	:323.B	0.1201
	:324.B	0.0800
	:325.B	0.0875
	:326.B	0.0832
	:327.B	0.0989
	:328.B	0.1202
	:329.B	0.0980
	:330.B	0.0681
	:331.B	0.0921
	:332.B	0.0670
	:333.B	0.0889
	:334.B	0.1031
	:335.B	0.1242
	:336.B	0.1321
	:337.B	0.0711
	:338.B	0.0950
	:339.B	0.0572
	:340.B	0.0492
	:341.B	0.0637
	:342.B	0.1489
	:343.B	0.0671
	:344.B	0.0780
	:345.B	0.0682
	:346.B	0.1005
	:347.B	0.0840
	:348.B	0.1423
	:349.B	0.1936
	:350.B	0.1109
	:351.B	0.1086
	:352.B	0.0870
	:353.B	0.1043
	:354.B	0.1208
	:355.B	0.0596
	:356.B	0.0569
	:357.B	0.0878
	:358.B	0.0691
	:359.B	0.0921
	:360.B	0.1826
	:361.B	0.1490
	:362.B	0.1522
	:363.B	0.1714
	:364.B	0.0991
	:365.B	0.0745
	:366.B	0.0472
	:367.B	0.0549
	:368.B	0.0441
	:369.B	0.1199
	:370.B	0.0681
	:371.B	0.0868
	:372.B	0.0794
	:373.B	0.0996
	:374.B	0.0858
	:375.B	0.2851
	:376.B	0.1367
	:377.B	0.1665
	:378.B	0.0805
	:379.B	0.0437
	:380.B	0.0603
	:381.B	0.1120
	:382.B	0.0548
	:383.B	0.0500
	:384.B	0.0705
	:385.B	0.1265
	:386.B	0.1529
	:387.B	0.1419
	:388.B	0.1980
	:389.B	0.1753
	:390.B	0.2062
	:391.B	0.0516
	:392.B	0.0767
	:393.B	0.1451
	:394.B	0.0871
	:395.B	0.1294
	:396.B	0.1059
	:397.B	0.0645
	:398.B	0.0453
	:399.B	0.0384
	:400.B	0.0655
	:401.B	0.0565
	:402.B	0.0813
	:403.B	0.0371
	:404.B	0.0915
	:405.B	0.1124
	:406.B	0.1077
	:407.B	0.0546
	:408.B	0.0482
	:409.B	0.1610
	:410.B	0.1737
	:411.B	0.0995
	:412.B	0.0360
	:413.B	0.0285
	:414.B	0.0497
	:415.B	0.1482
	:416.B	0.0790
	:417.B	0.0412
	:418.B	0.0835
	:419.B	0.0733
	:420.B	0.0674
	:421.B	0.0494
	:422.B	0.2384
	:423.B	0.2553
	:424.B	0.1170
	:425.B	0.1509
	:426.B	0.2863
	:427.B	0.1737
	:428.B	0.3212
	:429.B	0.5714
	:430.B	0.9179
	:431.B	0.7637
	:432.B	0.7355
	:433.B	1.1750
	:434.B	0.9821
	:1.E	0.1865
	:2.E	0.1515
	:3.E	0.1016
	:4.E	0.1635
	:5.E	0.0555
	:6.E	0.0538
	:7.E	0.0656
	:8.E	0.0643
	:9.E	0.1079
	:10.E	0.1090
	:11.E	0.1249
	:12.E	0.1089
	:13.E	0.0744
	:14.E	0.0623
	:15.E	0.0484
	:16.E	0.0605
	:17.E	0.0451
	:18.E	0.0558
	:19.E	0.0704
	:20.E	0.0851
	:21.E	0.0673
	:22.E	0.0597
	:23.E	0.1430
	:24.E	0.0943
	:25.E	0.1228
	:26.E	0.1960
	:27.E	0.1777
	:28.E	0.1950
	:29.E	0.1142
	:30.E	0.0844
	:31.E	0.0570
	:32.E	0.0981
	:33.E	0.0839
	:34.E	0.0528
	:35.E	0.0427
	:36.E	0.0630
	:37.E	0.1020
	:38.E	0.2069
	:39.E	0.2784
	:40.E	0.3553
	:41.E	0.5100
	:42.E	0.7252
	:43.E	0.8008
	:44.E	0.3916
	:45.E	0.5690
	:46.E	0.2720
	:47.E	0.3274
	:48.E	0.3225
	:49.E	0.2490
	:50.E	0.1773
	:51.E	0.1863
	:52.E	0.1539
	:53.E	0.1372
	:54.E	0.1560
	:55.E	0.1840
	:56.E	0.1165
	:57.E	0.1596
	:58.E	0.1527
	:59.E	0.1754
	:60.E	0.1871
	:61.E	0.2144
	:62.E	0.2916
	:63.E	0.1741
	:64.E	0.0854
	:65.E	0.0554
	:66.E	0.0701
	:67.E	0.1190
	:68.E	0.1107
	:69.E	0.2153
	:70.E	0.1216
	:71.E	0.1480
	:72.E	0.1973
	:73.E	0.1448
	:74.E	0.1564
	:75.E	0.0936
	:76.E	0.0687
	:77.E	0.0935
	:78.E	0.0639
	:79.E	0.0533
	:80.E	0.0689
	:81.E	0.0709
	:82.E	0.0472
	:83.E	0.0423
	:84.E	0.0473
	:85.E	0.0858
	:86.E	0.1009
	:87.E	0.0386
	:88.E	0.0405
	:89.E	0.1848
	:90.E	0.3188
	:91.E	0.2744
	:92.E	0.1777
	:93.E	0.4269
	:94.E	0.5341
	:95.E	0.4491
	:96.E	0.1819
	:97.E	0.1851
	:98.E	0.1135
	:99.E	0.0797
	:100.E	0.1600
	:101.E	0.2072
	:102.E	0.1173
	:103.E	0.1083
	:104.E	0.1270
	:105.E	0.0689
	:106.E	0.0723
	:107.E	0.0585
	:108.E	0.0952
	:109.E	0.0597
	:110.E	0.0719
	:111.E	0.1314
	:112.E	0.1883
	:113.E	0.2477
	:114.E	0.2091
	:115.E	0.1385
	:116.E	0.0986
	:117.E	0.1400
	:118.E	0.1589
	:119.E	0.1856
	:120.E	0.3495
	:121.E	0.3610
	:122.E	0.1257
	:123.E	0.1182
	:124.E	0.0670
	:125.E	0.0552
	:126.E	0.0814
	:127.E	0.0809
	:128.E	0.0847
	:129.E	0.1202
	:130.E	0.1607
	:131.E	0.1092
	:132.E	0.1154
	:133.E	0.1848
	:134.E	0.1610
	:135.E	0.1417
	:136.E	0.1701
	:137.E	0.1664
	:138.E	0.0885
	:139.E	0.1067
	:140.E	0.0820
	:141.E	0.1076
	:142.E	0.3061
	:143.E	0.2657
	:144.E	0.1957
	:145.E	0.1668
	:146.E	0.1923
	:147.E	0.2383
	:148.E	0.1988
	:149.E	0.1026
	:150.E	0.0447
	:151.E	0.1208
	:152.E	0.1608
	:153.E	0.1156
	:154.E	0.0655
	:155.E	0.0365
	:156.E	0.0337
	:157.E	0.0362
	:158.E	0.0425
	:159.E	0.0657
	:160.E	0.1349
	:161.E	0.0880
	:162.E	0.0947
	:163.E	0.1171
	:164.E	0.0632
	:165.E	0.0576
	:166.E	0.0314
	:167.E	0.0325
	:168.E	0.0429
	:169.E	0.0472
	:170.E	0.1164
	:171.E	0.1318
	:172.E	0.0851
	:173.E	0.0743
	:174.E	0.0599
	:175.E	0.0653
	:176.E	0.1188
	:177.E	0.1079
	:178.E	0.1159
	:179.E	0.2177
	:180.E	0.2185
	:181.E	0.1723
	:182.E	0.1297
	:183.E	0.1318
	:184.E	0.0784
	:185.E	0.0827
	:186.E	0.1590
	:187.E	0.2500
	:188.E	0.2108
	:189.E	0.1421
	:190.E	0.0765
	:191.E	0.1056
	:192.E	0.0967
	:193.E	0.1566
	:194.E	0.0820
	:195.E	0.1069
	:196.E	0.0514
	:197.E	0.0972
	:198.E	0.0606
	:199.E	0.0562
	:200.E	0.0523
	:201.E	0.0612
	:202.E	0.0312
	:203.E	0.0813
	:204.E	0.0653
	:205.E	0.0602
	:206.E	0.0698
	:207.E	0.0361
	:208.E	0.0802
	:209.E	0.1096
	:210.E	0.0976
	:211.E	0.1457
	:212.E	0.1165
	:213.E	0.0865
	:214.E	0.0712
	:215.E	0.0610
	:216.E	0.1181
	:217.E	0.0931
	:218.E	0.0818
	:219.E	0.0816
	:220.E	0.1950
	:221.E	0.0790
	:222.E	0.1529
	:223.E	0.3903
	:224.E	0.0615
	:225.E	0.1161
	:226.E	0.0776
	:227.E	0.0951
	:228.E	0.0338
	:229.E	0.0715
	:230.E	0.1345
	:231.E	0.0420
	:232.E	0.0716
	:233.E	0.1203
	:234.E	0.1016
	:235.E	0.0452
	:236.E	0.0623
	:237.E	0.1094
	:238.E	0.1276
	:239.E	0.0927
	:240.E	0.0732
	:241.E	0.0364
	:242.E	0.0575
	:243.E	0.0593
	:244.E	0.0741
	:245.E	0.1096
	:246.E	0.0799
	:247.E	0.0995
	:248.E	0.0403
	:249.E	0.0836
	:250.E	0.0390
	:251.E	0.0946
	:252.E	0.0831
	:253.E	0.0542
	:254.E	0.0752
	:255.E	0.2022
	:256.E	0.1737
	:257.E	0.2430
	:258.E	0.1145
	:259.E	0.0813
	:260.E	0.0727
	:261.E	0.1807
	:262.E	0.0661
	:263.E	0.0799
	:264.E	0.1104
	:265.E	0.1393
	:266.E	0.0802
	:267.E	0.0966
	:268.E	0.2133
	:269.E	0.1546
	:270.E	0.1914
	:271.E	0.5835
	:272.E	0.2489
	:273.E	0.0952
	:274.E	0.1025
	:275.E	0.0803
	:276.E	0.0749
	:277.E	0.0688
	:278.E	0.0504
	:279.E	0.0518
	:280.E	0.0728
	:281.E	0.0762
	:282.E	0.0959
	:283.E	0.1081
	:284.E	0.0581
	:285.E	0.0877
	:286.E	0.0962
	:287.E	0.0500
	:288.E	0.0484
	:289.E	0.0396
	:290.E	0.1326
	:291.E	0.1942
	:292.E	0.1067
	:293.E	0.0817
	:294.E	0.1275
	:295.E	0.1035
	:296.E	0.0977
	:297.E	0.0871
	:298.E	0.1286
	:299.E	0.0954
	:300.E	0.0623
	:301.E	0.0405
	:302.E	0.0272
	:303.E	0.0338
	:304.E	0.0982
	:305.E	0.0998
	:306.E	0.0552
	:307.E	0.1159
	:308.E	0.0767
	:309.E	0.0633
	:310.E	0.0568
	:311.E	0.0203
	:312.E	0.0385
	:313.E	0.0532
	:314.E	0.0708
	:315.E	0.0797
	:316.E	0.0280
	:317.E	0.0619
	:318.E	0.0502
	:319.E	0.1077
	:320.E	0.1031
	:321.E	0.0988
	:322.E	0.0897
	:323.E	0.0700
	:324.E	0.0805
	:325.E	0.0722
	:326.E	0.0854
	:327.E	0.0558
	:328.E	0.0703
	:329.E	0.0401
	:330.E	0.0473
	:331.E	0.0774
	:332.E	0.0425
	:333.E	0.0349
	:334.E	0.0595
	:335.E	0.0819
	:336.E	0.0847
	:337.E	0.0525
	:338.E	0.0741
	:339.E	0.0733
	:340.E	0.0613
	:341.E	0.0646
	:342.E	0.0445
	:343.E	0.0204
	:344.E	0.0731
	:345.E	0.0554
	:346.E	0.0755
	:347.E	0.1115
	:348.E	0.1345
	:349.E	0.0366
	:350.E	0.0388
	:351.E	0.0394
	:352.E	0.0603
	:353.E	0.0739
	:354.E	0.0633
	:355.E	0.0699
	:356.E	0.0844
	:357.E	0.0656
	:358.E	0.0596
	:359.E	0.1005
	:360.E	0.0613
	:361.E	0.3129
	:362.E	0.1166
	:363.E	0.1378
	:364.E	0.2832
	:365.E	0.2740
	:366.E	0.1708
	:367.E	0.1480
	:368.E	0.0980
	:369.E	0.1351
	:370.E	0.1302
	:371.E	0.1635
	:372.E	0.0797
	:373.E	0.0664
	:374.E	0.1336
	:375.E	0.0746
	:376.E	0.0654
	:377.E	0.1106
	:378.E	0.0499
	:379.E	0.0797
	:380.E	0.0549
	:381.E	0.0393
	:382.E	0.0937
	:383.E	0.1276
	:384.E	0.1740
	:385.E	0.1032
	:386.E	0.0441
	:387.E	0.0648
	:388.E	0.1015
	:389.E	0.1025
	:390.E	0.0636
	:391.E	0.0446
	:392.E	0.0418
	:393.E	0.0382
	:394.E	0.0565
	:395.E	0.0997
	:396.E	0.0868
	:397.E	0.0703
	:398.E	0.1178
	:399.E	0.1111
	:400.E	0.0779
	:401.E	0.0382
	:402.E	0.1213
	:403.E	0.1412
	:404.E	0.0469
	:405.E	0.0820
	:406.E	0.0497
	:407.E	0.0476
	:408.E	0.0692
	:409.E	0.0585
	:410.E	0.0719
	:411.E	0.0658
	:412.E	0.0859
	:413.E	0.0631
	:414.E	0.0963
	:415.E	0.0443
	:416.E	0.0488
	:417.E	0.0288
	:418.E	0.0637
	:419.E	0.0768
	:420.E	0.0800
	:421.E	0.0552
	:422.E	0.0782
	:423.E	0.0822
	:424.E	0.0745
	:425.E	0.0306
	:426.E	0.0615
	:427.E	0.0965
	:428.E	0.0846
	:429.E	0.1141
	:430.E	0.1032
	:431.E	0.0616
	:432.E	0.0517
	:433.E	0.0347
	:434.E	0.0449
	:435.E	0.1378
	:436.E	0.1719
	:437.E	0.1259
	:438.E	0.1117
	:439.E	0.3320
	:440.E	0.9659
	:441.E	0.6682
	:1.I	0.2400
	:2.I	0.1388
	:3.I	0.3964
	:4.I	0.2528
	:5.I	0.1613
	:6.I	0.0994
	:7.I	0.0822
	:8.I	0.0987
	:9.I	0.0913
	:10.I	0.0579
	:11.I	0.0791
	:12.I	0.1026
	:13.I	0.0711
	:14.I	0.1009
	:15.I	0.2460
	:16.I	0.1706
	:17.I	0.0755
	:18.I	0.0640
	:19.I	0.0749
	:20.I	0.0366
	:21.I	0.0498
	:22.I	0.1050
	:23.I	0.1140
	:24.I	0.0817
	:25.I	0.0847
	:26.I	0.1851
	:27.I	0.2006
	:28.I	0.0903
	:29.I	0.0567
	:30.I	0.0410
	:31.I	0.0656
	:32.I	0.1258
	:33.I	0.1259
	:34.I	0.0534
	:35.I	0.0704
	:36.I	0.0873
	:37.I	0.0999
	:38.I	0.0834
	:39.I	0.0643
	:40.I	0.1079
	:41.I	0.0614
	:42.I	0.0687
	:43.I	0.0942
	:44.I	0.1260
	:45.I	0.0673
	:46.I	0.0828
	:47.I	0.1668
	:48.I	0.1833
	:49.I	0.1445
	:50.I	0.1302
	:51.I	0.0713
	:52.I	0.0861
	:53.I	0.0999
	:54.I	0.1546
	:55.I	0.3481
	:56.I	0.1481
	:57.I	0.2582
	:58.I	0.1113
	:59.I	0.1084
	:60.I	0.1015
	:61.I	0.1307
	:62.I	0.0749
	:63.I	0.0813
	:64.I	0.0661
	:65.I	0.1067
	:66.I	0.1047
	:67.I	0.0443
	:68.I	0.0455
	:69.I	0.0697
	:70.I	0.1481
	:71.I	0.1201
	:72.I	0.1371
	:73.I	0.0724
	:74.I	0.0511
	:75.I	0.0873
	:76.I	0.1159
	:77.I	0.0955
	:78.I	0.0458
	:79.I	0.0686
	:80.I	0.1095
	:81.I	0.0377
	:82.I	0.0612
	:83.I	0.0581
	:84.I	0.0307
	:85.I	0.0278
	:86.I	0.0360
	:87.I	0.0626
	:88.I	0.0527
	:89.I	0.0531
	:90.I	0.0630
	:91.I	0.0642
	:92.I	0.0866
	:93.I	0.0928
	:94.I	0.0740
	:95.I	0.1008
	:96.I	0.0719
	:97.I	0.0945
	:98.I	0.0877
	:99.I	0.1267
	:100.I	0.0704
	:101.I	0.0664
	:102.I	0.0828
	:103.I	0.0898
	:104.I	0.1355
	:105.I	0.0638
	:106.I	0.0928
	:107.I	0.1610
	:108.I	0.3020
	:109.I	0.2482
	:110.I	0.1776
	:111.I	0.2194
	:112.I	0.2870
	:113.I	0.0712
	:114.I	0.0972
	:115.I	0.0740
	:116.I	0.0882
	:117.I	0.0716
	:118.I	0.1060
	:119.I	0.0550
	:120.I	0.0664
	:121.I	0.1037
	:122.I	0.0719
	:123.I	0.0863
	:124.I	0.1367
	:125.I	0.1797
	:126.I	0.1183
	:127.I	0.1233
	:128.I	0.1872
	:129.I	0.2109
	:130.I	0.3561
	:131.I	0.2471
	:132.I	0.1053
	:133.I	0.1134
	:134.I	0.0861
	:135.I	0.0702
	:136.I	0.0512
	:137.I	0.1145
	:138.I	0.1508
	:139.I	0.2633
	:140.I	0.3110
	:141.I	0.2402
	:142.I	0.2949
	:143.I	0.3322
	:144.I	0.2819
	:145.I	0.1089
	:146.I	0.1617
	:147.I	0.1996
	:148.I	0.1790
	:149.I	0.1104
	:150.I	0.0866
	:151.I	0.0836
	:152.I	0.1077
	:153.I	0.1144
	:154.I	0.0668
	:155.I	0.1008
	:156.I	0.0782
	:157.I	0.0503
	:158.I	0.0559
	:159.I	0.0894
	:160.I	0.1482
	:161.I	0.1351
	:162.I	0.1665
	:163.I	0.1928
	:164.I	0.1486
	:165.I	0.1703
	:166.I	0.2106
	:167.I	0.0584
	:168.I	0.0871
	:169.I	0.0656
	:170.I	0.1315
	:171.I	0.2016
	:172.I	0.0547
	:173.I	0.0608
	:174.I	0.0719
	:175.I	0.0979
	:176.I	0.1153
	:177.I	0.1054
	:178.I	0.1245
	:179.I	0.1185
	:180.I	0.0803
	:181.I	0.0569
	:182.I	0.0633
	:183.I	0.0410
	:184.I	0.0866
	:185.I	0.1244
	:186.I	0.1025
	:187.I	0.0669
	:188.I	0.0832
	:189.I	0.2045
	:190.I	0.1699
	:191.I	0.1369
	:192.I	0.1949
	:193.I	0.1795
	:194.I	0.3164
	:195.I	0.1468
	:196.I	0.1701
	:197.I	0.1494
	:198.I	0.2404
	:199.I	0.2289
	:200.I	0.0743
	:201.I	0.0915
	:202.I	0.0474
	:203.I	0.0557
	:204.I	0.0675
	:205.I	0.0346
	:206.I	0.0630
	:207.I	0.0313
	:208.I	0.0187
	:209.I	0.0916
	:210.I	0.1376
	:211.I	0.1378
	:212.I	0.0501
	:213.I	0.0822
	:214.I	0.0810
	:215.I	0.0324
	:216.I	0.0248
	:217.I	0.0601
	:218.I	0.0850
	:219.I	0.1291
	:220.I	0.2188
	:221.I	0.2783
	:222.I	0.1420
	:223.I	0.0906
	:224.I	0.0591
	:225.I	0.0696
	:226.I	0.0449
	:227.I	0.0495
	:228.I	0.0891
	:229.I	0.0493
	:230.I	0.1212
	:231.I	0.1282
	:232.I	0.0773
	:233.I	0.0807
	:234.I	0.1186
	:235.I	0.1925
	:236.I	0.1381
	:237.I	0.1286
	:238.I	0.0816
	:239.I	0.0645
	:240.I	0.0961
	:241.I	0.0364
	:242.I	0.0419
	:243.I	0.0952
	:244.I	0.0745
	:245.I	0.1494
	:246.I	0.1195
	:247.I	0.0647
	:248.I	0.0633
	:249.I	0.0487
	:250.I	0.0876
	:251.I	0.0794
	:252.I	0.0860
	:253.I	0.0841
	:254.I	0.0836
	:255.I	0.0926
	:256.I	0.0828
	:257.I	0.0593
	:258.I	0.0375
	:259.I	0.0553
	:260.I	0.0483
	:261.I	0.0566
	:262.I	0.0514
	:263.I	0.1204
	:264.I	0.0851
	:265.I	0.0577
	:266.I	0.0959
	:267.I	0.1181
	:268.I	0.1224
	:269.I	0.0799
	:270.I	0.0580
	:271.I	0.3384
	:272.I	0.1330
	:273.I	0.1009
	:274.I	0.2910
	:275.I	0.0833
	:276.I	0.0509
	:277.I	0.1389
	:278.I	0.1068
	:279.I	0.0562
	:280.I	0.0897
	:281.I	0.0685
	:282.I	0.1137
	:283.I	0.1746
	:284.I	0.3918
	:285.I	0.1147
	:286.I	0.0769
	:287.I	0.0556
	:288.I	0.0740
	:289.I	0.0724
	:290.I	0.0442
	:291.I	0.0456
	:292.I	0.1497
	:293.I	0.1738
	:294.I	0.0934
	:295.I	0.0617
	:296.I	0.0867
	:297.I	0.1734
	:298.I	0.2633
	:299.I	0.2002
	:300.I	0.1701
	:301.I	0.0963
	:302.I	0.0795
	:303.I	0.0862
	:304.I	0.0595
	:305.I	0.0591
	:306.I	0.0294
	:307.I	0.0632
	:308.I	0.0935
	:309.I	0.0614
	:310.I	0.0553
	:311.I	0.1604
	:312.I	0.0530
	:313.I	0.0567
	:314.I	0.0380
	:315.I	0.0379
	:316.I	0.0386
	:317.I	0.0506
	:318.I	0.0522
	:319.I	0.0598
	:320.I	0.0434
	:321.I	0.1258
	:322.I	0.1264
	:323.I	0.0849
	:324.I	0.0498
	:325.I	0.0932
	:326.I	0.1162
	:327.I	0.0763
	:328.I	0.0654
	:329.I	0.0703
	:330.I	0.0713
	:331.I	0.0511
	:332.I	0.0569
	:333.I	0.0746
	:334.I	0.0679
	:335.I	0.0682
	:336.I	0.0641
	:337.I	0.0560
	:338.I	0.0519
	:339.I	0.0713
	:340.I	0.0379
	:341.I	0.0460
	:342.I	0.0684
	:343.I	0.0704
	:344.I	0.0383
	:345.I	0.0529
	:346.I	0.0816
	:347.I	0.0841
	:348.I	0.0798
	:349.I	0.1187
	:350.I	0.0533
	:351.I	0.0776
	:352.I	0.0434
	:353.I	0.0546
	:354.I	0.0636
	:355.I	0.0724
	:356.I	0.0639
	:357.I	0.1496
	:358.I	0.0780
	:359.I	0.3206
	:360.I	0.2744
	:361.I	0.1719
	:362.I	0.0857
	:363.I	0.1149
	:364.I	0.0787
	:365.I	0.0722
	:366.I	0.0657
	:367.I	0.1046
	:368.I	0.0624
	:369.I	0.0864
	:370.I	0.0953
	:371.I	0.2020
	:372.I	0.2464
	:373.I	0.2779
	:374.I	0.3247
	:375.I	0.2016
	:376.I	0.1393
	:377.I	0.1225
	:378.I	0.1656
	:379.I	0.0924
	:380.I	0.1057
	:381.I	0.0949
	:382.I	0.0772
	:383.I	0.0906
	:384.I	0.0948
	:385.I	0.0790
	:386.I	0.0486
	:387.I	0.0903
	:388.I	0.1169
	:389.I	0.0539
	:390.I	0.0632
	:391.I	0.0687
	:392.I	0.0878
	:393.I	0.1828
	:394.I	0.1203
	:395.I	0.1445
	:396.I	0.1136
	:397.I	0.0679
	:398.I	0.0580
	:399.I	0.0727
	:400.I	0.0641
	:401.I	0.0575
	:402.I	0.1053
	:403.I	0.0652
	:404.I	0.0887
	:405.I	0.1249
	:406.I	0.1023
	:407.I	0.0735
	:408.I	0.0457
	:409.I	0.0600
	:410.I	0.0788
	:411.I	0.0923
	:412.I	0.0750
	:413.I	0.1110
	:414.I	0.0889
	:415.I	0.0766
	:416.I	0.0513
	:417.I	0.0359
	:418.I	0.0766
	:419.I	0.0943
	:420.I	0.0689
	:421.I	0.0625
	:422.I	0.1259
	:423.I	0.1637
	:424.I	0.2397
	:425.I	0.1231
	:426.I	0.1996
	:427.I	0.0954
	:428.I	0.1138
	:429.I	0.1865
	:430.I	1.0632
	:431.I	0.3998
	:-1.K	1.2608
	:0.K	0.4237
	:391.K	0.2375
	:392.K	0.1929
	:393.K	0.1017
	:394.K	0.0744
	:395.K	0.1300
	:396.K	0.0788
	:397.K	0.0835
	:398.K	0.0885
	:399.K	0.0805
	:400.K	0.0543
	:401.K	0.1524
	:402.K	0.0783
	:403.K	0.0786
	:404.K	0.1732
	:405.K	0.1418
	:406.K	0.2506
	:407.K	0.2641
	:408.K	0.2066
	:409.K	0.1437
	:410.K	0.3797
	:411.K	0.2698
	:412.K	0.1017
	:413.K	0.1448
	:414.K	0.0805
	:415.K	0.1021
	:416.K	0.1499
	:417.K	0.2718
	:418.K	0.3019
	:419.K	0.5572
	:420.K	0.4410
	:421.K	0.4087
	:422.K	0.2228
	:423.K	0.1056
	:424.K	0.1336
	:425.K	0.1181
	:426.K	0.2377
	:427.K	0.2500
	:428.K	0.2958
	:429.K	0.2040
	:430.K	0.2686
	:431.K	0.2622
	:432.K	0.3004
	:433.K	0.2559
	:434.K	0.1258
	:435.K	0.1000
	:436.K	0.0925
	:437.K	0.0894
	:438.K	0.1320
	:439.K	0.1311
	:440.K	0.0789
	:441.K	0.0498
	:442.K	0.0648
	:443.K	0.2117
	:444.K	0.2613
	:445.K	0.2272
	:446.K	0.1989
	:447.K	0.2646
	:448.K	0.2040
	:449.K	0.1385
	:450.K	0.0855
	:451.K	0.1148
	:452.K	0.1029
	:453.K	0.0740
	:454.K	0.2495
	:455.K	0.0958
	:456.K	0.1147
	:457.K	0.0924
	:458.K	0.0842
	:459.K	0.1010
	:460.K	0.0901
	:461.K	0.0953
	:462.K	0.0763
	:463.K	0.0617
	:464.K	0.0985
	:465.K	0.0818
	:466.K	0.0634
	:467.K	0.0893
	:468.K	0.0853
	:469.K	0.0721
	:470.K	0.0746
	:471.K	0.0615
	:472.K	0.0540
	:473.K	0.0970
	:474.K	0.0752
	:475.K	0.0342
	:476.K	0.0484
	:477.K	0.0698
	:478.K	0.0604
	:479.K	0.0614
	:480.K	0.0563
	:481.K	0.0529
	:482.K	0.1091
	:483.K	0.2900
	:484.K	0.2574
	:485.K	0.1867
	:486.K	0.1305
	:487.K	0.1067
	:488.K	0.0796
	:489.K	0.0663
	:490.K	0.0756
	:491.K	0.0386
	:492.K	0.0702
	:493.K	0.0985
	:494.K	0.1747
	:495.K	0.1387
	:496.K	0.2218
	:497.K	0.2903
	:498.K	0.4110
	:499.K	0.3477
	:500.K	0.3143
	:501.K	0.1328
	:502.K	0.1232
	:503.K	0.1642
	:504.K	0.1576
	:505.K	0.1225
	:506.K	0.1319
	:507.K	0.1789
	:508.K	0.1596
	:509.K	0.1797
	:510.K	0.2019
	:511.K	0.2244
	:512.K	0.2138
	:513.K	0.2071
	:514.K	0.3158
	:515.K	0.3231
	:516.K	0.1971
	:517.K	0.1956
	:518.K	0.4064
	:519.K	0.2090
	:520.K	0.2785
	:521.K	0.1689
	:522.K	0.2224
	:523.K	0.1468
	:524.K	0.1356
	:525.K	0.1823
	:526.K	0.0974
	:527.K	0.1309
	:528.K	0.1010
	:529.K	0.0578
	:530.K	0.0483
	:531.K	0.0436
	:532.K	0.0532
	:533.K	0.0470
	:534.K	0.0491
	:535.K	0.0442
	:536.K	0.0533
	:537.K	0.0773
	:538.K	0.0855
	:539.K	0.0681
	:540.K	0.1753
	:541.K	0.2580
	:542.K	0.2316
	:543.K	0.2849
	:544.K	0.2282
	:545.K	0.4357
	:546.K	0.6541
	:547.K	0.6648
	:548.K	0.7112
	:549.K	0.3294
	:550.K	0.1830
	:551.K	0.2258
	:552.K	0.0931
	:553.K	0.0503
	:554.K	0.0921
	:555.K	0.0280
	:556.K	0.0306
	:557.K	0.0731
	:558.K	0.0557
	:559.K	0.0647
	:560.K	0.0420
	:561.K	0.0391
	:562.K	0.0366
	:563.K	0.0418
	:564.K	0.1048
	:565.K	0.0528
	:566.K	0.0404
	:567.K	0.0408
	:568.K	0.0731
	:569.K	0.0987
	:570.K	0.2163
	:571.K	0.1818
	:572.K	0.1312
	:573.K	0.1547
	:574.K	0.2555
	:575.K	0.6225
	:576.K	0.3080
	:577.K	0.2807
	:578.K	0.2536
	:579.K	0.2398
	:580.K	0.2298
	:581.K	0.1904
	:582.K	0.1591
	:583.K	0.1512
	:584.K	0.1968
	:585.K	0.2165
	:586.K	0.1157
	:587.K	0.1034
	:588.K	0.1206
	:589.K	0.0935
	:590.K	0.1394
	:591.K	0.1218
	:592.K	0.1087
	:593.K	0.1645
	:594.K	0.2402
	:595.K	0.2304
	:596.K	0.1368
	:597.K	0.2147
	:598.K	0.1728
	:599.K	0.0950
	:600.K	0.1339
	:601.K	0.1312
	:602.K	0.1609
	:603.K	0.2545
	:604.K	0.1307
	:605.K	0.0990
	:606.K	0.0572
	:607.K	0.0568
	:608.K	0.0686
	:609.K	0.0738
	:610.K	0.0500
	:611.K	0.0405
	:612.K	0.0583
	:613.K	0.1159
	:614.K	0.1712
	:615.K	0.1212
	:616.K	0.2305
	:617.K	0.4944
	:618.K	0.4173
	:619.K	0.6605
	:620.K	0.4789
	:621.K	0.9019
	:622.K	0.4382
	:623.K	0.3928
	:624.K	0.3308
	:625.K	0.5997
	:626.K	0.3855
	:627.K	0.4690
	:628.K	0.5721
	:629.K	0.2346
	:630.K	0.1668
	:631.K	0.0970
	:632.K	0.0783
	:633.K	0.0776
	:634.K	0.0777
	:635.K	0.0846
	:636.K	0.0930
	:637.K	0.0702
	:638.K	0.0486
	:639.K	0.0898
[truncated: 481 more rows]
