# Supplementary material for: Structural basis of mechano-chemical coupling by the mitotic kinesin KIF14
Source: Nat Commun. 2021 Jun 15;12:3637. doi: 10.1038/s41467-021-23581-3 (PMC8206134; doi:10.1038/s41467-021-23581-3)
Supplement: Supplementary file 7 — Source Data [file 41467_2021_23581_MOESM7_ESM.zip › DataSource/Supplementary_Fig_5/MT-K772-AMPPNP-DS_CTRMSD.txt]

attribute: MTK772AMPPNPDS_CTRMSD
recipient: residues
	:1.A	0.2433
	:2.A	0.1735
	:3.A	0.1645
	:4.A	0.1124
	:5.A	0.1585
	:6.A	0.2115
	:7.A	0.2095
	:8.A	0.1605
	:9.A	0.1954
	:10.A	0.2622
	:11.A	0.3163
	:12.A	0.3897
	:13.A	0.3973
	:14.A	0.1893
	:15.A	0.1213
	:16.A	0.1793
	:17.A	0.2112
	:18.A	0.1867
	:19.A	0.1254
	:20.A	0.0985
	:21.A	0.1008
	:22.A	0.0983
	:23.A	0.1056
	:24.A	0.1309
	:25.A	0.1864
	:26.A	0.2493
	:27.A	0.2159
	:28.A	0.1487
	:29.A	0.1404
	:30.A	0.2156
	:31.A	0.1837
	:32.A	0.0884
	:33.A	0.2044
	:34.A	0.2339
	:35.A	0.2274
	:36.A	0.1552
	:37.A	0.2408
	:38.A	0.3521
	:39.A	0.3724
	:40.A	0.3242
	:41.A	0.2736
	:42.A	0.3857
	:43.A	0.4734
	:44.A	0.2952
	:45.A	0.3257
	:46.A	0.3283
	:47.A	0.3449
	:48.A	0.3436
	:49.A	0.3892
	:50.A	0.4558
	:51.A	0.3095
	:52.A	0.1211
	:53.A	0.0928
	:54.A	0.1200
	:55.A	0.0694
	:56.A	0.1101
	:57.A	0.0904
	:58.A	0.0724
	:59.A	0.1554
	:60.A	0.1980
	:61.A	0.1172
	:62.A	0.1267
	:63.A	0.0679
	:64.A	0.0886
	:65.A	0.0762
	:66.A	0.1153
	:67.A	0.0870
	:68.A	0.1365
	:69.A	0.2591
	:70.A	0.3605
	:71.A	0.5275
	:72.A	0.3323
	:73.A	0.2818
	:74.A	0.1673
	:75.A	0.1854
	:76.A	0.1999
	:77.A	0.3073
	:78.A	0.2785
	:79.A	0.3187
	:80.A	0.2094
	:81.A	0.2725
	:82.A	0.2905
	:83.A	0.1279
	:84.A	0.1486
	:85.A	0.3224
	:86.A	0.1572
	:87.A	0.2218
	:88.A	0.2403
	:89.A	0.2154
	:90.A	0.3574
	:91.A	0.3339
	:92.A	0.3849
	:93.A	0.5312
	:94.A	0.3611
	:95.A	0.3120
	:96.A	0.3301
	:97.A	0.3285
	:98.A	0.2938
	:99.A	0.3259
	:100.A	0.2635
	:101.A	0.1246
	:102.A	0.1122
	:103.A	0.1017
	:104.A	0.0630
	:105.A	0.0800
	:106.A	0.1906
	:107.A	0.2332
	:108.A	0.2680
	:109.A	0.2714
	:110.A	0.1248
	:111.A	0.1193
	:112.A	0.1357
	:113.A	0.2198
	:114.A	0.2400
	:115.A	0.1593
	:116.A	0.1763
	:117.A	0.2666
	:118.A	0.3051
	:119.A	0.1206
	:120.A	0.3569
	:121.A	0.5084
	:122.A	0.3208
	:123.A	0.1919
	:124.A	0.2206
	:125.A	0.2651
	:126.A	0.3004
	:127.A	0.2374
	:128.A	0.2634
	:129.A	0.4269
	:130.A	0.5218
	:131.A	0.4651
	:132.A	0.4466
	:133.A	0.4680
	:134.A	0.4017
	:135.A	0.2552
	:136.A	0.2487
	:137.A	0.1431
	:138.A	0.2081
	:139.A	0.2292
	:140.A	0.2628
	:141.A	0.1750
	:142.A	0.2038
	:143.A	0.2281
	:144.A	0.2685
	:145.A	0.2179
	:146.A	0.3437
	:147.A	0.1856
	:148.A	0.2334
	:149.A	0.1742
	:150.A	0.2037
	:151.A	0.2766
	:152.A	0.2410
	:153.A	0.1713
	:154.A	0.2219
	:155.A	0.1995
	:156.A	0.0774
	:157.A	0.0948
	:158.A	0.1156
	:159.A	0.1204
	:160.A	0.1984
	:161.A	0.0688
	:162.A	0.1355
	:163.A	0.0892
	:164.A	0.0988
	:165.A	0.1326
	:166.A	0.1970
	:167.A	0.2223
	:168.A	0.1699
	:169.A	0.1331
	:170.A	0.0824
	:171.A	0.2018
	:172.A	0.2155
	:173.A	0.2704
	:174.A	0.1697
	:175.A	0.1159
	:176.A	0.1225
	:177.A	0.1189
	:178.A	0.0976
	:179.A	0.0855
	:180.A	0.0652
	:181.A	0.0491
	:182.A	0.0524
	:183.A	0.0603
	:184.A	0.0843
	:185.A	0.1233
	:186.A	0.1053
	:187.A	0.0900
	:188.A	0.1185
	:189.A	0.1012
	:190.A	0.1203
	:191.A	0.1433
	:192.A	0.1754
	:193.A	0.1967
	:194.A	0.1221
	:195.A	0.2032
	:196.A	0.2445
	:197.A	0.1167
	:198.A	0.1210
	:199.A	0.1267
	:200.A	0.0916
	:201.A	0.1248
	:202.A	0.2565
	:203.A	0.2602
	:204.A	0.1822
	:205.A	0.1716
	:206.A	0.1544
	:207.A	0.1317
	:208.A	0.1074
	:209.A	0.2185
	:210.A	0.1449
	:211.A	0.1868
	:212.A	0.1987
	:213.A	0.1797
	:214.A	0.1777
	:215.A	0.2758
	:216.A	0.2096
	:217.A	0.3419
	:218.A	0.3361
	:219.A	0.3269
	:220.A	0.3633
	:221.A	0.3424
	:222.A	0.1380
	:223.A	0.1432
	:224.A	0.1919
	:225.A	0.1782
	:226.A	0.1711
	:227.A	0.2582
	:228.A	0.2119
	:229.A	0.1580
	:230.A	0.1763
	:231.A	0.1495
	:232.A	0.1310
	:233.A	0.1050
	:234.A	0.1196
	:235.A	0.1619
	:236.A	0.1925
	:237.A	0.1493
	:238.A	0.2204
	:239.A	0.1871
	:240.A	0.1930
	:241.A	0.2178
	:242.A	0.3415
	:243.A	0.3754
	:244.A	0.1985
	:245.A	0.2099
	:246.A	0.2846
	:247.A	0.2215
	:248.A	0.2772
	:249.A	0.2766
	:250.A	0.1887
	:251.A	0.1945
	:252.A	0.2751
	:253.A	0.2888
	:254.A	0.1689
	:255.A	0.1740
	:256.A	0.3263
	:257.A	0.4624
	:258.A	0.2144
	:259.A	0.1947
	:260.A	0.2053
	:261.A	0.1551
	:262.A	0.1547
	:263.A	0.1195
	:264.A	0.1482
	:265.A	0.1510
	:266.A	0.1398
	:267.A	0.0680
	:268.A	0.0894
	:269.A	0.1285
	:270.A	0.1289
	:271.A	0.3056
	:272.A	0.1088
	:273.A	0.1161
	:274.A	0.3413
	:275.A	0.3733
	:276.A	0.7401
	:277.A	0.4643
	:278.A	0.1755
	:279.A	0.2243
	:280.A	0.2093
	:281.A	0.2247
	:282.A	0.1550
	:283.A	0.2117
	:284.A	0.2102
	:285.A	0.1588
	:286.A	0.1072
	:287.A	0.1610
	:288.A	0.1389
	:289.A	0.1380
	:290.A	0.1428
	:291.A	0.2770
	:292.A	0.2358
	:293.A	0.1571
	:294.A	0.1314
	:295.A	0.1082
	:296.A	0.1229
	:297.A	0.1376
	:298.A	0.2617
	:299.A	0.2963
	:300.A	0.1864
	:301.A	0.1502
	:302.A	0.0949
	:303.A	0.1200
	:304.A	0.1245
	:305.A	0.1327
	:306.A	0.1221
	:307.A	0.0924
	:308.A	0.1527
	:309.A	0.1547
	:310.A	0.1458
	:311.A	0.1348
	:312.A	0.1678
	:313.A	0.1274
	:314.A	0.1625
	:315.A	0.1141
	:316.A	0.1165
	:317.A	0.1220
	:318.A	0.0704
	:319.A	0.0720
	:320.A	0.0429
	:321.A	0.0624
	:322.A	0.0701
	:323.A	0.0440
	:324.A	0.1217
	:325.A	0.2247
	:326.A	0.2169
	:327.A	0.1620
	:328.A	0.1339
	:329.A	0.2177
	:330.A	0.2239
	:331.A	0.1790
	:332.A	0.1480
	:333.A	0.1483
	:334.A	0.1606
	:335.A	0.1848
	:336.A	0.3656
	:337.A	0.5361
	:338.A	0.4138
	:339.A	0.1687
	:340.A	0.1596
	:341.A	0.1721
	:342.A	0.3496
	:343.A	0.3437
	:344.A	0.3890
	:345.A	0.3860
	:346.A	0.4744
	:347.A	0.3259
	:348.A	0.3485
	:349.A	0.2042
	:350.A	0.1365
	:351.A	0.0572
	:352.A	0.0744
	:353.A	0.0781
	:354.A	0.0808
	:355.A	0.0694
	:356.A	0.0936
	:357.A	0.1468
	:358.A	0.2005
	:359.A	0.1337
	:360.A	0.1003
	:361.A	0.1286
	:362.A	0.1509
	:363.A	0.1276
	:364.A	0.2598
	:365.A	0.2592
	:366.A	0.1339
	:367.A	0.1911
	:368.A	0.2680
	:369.A	0.2379
	:370.A	0.2639
	:371.A	0.1490
	:372.A	0.1185
	:373.A	0.0705
	:374.A	0.0617
	:375.A	0.1090
	:376.A	0.0723
	:377.A	0.1108
	:378.A	0.1217
	:379.A	0.1124
	:380.A	0.1507
	:381.A	0.1801
	:382.A	0.1862
	:383.A	0.1877
	:384.A	0.1559
	:385.A	0.1455
	:386.A	0.0843
	:387.A	0.0515
	:388.A	0.0667
	:389.A	0.0624
	:390.A	0.0816
	:391.A	0.0847
	:392.A	0.0972
	:393.A	0.0949
	:394.A	0.0954
	:395.A	0.1227
	:396.A	0.2462
	:397.A	0.4310
	:398.A	0.4732
	:399.A	0.1701
	:400.A	0.1255
	:401.A	0.0830
	:402.A	0.0993
	:403.A	0.0905
	:404.A	0.1377
	:405.A	0.1484
	:406.A	0.1086
	:407.A	0.1738
	:408.A	0.1279
	:409.A	0.0876
	:410.A	0.0878
	:411.A	0.1782
	:412.A	0.2885
	:413.A	0.2435
	:414.A	0.2710
	:415.A	0.1426
	:416.A	0.1023
	:417.A	0.1418
	:418.A	0.2160
	:419.A	0.2079
	:420.A	0.2954
	:421.A	0.3157
	:422.A	0.1991
	:423.A	0.1730
	:424.A	0.2137
	:425.A	0.3098
	:426.A	0.2214
	:427.A	0.2648
	:428.A	0.2273
	:429.A	0.1172
	:430.A	0.1867
	:431.A	0.2432
	:432.A	0.1248
	:433.A	0.2069
	:434.A	0.3092
	:435.A	0.3933
	:436.A	0.2481
	:437.A	0.1568
	:438.A	0.2070
	:439.A	0.2277
	:440.A	0.1359
	:441.A	0.1673
	:1.B	0.4561
	:2.B	0.1922
	:3.B	0.2769
	:4.B	0.2072
	:5.B	0.2741
	:6.B	0.1587
	:7.B	0.1301
	:8.B	0.1469
	:9.B	0.2279
	:10.B	0.3162
	:11.B	0.2372
	:12.B	0.1270
	:13.B	0.1318
	:14.B	0.1161
	:15.B	0.0990
	:16.B	0.0855
	:17.B	0.1063
	:18.B	0.1159
	:19.B	0.0973
	:20.B	0.0802
	:21.B	0.0746
	:22.B	0.1088
	:23.B	0.0940
	:24.B	0.0749
	:25.B	0.1270
	:26.B	0.1618
	:27.B	0.2004
	:28.B	0.2123
	:29.B	0.2148
	:30.B	0.1772
	:31.B	0.4053
	:32.B	0.4804
	:33.B	0.3565
	:34.B	0.1690
	:35.B	0.1197
	:36.B	0.1054
	:37.B	0.2432
	:38.B	0.3674
	:39.B	0.1827
	:40.B	0.1123
	:41.B	0.0993
	:42.B	0.0759
	:43.B	0.1032
	:44.B	0.1367
	:45.B	0.1258
	:46.B	0.1386
	:47.B	0.1071
	:48.B	0.1456
	:49.B	0.1408
	:50.B	0.1146
	:51.B	0.1502
	:52.B	0.1790
	:53.B	0.1702
	:54.B	0.1737
	:55.B	0.1535
	:56.B	0.1157
	:57.B	0.1111
	:58.B	0.0802
	:59.B	0.1207
	:60.B	0.1362
	:61.B	0.0919
	:62.B	0.1243
	:63.B	0.1568
	:64.B	0.1648
	:65.B	0.1728
	:66.B	0.3635
	:67.B	0.3863
	:68.B	0.2081
	:69.B	0.5560
	:70.B	0.6467
	:71.B	1.1971
	:72.B	0.5984
	:73.B	0.3486
	:74.B	0.2510
	:75.B	0.3439
	:76.B	0.2535
	:77.B	0.3416
	:78.B	0.2845
	:79.B	0.2807
	:80.B	0.4935
	:81.B	0.3279
	:82.B	0.3537
	:83.B	0.3291
	:84.B	0.2356
	:85.B	0.1462
	:86.B	0.1465
	:87.B	0.2238
	:88.B	0.1760
	:89.B	0.0920
	:90.B	0.1418
	:91.B	0.1602
	:92.B	0.1858
	:93.B	0.2754
	:94.B	0.4925
	:95.B	0.4344
	:96.B	0.3153
	:97.B	0.1865
	:98.B	0.2616
	:99.B	0.2383
	:100.B	0.1256
	:101.B	0.1140
	:102.B	0.1565
	:103.B	0.2387
	:104.B	0.2787
	:105.B	0.2912
	:106.B	0.3088
	:107.B	0.3338
	:108.B	0.2953
	:109.B	0.4185
	:110.B	0.3271
	:111.B	0.3819
	:112.B	0.3678
	:113.B	0.2762
	:114.B	0.1837
	:115.B	0.1969
	:116.B	0.2102
	:117.B	0.1747
	:118.B	0.2303
	:119.B	0.1597
	:120.B	0.1608
	:121.B	0.4306
	:122.B	0.4855
	:123.B	0.3280
	:124.B	0.1322
	:125.B	0.1385
	:126.B	0.1859
	:127.B	0.1623
	:128.B	0.1921
	:129.B	0.1713
	:130.B	0.1482
	:131.B	0.3091
	:132.B	0.0746
	:133.B	0.0817
	:134.B	0.1586
	:135.B	0.1376
	:136.B	0.1234
	:137.B	0.1046
	:138.B	0.1469
	:139.B	0.1507
	:140.B	0.4286
	:141.B	0.4065
	:142.B	0.2921
	:143.B	0.3466
	:144.B	0.4028
	:145.B	0.3016
	:146.B	0.1913
	:147.B	0.1238
	:148.B	0.1261
	:149.B	0.1042
	:150.B	0.1519
	:151.B	0.1646
	:152.B	0.1877
	:153.B	0.1645
	:154.B	0.2078
	:155.B	0.1690
	:156.B	0.2403
	:157.B	0.2192
	:158.B	0.1654
	:159.B	0.1153
	:160.B	0.0880
	:161.B	0.0809
	:162.B	0.0617
	:163.B	0.0669
	:164.B	0.1573
	:165.B	0.1735
	:166.B	0.1192
	:167.B	0.1386
	:168.B	0.1519
	:169.B	0.1761
	:170.B	0.1554
	:171.B	0.1363
	:172.B	0.1022
	:173.B	0.0985
	:174.B	0.1889
	:175.B	0.3902
	:176.B	0.1374
	:177.B	0.3674
	:178.B	0.1123
	:179.B	0.1070
	:180.B	0.0728
	:181.B	0.1010
	:182.B	0.1410
	:183.B	0.1397
	:184.B	0.1477
	:185.B	0.0628
	:186.B	0.0604
	:187.B	0.0555
	:188.B	0.0616
	:189.B	0.0911
	:190.B	0.0826
	:191.B	0.0865
	:192.B	0.1000
	:193.B	0.0839
	:194.B	0.0901
	:195.B	0.1894
	:196.B	0.4066
	:197.B	0.1951
	:198.B	0.3023
	:199.B	0.0952
	:200.B	0.0539
	:201.B	0.0835
	:202.B	0.0873
	:203.B	0.0807
	:204.B	0.0637
	:205.B	0.0656
	:206.B	0.0767
	:207.B	0.0934
	:208.B	0.1937
	:209.B	0.2515
	:210.B	0.1734
	:211.B	0.2061
	:212.B	0.2255
	:213.B	0.2481
	:214.B	0.1253
	:215.B	0.1320
	:216.B	0.2076
	:217.B	0.2171
	:218.B	0.1588
	:219.B	0.1193
	:220.B	0.1308
	:221.B	0.1804
	:222.B	0.2544
	:223.B	0.3190
	:224.B	0.1601
	:225.B	0.3044
	:226.B	0.2461
	:227.B	0.2150
	:228.B	0.3108
	:229.B	0.2565
	:230.B	0.1995
	:231.B	0.1577
	:232.B	0.1156
	:233.B	0.1832
	:234.B	0.1578
	:235.B	0.1119
	:236.B	0.0920
	:237.B	0.1081
	:238.B	0.1277
	:239.B	0.1310
	:240.B	0.1621
	:241.B	0.1234
	:242.B	0.0886
	:243.B	0.1000
	:244.B	0.1267
	:245.B	0.1625
	:246.B	0.2984
	:247.B	0.1512
	:248.B	0.1297
	:249.B	0.1315
	:250.B	0.1839
	:251.B	0.1788
	:252.B	0.3326
	:253.B	0.2941
	:254.B	0.0838
	:255.B	0.0749
	:256.B	0.0694
	:257.B	0.0927
	:258.B	0.0983
	:259.B	0.1281
	:260.B	0.1565
	:261.B	0.2080
	:262.B	0.0942
	:263.B	0.0986
	:264.B	0.1016
	:265.B	0.1066
	:266.B	0.1030
	:267.B	0.0576
	:268.B	0.0966
	:269.B	0.2208
	:270.B	0.3438
	:271.B	0.1984
	:272.B	0.1242
	:273.B	0.0931
	:274.B	0.1959
	:275.B	0.1542
	:276.B	0.1650
	:277.B	0.1394
	:278.B	0.1199
	:279.B	0.1155
	:280.B	0.1257
	:281.B	0.1204
	:282.B	0.1301
	:283.B	0.2141
	:284.B	0.1701
	:285.B	0.1665
	:286.B	0.1371
	:287.B	0.1457
	:288.B	0.1499
	:289.B	0.1016
	:290.B	0.0639
	:291.B	0.0648
	:292.B	0.0923
	:293.B	0.0577
	:294.B	0.1077
	:295.B	0.1255
	:296.B	0.0929
	:297.B	0.1185
	:298.B	0.1150
	:299.B	0.0798
	:300.B	0.0837
	:301.B	0.1108
	:302.B	0.1209
	:303.B	0.1573
	:304.B	0.2433
	:305.B	0.2394
	:306.B	0.2638
	:307.B	0.2443
	:308.B	0.1734
	:309.B	0.1099
	:310.B	0.0999
	:311.B	0.1403
	:312.B	0.0713
	:313.B	0.0515
	:314.B	0.0696
	:315.B	0.2646
	:316.B	0.2612
	:317.B	0.0742
	:318.B	0.0983
	:319.B	0.0955
	:320.B	0.1169
	:321.B	0.2957
	:322.B	0.1651
	:323.B	0.2285
	:324.B	0.3462
	:325.B	0.7043
	:326.B	0.2061
	:327.B	0.1541
	:328.B	0.2304
	:329.B	0.1805
	:330.B	0.1675
	:331.B	0.1878
	:332.B	0.1608
	:333.B	0.1061
	:334.B	0.1171
	:335.B	0.2024
	:336.B	0.2443
	:337.B	0.1795
	:338.B	0.1028
	:339.B	0.0845
	:340.B	0.0958
	:341.B	0.1102
	:342.B	0.1141
	:343.B	0.1835
	:344.B	0.2315
	:345.B	0.2335
	:346.B	0.1897
	:347.B	0.1409
	:348.B	0.0970
	:349.B	0.1038
	:350.B	0.0980
	:351.B	0.1696
	:352.B	0.0922
	:353.B	0.0578
	:354.B	0.0810
	:355.B	0.0730
	:356.B	0.0693
	:357.B	0.1043
	:358.B	0.1399
	:359.B	0.3516
	:360.B	0.2212
	:361.B	0.1667
	:362.B	0.0922
	:363.B	0.1428
	:364.B	0.0756
	:365.B	0.0966
	:366.B	0.1049
	:367.B	0.0761
	:368.B	0.0792
	:369.B	0.0691
	:370.B	0.0865
	:371.B	0.0719
	:372.B	0.0784
	:373.B	0.1013
	:374.B	0.0819
	:375.B	0.0965
	:376.B	0.1215
	:377.B	0.0994
	:378.B	0.1634
	:379.B	0.1437
	:380.B	0.1080
	:381.B	0.1348
	:382.B	0.1318
	:383.B	0.1848
	:384.B	0.1933
	:385.B	0.1232
	:386.B	0.0682
	:387.B	0.1205
	:388.B	0.1460
	:389.B	0.0887
	:390.B	0.0638
	:391.B	0.1013
	:392.B	0.0993
	:393.B	0.1270
	:394.B	0.1531
	:395.B	0.1742
	:396.B	0.1521
	:397.B	0.1866
	:398.B	0.1240
	:399.B	0.0963
	:400.B	0.1080
	:401.B	0.1588
	:402.B	0.2213
	:403.B	0.1939
	:404.B	0.2125
	:405.B	0.2692
	:406.B	0.5158
	:407.B	0.4934
	:408.B	0.2704
	:409.B	0.2502
	:410.B	0.0949
	:411.B	0.1041
	:412.B	0.0954
	:413.B	0.1240
	:414.B	0.1692
	:415.B	0.1668
	:416.B	0.0605
	:417.B	0.1399
	:418.B	0.1224
	:419.B	0.0874
	:420.B	0.0931
	:421.B	0.0543
	:422.B	0.0520
	:423.B	0.0835
	:424.B	0.1457
	:425.B	0.1492
	:426.B	0.1096
	:427.B	0.1342
	:428.B	0.4626
	:429.B	0.5023
	:1.E	0.5392
	:2.E	0.2573
	:3.E	0.2840
	:4.E	0.3347
	:5.E	0.2221
	:6.E	0.2563
	:7.E	0.1193
	:8.E	0.2275
	:9.E	0.3440
	:10.E	0.3634
	:11.E	0.3930
	:12.E	0.4392
	:13.E	0.3717
	:14.E	0.1990
	:15.E	0.2260
	:16.E	0.2017
	:17.E	0.2739
	:18.E	0.1171
	:19.E	0.3399
	:20.E	0.2571
	:21.E	0.1392
	:22.E	0.1250
	:23.E	0.1398
	:24.E	0.0900
	:25.E	0.1487
	:26.E	0.2168
	:27.E	0.2191
	:28.E	0.1218
	:29.E	0.1455
	:30.E	0.1821
	:31.E	0.2296
	:32.E	0.1789
	:33.E	0.2874
	:34.E	0.1977
	:35.E	0.1286
	:36.E	0.1407
	:37.E	0.1469
	:38.E	0.1994
	:39.E	0.3747
	:40.E	0.4971
	:41.E	0.4516
	:42.E	0.3791
	:43.E	0.3380
	:44.E	0.3644
	:45.E	0.5107
	:46.E	0.3520
	:47.E	0.4144
	:48.E	0.3616
	:49.E	0.2219
	:50.E	0.3658
	:51.E	0.1500
	:52.E	0.1141
	:53.E	0.1519
	:54.E	0.1318
	:55.E	0.2858
	:56.E	0.2356
	:57.E	0.3206
	:58.E	0.2098
	:59.E	0.1851
	:60.E	0.1997
	:61.E	0.1305
	:62.E	0.0815
	:63.E	0.0614
	:64.E	0.0845
	:65.E	0.1186
	:66.E	0.0987
	:67.E	0.1437
	:68.E	0.2289
	:69.E	0.3204
	:70.E	0.3115
	:71.E	0.4079
	:72.E	0.2509
	:73.E	0.2459
	:74.E	0.2202
	:75.E	0.2347
	:76.E	0.2271
	:77.E	0.3498
	:78.E	0.3082
	:79.E	0.2850
	:80.E	0.2222
	:81.E	0.1121
	:82.E	0.1165
	:83.E	0.1215
	:84.E	0.1705
	:85.E	0.2994
	:86.E	0.2294
	:87.E	0.1400
	:88.E	0.1740
	:89.E	0.3343
	:90.E	0.3657
	:91.E	0.2390
	:92.E	0.2129
	:93.E	0.5679
	:94.E	0.6194
	:95.E	0.4196
	:96.E	0.5334
	:97.E	0.3062
	:98.E	0.3322
	:99.E	0.6164
	:100.E	0.3575
	:101.E	0.2717
	:102.E	0.1921
	:103.E	0.1710
	:104.E	0.1213
	:105.E	0.1858
	:106.E	0.2317
	:107.E	0.2808
	:108.E	0.2495
	:109.E	0.2252
	:110.E	0.2085
	:111.E	0.1959
	:112.E	0.1550
	:113.E	0.1968
	:114.E	0.2413
	:115.E	0.2045
	:116.E	0.2168
	:117.E	0.2487
	:118.E	0.2510
	:119.E	0.3512
	:120.E	0.5244
	:121.E	0.7110
	:122.E	0.4130
	:123.E	0.2800
	:124.E	0.3574
	:125.E	0.2301
	:126.E	0.1579
	:127.E	0.1690
	:128.E	0.2135
	:129.E	0.2835
	:130.E	0.4168
	:131.E	0.5788
	:132.E	0.5584
	:133.E	0.3858
	:134.E	0.2005
	:135.E	0.1672
	:136.E	0.2122
	:137.E	0.1836
	:138.E	0.1355
	:139.E	0.1508
	:140.E	0.1682
	:141.E	0.1173
	:142.E	0.1231
	:143.E	0.1314
	:144.E	0.2769
	:145.E	0.4404
	:146.E	0.2213
	:147.E	0.2943
	:148.E	0.3606
	:149.E	0.2907
	:150.E	0.4369
	:151.E	0.5193
	:152.E	0.4187
	:153.E	0.3155
	:154.E	0.3106
	:155.E	0.3275
	:156.E	0.3609
	:157.E	0.3274
	:158.E	0.2599
	:159.E	0.2066
	:160.E	0.1195
	:161.E	0.0779
	:162.E	0.0958
	:163.E	0.0908
	:164.E	0.1044
	:165.E	0.1427
	:166.E	0.1158
	:167.E	0.2568
	:168.E	0.2140
	:169.E	0.1947
	:170.E	0.2674
	:171.E	0.1759
	:172.E	0.1870
	:173.E	0.1955
	:174.E	0.0964
	:175.E	0.1466
	:176.E	0.1091
	:177.E	0.1494
	:178.E	0.2086
	:179.E	0.1565
	:180.E	0.1416
	:181.E	0.1209
	:182.E	0.0831
	:183.E	0.0801
	:184.E	0.1037
	:185.E	0.1504
	:186.E	0.1221
	:187.E	0.1047
	:188.E	0.2340
	:189.E	0.1900
	:190.E	0.1543
	:191.E	0.2271
	:192.E	0.3030
	:193.E	0.3608
	:194.E	0.3540
	:195.E	0.2014
	:196.E	0.1478
	:197.E	0.1162
	:198.E	0.0908
	:199.E	0.1132
	:200.E	0.1216
	:201.E	0.0890
	:202.E	0.0699
	:203.E	0.0831
	:204.E	0.1077
	:205.E	0.1742
	:206.E	0.1306
	:207.E	0.1714
	:208.E	0.1482
	:209.E	0.2720
	:210.E	0.3177
	:211.E	0.2254
	:212.E	0.1655
	:213.E	0.2986
	:214.E	0.3130
	:215.E	0.1867
	:216.E	0.1915
	:217.E	0.3448
	:218.E	0.3358
	:219.E	0.2327
	:220.E	0.2703
	:221.E	0.2256
	:222.E	0.1728
	:223.E	0.2410
	:224.E	0.1985
	:225.E	0.2352
	:226.E	0.3171
	:227.E	0.3313
	:228.E	0.1008
	:229.E	0.2028
	:230.E	0.3210
	:231.E	0.2848
	:232.E	0.1492
	:233.E	0.0842
	:234.E	0.0975
	:235.E	0.0908
	:236.E	0.1065
	:237.E	0.1810
	:238.E	0.1638
	:239.E	0.1675
	:240.E	0.1389
	:241.E	0.1890
	:242.E	0.2245
	:243.E	0.2288
	:244.E	0.2202
	:245.E	0.2473
	:246.E	0.3464
	:247.E	0.2470
	:248.E	0.2016
	:249.E	0.2058
	:250.E	0.3241
	:251.E	0.2459
	:252.E	0.1454
	:253.E	0.2653
	:254.E	0.1815
	:255.E	0.1789
	:256.E	0.3046
	:257.E	0.2044
	:258.E	0.1300
	:259.E	0.2213
	:260.E	0.2435
	:261.E	0.1523
	:262.E	0.1610
	:263.E	0.2200
	:264.E	0.2926
	:265.E	0.2586
	:266.E	0.1217
	:267.E	0.0727
	:268.E	0.0874
	:269.E	0.0845
	:270.E	0.1009
	:271.E	0.1228
	:272.E	0.1617
	:273.E	0.1795
	:274.E	0.8143
	:275.E	0.9599
	:276.E	0.5454
	:277.E	0.4797
	:278.E	0.3661
	:279.E	0.3894
	:280.E	0.1726
	:281.E	0.3837
	:282.E	0.1776
	:283.E	0.1785
	:284.E	0.1258
	:285.E	0.0824
	:286.E	0.0908
	:287.E	0.1473
	:288.E	0.1428
	:289.E	0.1484
	:290.E	0.1996
	:291.E	0.3219
	:292.E	0.2598
	:293.E	0.2431
	:294.E	0.2195
	:295.E	0.1899
	:296.E	0.2078
	:297.E	0.2396
	:298.E	0.2495
	:299.E	0.1747
	:300.E	0.1590
	:301.E	0.1290
	:302.E	0.0865
	:303.E	0.0903
	:304.E	0.1035
	:305.E	0.0575
	:306.E	0.0501
	:307.E	0.1121
	:308.E	0.0569
	:309.E	0.0807
	:310.E	0.0908
	:311.E	0.1285
	:312.E	0.1515
	:313.E	0.1499
	:314.E	0.1242
	:315.E	0.2356
	:316.E	0.1266
	:317.E	0.1162
	:318.E	0.1622
	:319.E	0.0728
	:320.E	0.0621
	:321.E	0.0727
	:322.E	0.0649
	:323.E	0.0820
	:324.E	0.1364
	:325.E	0.1756
	:326.E	0.3337
	:327.E	0.2324
	:328.E	0.1601
	:329.E	0.1502
	:330.E	0.1168
	:331.E	0.1253
	:332.E	0.1758
	:333.E	0.1577
	:334.E	0.1393
	:335.E	0.1076
	:336.E	0.0957
	:337.E	0.1451
	:338.E	0.0595
	:339.E	0.1124
	:340.E	0.2000
	:341.E	0.1917
	:342.E	0.1311
	:343.E	0.2326
	:344.E	0.3354
	:345.E	0.2530
	:346.E	0.3583
	:347.E	0.4047
	:348.E	0.4980
	:349.E	0.1814
	:350.E	0.1922
	:351.E	0.1901
	:352.E	0.1965
	:353.E	0.1964
	:354.E	0.2211
	:355.E	0.1310
	:356.E	0.1672
	:357.E	0.2601
	:358.E	0.2667
	:359.E	0.2382
	:360.E	0.1432
	:361.E	0.2233
	:362.E	0.1981
	:363.E	0.3171
	:364.E	0.2737
	:365.E	0.2361
	:366.E	0.2380
	:367.E	0.1779
	:368.E	0.1927
	:369.E	0.2579
	:370.E	0.2158
	:371.E	0.1474
	:372.E	0.1027
	:373.E	0.1004
	:374.E	0.1114
	:375.E	0.1980
	:376.E	0.1131
	:377.E	0.1454
	:378.E	0.1799
	:379.E	0.1653
	:380.E	0.1761
	:381.E	0.0899
	:382.E	0.2267
	:383.E	0.1088
	:384.E	0.1067
	:385.E	0.1031
	:386.E	0.1322
	:387.E	0.1428
	:388.E	0.1492
	:389.E	0.1212
	:390.E	0.1662
	:391.E	0.2893
	:392.E	0.2814
	:393.E	0.1395
	:394.E	0.0734
	:395.E	0.0902
	:396.E	0.3508
	:397.E	0.3949
	:398.E	0.2747
	:399.E	0.2433
	:400.E	0.1804
	:401.E	0.1405
	:402.E	0.0990
	:403.E	0.0555
	:404.E	0.1036
	:405.E	0.1216
	:406.E	0.1348
	:407.E	0.0853
	:408.E	0.0839
	:409.E	0.0801
	:410.E	0.1151
	:411.E	0.1757
	:412.E	0.2198
	:413.E	0.2386
	:414.E	0.1937
	:415.E	0.1296
	:416.E	0.2789
	:417.E	0.1946
	:418.E	0.1756
	:419.E	0.1053
	:420.E	0.1312
	:421.E	0.1732
	:422.E	0.0973
	:423.E	0.2496
	:424.E	0.1778
	:425.E	0.2530
	:426.E	0.2015
	:427.E	0.1669
	:428.E	0.1199
	:429.E	0.0736
	:430.E	0.0852
	:431.E	0.0717
	:432.E	0.1669
	:433.E	0.2686
	:434.E	0.2370
	:435.E	0.2117
	:436.E	0.1863
	:437.E	0.1035
	:438.E	0.1266
	:439.E	0.1546
	:440.E	0.1285
	:441.E	0.3157
	:1.I	0.5006
	:2.I	0.2163
	:3.I	0.2127
	:4.I	0.1541
	:5.I	0.1271
	:6.I	0.2513
	:7.I	0.1165
	:8.I	0.1588
	:9.I	0.3281
	:10.I	0.4001
	:11.I	0.4453
	:12.I	0.2837
	:13.I	0.2410
	:14.I	0.1405
	:15.I	0.2381
	:16.I	0.2142
	:17.I	0.3630
	:18.I	0.2183
	:19.I	0.3038
	:20.I	0.1741
	:21.I	0.1427
	:22.I	0.4371
	:23.I	0.2760
	:24.I	0.2281
	:25.I	0.3520
	:26.I	0.5016
	:27.I	0.4801
	:28.I	0.2164
	:29.I	0.2136
	:30.I	0.1560
	:31.I	0.1710
	:32.I	0.3052
	:33.I	0.4321
	:34.I	0.3668
	:35.I	0.1162
	:36.I	0.0897
	:37.I	0.0683
	:38.I	0.0579
	:39.I	0.0934
	:40.I	0.1107
	:41.I	0.1124
	:42.I	0.0788
	:43.I	0.0564
	:44.I	0.0463
	:45.I	0.0743
	:46.I	0.1026
	:47.I	0.1425
	:48.I	0.2817
	:49.I	0.3869
	:50.I	0.1309
	:51.I	0.0607
	:52.I	0.1072
	:53.I	0.0806
	:54.I	0.0691
	:55.I	0.0890
	:56.I	0.0678
	:57.I	0.0620
	:58.I	0.0504
	:59.I	0.0638
	:60.I	0.0746
	:61.I	0.0522
	:62.I	0.1463
	:63.I	0.1624
	:64.I	0.1163
	:65.I	0.1883
	:66.I	0.2336
	:67.I	0.2929
	:68.I	0.3524
	:69.I	0.3137
	:70.I	0.3294
	:71.I	0.2707
	:72.I	0.2857
	:73.I	0.6650
	:74.I	0.6995
	:75.I	0.4035
	:76.I	0.2485
	:77.I	0.2979
	:78.I	0.4466
	:79.I	0.3737
	:80.I	0.2308
	:81.I	0.3769
	:82.I	0.4020
	:83.I	0.2381
	:84.I	0.4185
	:85.I	0.1955
	:86.I	0.1389
	:87.I	0.1480
	:88.I	0.1620
	:89.I	0.1763
	:90.I	0.1679
	:91.I	0.2239
	:92.I	0.2666
	:93.I	0.3497
	:94.I	0.4878
	:95.I	0.5185
	:96.I	0.3273
	:97.I	0.1690
	:98.I	0.2001
	:99.I	0.1785
	:100.I	0.1188
	:101.I	0.0918
	:102.I	0.1914
	:103.I	0.3971
	:104.I	0.3610
	:105.I	0.1921
	:106.I	0.1406
	:107.I	0.1467
	:108.I	0.2131
	:109.I	0.5598
	:110.I	0.4443
	:111.I	0.1849
	:112.I	0.1466
	:113.I	0.1177
	:114.I	0.0947
	:115.I	0.1069
	:116.I	0.1209
	:117.I	0.1269
	:118.I	0.1251
	:119.I	0.0928
	:120.I	0.0602
	:121.I	0.0774
	:122.I	0.0643
	:123.I	0.0942
	:124.I	0.0653
	:125.I	0.0836
	:126.I	0.1534
	:127.I	0.1776
	:128.I	0.2161
	:129.I	0.2575
	:130.I	0.2710
	:131.I	0.1263
	:132.I	0.1103
	:133.I	0.1085
	:134.I	0.1593
	:135.I	0.1588
	:136.I	0.2209
	:137.I	0.2265
	:138.I	0.2212
	:139.I	0.2058
	:140.I	0.3229
	:141.I	0.2950
	:142.I	0.3077
	:143.I	0.3346
	:144.I	0.2025
	:145.I	0.1492
	:146.I	0.1445
	:147.I	0.1114
	:148.I	0.1441
	:149.I	0.2174
	:150.I	0.2093
	:151.I	0.2265
	:152.I	0.2101
	:153.I	0.1545
	:154.I	0.1241
	:155.I	0.1144
	:156.I	0.0738
	:157.I	0.0598
	:158.I	0.0544
	:159.I	0.0554
	:160.I	0.0645
	:161.I	0.1505
	:162.I	0.1032
	:163.I	0.1617
	:164.I	0.1502
	:165.I	0.0977
	:166.I	0.0959
	:167.I	0.0849
	:168.I	0.1039
	:169.I	0.1265
	:170.I	0.1142
	:171.I	0.1851
	:172.I	0.3377
	:173.I	0.3552
	:174.I	0.2175
	:175.I	0.1755
	:176.I	0.4658
	:177.I	0.4433
	:178.I	0.1372
	:179.I	0.1694
	:180.I	0.1002
	:181.I	0.0804
	:182.I	0.0964
	:183.I	0.1537
	:184.I	0.1333
	:185.I	0.0699
	:186.I	0.0873
	:187.I	0.0950
	:188.I	0.0975
	:189.I	0.1681
	:190.I	0.1948
	:191.I	0.1561
	:192.I	0.1168
	:193.I	0.0638
	:194.I	0.0771
	:195.I	0.1405
	:196.I	0.1404
	:197.I	0.1163
	:198.I	0.1053
	:199.I	0.0960
	:200.I	0.0735
	:201.I	0.1348
	:202.I	0.1474
	:203.I	0.1767
	:204.I	0.0894
	:205.I	0.1463
	:206.I	0.1445
	:207.I	0.1274
	:208.I	0.1310
	:209.I	0.2238
	:210.I	0.2438
	:211.I	0.2146
	:212.I	0.3242
	:213.I	0.3837
	:214.I	0.2005
	:215.I	0.1661
	:216.I	0.1708
	:217.I	0.1209
	:218.I	0.1721
	:219.I	0.1899
	:220.I	0.1999
	:221.I	0.2571
	:222.I	0.1555
	:223.I	0.1477
	:224.I	0.0949
	:225.I	0.0809
	:226.I	0.1607
	:227.I	0.2031
	:228.I	0.1480
	:229.I	0.0776
	:230.I	0.0719
	:231.I	0.1183
	:232.I	0.2453
	:233.I	0.1951
	:234.I	0.1294
	:235.I	0.1809
	:236.I	0.0829
	:237.I	0.2109
	:238.I	0.1657
	:239.I	0.1095
	:240.I	0.1621
	:241.I	0.1782
	:242.I	0.1165
	:243.I	0.1198
	:244.I	0.1398
	:245.I	0.4296
	:246.I	0.4261
	:247.I	0.3473
	:248.I	0.3360
	:249.I	0.2351
	:250.I	0.2489
	:251.I	0.1727
	:252.I	0.3505
	:253.I	0.3537
	:254.I	0.3116
	:255.I	0.1148
	:256.I	0.0921
	:257.I	0.1211
	:258.I	0.1483
	:259.I	0.1472
	:260.I	0.1077
	:261.I	0.1812
	:262.I	0.1023
	:263.I	0.1775
	:264.I	0.1906
	:265.I	0.1691
	:266.I	0.1488
	:267.I	0.0589
	:268.I	0.0501
	:269.I	0.0846
	:270.I	0.0814
	:271.I	0.1030
	:272.I	0.1137
	:273.I	0.1451
	:274.I	0.2260
	:275.I	0.2380
	:276.I	0.1335
	:277.I	0.1827
	:278.I	0.1716
	:279.I	0.0858
	:280.I	0.1246
	:281.I	0.1384
	:282.I	0.1813
	:283.I	0.1491
	:284.I	0.2393
	:285.I	0.2698
	:286.I	0.2018
	:287.I	0.1379
	:288.I	0.2524
	:289.I	0.1912
	:290.I	0.1416
	:291.I	0.0873
	:292.I	0.1491
	:293.I	0.1848
	:294.I	0.1398
	:295.I	0.1924
	:296.I	0.1908
	:297.I	0.1855
	:298.I	0.1951
	:299.I	0.1470
	:300.I	0.0615
	:301.I	0.3315
	:302.I	0.1102
	:303.I	0.2416
	:304.I	0.2598
	:305.I	0.0738
	:306.I	0.1114
	:307.I	0.1352
	:308.I	0.1498
	:309.I	0.0865
	:310.I	0.0831
	:311.I	0.1211
	:312.I	0.1568
	:313.I	0.4005
	:314.I	0.1391
	:315.I	0.1659
	:316.I	0.1066
	:317.I	0.1251
	:318.I	0.1061
	:319.I	0.2217
	:320.I	0.2194
	:321.I	0.1547
	:322.I	0.1717
	:323.I	0.2195
	:324.I	0.3384
	:325.I	0.5782
	:326.I	0.1275
	:327.I	0.1262
	:328.I	0.2036
	:329.I	0.1616
	:330.I	0.1552
	:331.I	0.2068
	:332.I	0.1140
	:333.I	0.1368
	:334.I	0.3085
	:335.I	0.2282
	:336.I	0.2473
	:337.I	0.2355
	:338.I	0.2338
	:339.I	0.1263
	:340.I	0.1171
	:341.I	0.1178
	:342.I	0.1638
	:343.I	0.3651
	:344.I	0.1130
	:345.I	0.1033
	:346.I	0.2005
	:347.I	0.1690
	:348.I	0.1431
	:349.I	0.1223
	:350.I	0.1311
	:351.I	0.2097
	:352.I	0.1800
	:353.I	0.1208
	:354.I	0.0741
	:355.I	0.0659
	:356.I	0.1132
	:357.I	0.1359
	:358.I	0.1375
	:359.I	0.1003
	:360.I	0.1314
	:361.I	0.1376
	:362.I	0.1207
	:363.I	0.1167
	:364.I	0.1104
	:365.I	0.1128
	:366.I	0.1800
	:367.I	0.1164
	:368.I	0.0834
	:369.I	0.0600
	:370.I	0.0678
	:371.I	0.0985
	:372.I	0.2256
	:373.I	0.2430
	:374.I	0.1853
	:375.I	0.2742
	:376.I	0.2384
	:377.I	0.4070
	:378.I	0.3146
	:379.I	0.3430
	:380.I	0.3573
	:381.I	0.2265
	:382.I	0.1348
	:383.I	0.1461
	:384.I	0.1071
	:385.I	0.0980
	:386.I	0.4034
	:387.I	0.1854
	:388.I	0.2468
	:389.I	0.2477
	:390.I	0.2570
	:391.I	0.2214
	:392.I	0.2163
	:393.I	0.1440
	:394.I	0.1558
	:395.I	0.1953
	:396.I	0.1707
	:397.I	0.1315
	:398.I	0.1100
	:399.I	0.2211
	:400.I	0.1777
	:401.I	0.2995
	:402.I	0.3271
	:403.I	0.1747
	:404.I	0.1357
	:405.I	0.1106
	:406.I	0.1224
	:407.I	0.1333
	:408.I	0.1247
	:409.I	0.1014
	:410.I	0.0837
	:411.I	0.0863
	:412.I	0.0616
	:413.I	0.0757
	:414.I	0.1284
	:415.I	0.1439
	:416.I	0.0935
	:417.I	0.1264
	:418.I	0.0907
	:419.I	0.1017
	:420.I	0.1469
	:421.I	0.1544
	:422.I	0.1945
	:423.I	0.2406
	:424.I	0.2039
	:425.I	0.1465
	:426.I	0.3507
	:427.I	0.3768
	:428.I	0.3732
	:429.I	0.4322
	:0.K	0.5913
	:391.K	0.4126
	:392.K	0.3492
	:393.K	0.2138
	:394.K	0.2282
	:395.K	0.2415
	:396.K	0.3483
	:397.K	0.3263
	:398.K	0.1826
	:399.K	0.2131
	:400.K	0.2890
	:401.K	0.2991
	:402.K	0.1927
	:403.K	0.2167
	:404.K	0.2235
	:405.K	0.2574
	:406.K	0.2336
	:407.K	0.2149
	:408.K	0.2753
	:409.K	0.1974
	:410.K	0.2413
	:411.K	0.2555
	:412.K	0.2140
	:413.K	0.1942
	:414.K	0.1701
	:415.K	0.2440
	:416.K	0.3256
	:417.K	0.3951
	:418.K	0.3339
	:419.K	0.2577
	:420.K	0.2879
	:421.K	0.3170
	:422.K	0.3589
	:423.K	0.3511
	:424.K	0.3329
	:425.K	0.3112
	:426.K	0.3534
	:427.K	0.3765
	:428.K	0.4310
	:429.K	0.4689
	:430.K	0.5478
	:431.K	0.5671
	:432.K	0.5598
	:433.K	0.3928
	:434.K	0.3262
	:435.K	0.3370
	:436.K	0.2256
	:437.K	0.3304
	:438.K	0.4165
	:439.K	0.5101
	:440.K	0.4692
	:441.K	0.3603
	:442.K	0.4241
	:443.K	0.4312
	:444.K	0.3888
	:445.K	0.3913
	:446.K	0.4200
	:447.K	0.1993
	:448.K	0.3015
	:449.K	0.3483
	:450.K	0.4664
	:451.K	0.3529
	:452.K	0.2978
	:453.K	0.3607
	:454.K	0.4025
	:455.K	0.5830
	:456.K	0.4336
	:457.K	0.2849
	:458.K	0.2290
	:459.K	0.2564
	:460.K	0.2798
	:461.K	0.2993
	:462.K	0.2967
	:463.K	0.2886
	:464.K	0.2628
	:465.K	0.2608
	:466.K	0.2513
	:467.K	0.1517
	:468.K	0.1780
	:469.K	0.1430
	:470.K	0.1622
	:471.K	0.2276
	:472.K	0.2290
	:473.K	0.1866
	:474.K	0.1729
	:475.K	0.1329
	:476.K	0.1544
	:477.K	0.1436
	:478.K	0.1071
	:479.K	0.1386
	:480.K	0.0945
	:481.K	0.1683
	:482.K	0.2623
	:483.K	0.4012
	:484.K	0.5110
	:485.K	0.5754
	:486.K	0.5038
	:487.K	0.9643
	:488.K	0.4987
	:489.K	0.7951
	:490.K	1.0038
	:491.K	0.5455
	:492.K	0.4845
	:493.K	0.3763
	:494.K	0.4423
	:495.K	0.2981
	:496.K	0.4227
	:497.K	0.4042
	:498.K	0.2738
	:499.K	0.2439
	:500.K	0.3596
	:501.K	0.3027
	:502.K	0.2748
	:503.K	0.4611
	:504.K	0.4920
	:505.K	0.3472
	:506.K	0.3174
	:507.K	0.2183
	:508.K	0.2086
	:509.K	0.1852
	:510.K	0.1819
	:511.K	0.2604
	:512.K	0.2696
	:513.K	0.2542
	:514.K	0.3406
	:515.K	0.3921
	:516.K	0.2771
	:517.K	0.3006
	:518.K	0.3392
	:519.K	0.3962
	:520.K	0.3321
	:521.K	0.2214
	:522.K	0.2473
	:523.K	0.1670
	:524.K	0.2703
	:525.K	0.2983
	:526.K	0.2673
	:527.K	0.2765
	:528.K	0.1776
	:529.K	0.0952
	:530.K	0.1771
	:531.K	0.1372
	:532.K	0.1051
	:533.K	0.4835
	:534.K	0.2308
	:535.K	0.1917
	:536.K	0.1369
	:537.K	0.1390
	:538.K	0.1893
	:539.K	0.1838
	:540.K	0.1263
	:541.K	0.1402
	:542.K	0.1319
	:543.K	0.1301
	:544.K	0.2025
	:545.K	0.2854
	:546.K	0.3301
	:547.K	0.3065
	:548.K	0.2644
	:549.K	0.2397
	:550.K	0.3242
	:551.K	0.4491
	:552.K	0.2185
	:553.K	0.2231
	:554.K	0.2257
	:555.K	0.3017
	:556.K	0.1015
	:557.K	0.1829
	:558.K	0.0802
	:559.K	0.1028
	:560.K	0.0961
	:561.K	0.1170
	:562.K	0.1011
	:563.K	0.1183
	:564.K	0.1160
	:565.K	0.1394
	:566.K	0.2982
	:567.K	0.2945
	:568.K	0.2671
	:569.K	0.1671
	:570.K	0.1798
	:571.K	0.1746
	:572.K	0.2156
	:573.K	0.3621
	:574.K	0.4338
	:575.K	0.3291
	:576.K	0.2829
	:577.K	0.3936
	:578.K	0.4886
	:579.K	0.3739
	:580.K	0.2198
	:581.K	0.3405
	:582.K	0.3160
	:583.K	0.2324
	:584.K	0.2072
	:585.K	0.2115
	:586.K	0.1863
	:587.K	0.1903
	:588.K	0.1631
	:589.K	0.1947
	:590.K	0.1845
	:591.K	0.1556
	:592.K	0.2542
	:593.K	0.3748
	:594.K	0.3295
	:595.K	0.3511
	:596.K	0.4371
	:597.K	0.6328
	:598.K	0.6770
	:599.K	0.6755
	:600.K	0.6287
	:601.K	0.5646
	:602.K	0.3863
	:603.K	0.4971
	:604.K	0.5247
	:605.K	0.4141
	:606.K	0.1722
	:607.K	0.1688
	:608.K	0.1998
	:609.K	0.1960
	:610.K	0.2476
	:611.K	0.4368
	:612.K	0.3274
	:613.K	0.2823
	:614.K	0.3428
	:615.K	0.3522
	:616.K	0.2141
	:617.K	0.2194
	:618.K	0.4827
	:619.K	0.7657
	:620.K	0.3924
	:621.K	0.2303
	:622.K	0.4416
	:623.K	0.2869
	:624.K	0.2330
	:625.K	0.2504
	:626.K	0.3878
	:627.K	0.4009
	:628.K	0.3619
	:629.K	0.2898
	:630.K	0.4471
	:631.K	0.6797
	:632.K	0.2964
	:633.K	0.2017
	:634.K	0.2283
	:635.K	0.1483
	:636.K	0.1331
	:637.K	0.1261
	:638.K	0.0797
	:639.K	0.1081
	:640.K	0.1946
	:641.K	0.1687
	:642.K	0.2055
	:643.K	0.3137
	:644.K	0.1840
	:645.K	0.5011
	:646.K	0.8541
	:647.K	0.4247
[truncated: 473 more rows]
