# Supplementary material for: Structural basis of mechano-chemical coupling by the mitotic kinesin KIF14
Source: Nat Commun. 2021 Jun 15;12:3637. doi: 10.1038/s41467-021-23581-3 (PMC8206134; doi:10.1038/s41467-021-23581-3)
Supplement: Supplementary file 7 — Source Data [file 41467_2021_23581_MOESM7_ESM.zip › DataSource/Supplementary_Fig_5/MT-K772-Apo_CTRMSD.txt]

attribute: MTK772Apo_CTRMSD
recipient: residues
	:1.A	0.6254
	:2.A	0.2165
	:3.A	0.1747
	:4.A	0.1894
	:5.A	0.2424
	:6.A	0.1589
	:7.A	0.1031
	:8.A	0.1310
	:9.A	0.3250
	:10.A	0.2820
	:11.A	0.2787
	:12.A	0.1879
	:13.A	0.2228
	:14.A	0.1605
	:15.A	0.1377
	:16.A	0.0804
	:17.A	0.2539
	:18.A	0.2645
	:19.A	0.1658
	:20.A	0.1682
	:21.A	0.1371
	:22.A	0.1418
	:23.A	0.1165
	:24.A	0.0802
	:25.A	0.0962
	:26.A	0.1379
	:27.A	0.1583
	:28.A	0.1226
	:29.A	0.1238
	:30.A	0.2920
	:31.A	0.1908
	:32.A	0.3141
	:33.A	0.3248
	:34.A	0.3107
	:35.A	0.3138
	:36.A	0.2770
	:37.A	0.3315
	:38.A	0.2789
	:39.A	0.2160
	:40.A	0.2457
	:41.A	0.2076
	:42.A	0.5087
	:43.A	0.7195
	:44.A	0.4677
	:45.A	0.4168
	:46.A	0.3241
	:47.A	0.5371
	:48.A	0.4389
	:49.A	0.1604
	:50.A	0.3708
	:51.A	0.2807
	:52.A	0.1938
	:53.A	0.2525
	:54.A	0.2337
	:55.A	0.2504
	:56.A	0.2236
	:57.A	0.1764
	:58.A	0.3367
	:59.A	0.1514
	:60.A	0.2864
	:61.A	0.3152
	:62.A	0.1523
	:63.A	0.1555
	:64.A	0.2401
	:65.A	0.2149
	:66.A	0.1099
	:67.A	0.1047
	:68.A	0.1019
	:69.A	0.1897
	:70.A	0.2262
	:71.A	0.3299
	:72.A	0.1815
	:73.A	0.2466
	:74.A	0.2397
	:75.A	0.2227
	:76.A	0.1760
	:77.A	0.1567
	:78.A	0.2732
	:79.A	0.2815
	:80.A	0.1725
	:81.A	0.2197
	:82.A	0.2572
	:83.A	0.2635
	:84.A	0.2423
	:85.A	0.3425
	:86.A	0.1936
	:87.A	0.1135
	:88.A	0.1874
	:89.A	0.3030
	:90.A	0.3433
	:91.A	0.2962
	:92.A	0.2331
	:93.A	0.2370
	:94.A	0.3976
	:95.A	0.3532
	:96.A	0.2409
	:97.A	0.2400
	:98.A	0.2197
	:99.A	0.2407
	:100.A	0.2253
	:101.A	0.3219
	:102.A	0.1631
	:103.A	0.1920
	:104.A	0.1945
	:105.A	0.1795
	:106.A	0.2156
	:107.A	0.2374
	:108.A	0.2696
	:109.A	0.1881
	:110.A	0.2246
	:111.A	0.2925
	:112.A	0.3210
	:113.A	0.3533
	:114.A	0.3658
	:115.A	0.3271
	:116.A	0.2229
	:117.A	0.2364
	:118.A	0.2113
	:119.A	0.2072
	:120.A	0.3310
	:121.A	0.3482
	:122.A	0.2080
	:123.A	0.1982
	:124.A	0.2921
	:125.A	0.2560
	:126.A	0.1849
	:127.A	0.3063
	:128.A	0.3875
	:129.A	0.2981
	:130.A	0.3450
	:131.A	0.3974
	:132.A	0.4070
	:133.A	0.4080
	:134.A	0.2632
	:135.A	0.1793
	:136.A	0.1337
	:137.A	0.1122
	:138.A	0.1176
	:139.A	0.2505
	:140.A	0.1935
	:141.A	0.1829
	:142.A	0.3112
	:143.A	0.2679
	:144.A	0.5859
	:145.A	0.3670
	:146.A	0.2293
	:147.A	0.2219
	:148.A	0.1880
	:149.A	0.1482
	:150.A	0.2071
	:151.A	0.2123
	:152.A	0.0746
	:153.A	0.0947
	:154.A	0.2487
	:155.A	0.2641
	:156.A	0.1395
	:157.A	0.1695
	:158.A	0.3159
	:159.A	0.2347
	:160.A	0.1701
	:161.A	0.1312
	:162.A	0.3181
	:163.A	0.2965
	:164.A	0.2174
	:165.A	0.1594
	:166.A	0.1600
	:167.A	0.1946
	:168.A	0.2172
	:169.A	0.2473
	:170.A	0.3673
	:171.A	0.4722
	:172.A	0.2698
	:173.A	0.1739
	:174.A	0.1283
	:175.A	0.1371
	:176.A	0.1187
	:177.A	0.1319
	:178.A	0.1509
	:179.A	0.2386
	:180.A	0.2439
	:181.A	0.2129
	:182.A	0.1159
	:183.A	0.1142
	:184.A	0.1320
	:185.A	0.3443
	:186.A	0.1823
	:187.A	0.2655
	:188.A	0.2909
	:189.A	0.2171
	:190.A	0.1221
	:191.A	0.2592
	:192.A	0.2415
	:193.A	0.1997
	:194.A	0.2606
	:195.A	0.2922
	:196.A	0.2009
	:197.A	0.1494
	:198.A	0.1673
	:199.A	0.1513
	:200.A	0.1473
	:201.A	0.2617
	:202.A	0.3248
	:203.A	0.2095
	:204.A	0.1507
	:205.A	0.1375
	:206.A	0.1707
	:207.A	0.1973
	:208.A	0.2314
	:209.A	0.2576
	:210.A	0.3240
	:211.A	0.2522
	:212.A	0.2479
	:213.A	0.5200
	:214.A	0.5023
	:215.A	0.4993
	:216.A	0.3995
	:217.A	0.6338
	:218.A	0.2908
	:219.A	0.3475
	:220.A	0.3586
	:221.A	0.1618
	:222.A	0.1312
	:223.A	0.1248
	:224.A	0.1079
	:225.A	0.1336
	:226.A	0.2212
	:227.A	0.2441
	:228.A	0.2405
	:229.A	0.1551
	:230.A	0.1172
	:231.A	0.1525
	:232.A	0.2151
	:233.A	0.2991
	:234.A	0.2396
	:235.A	0.2148
	:236.A	0.1968
	:237.A	0.1685
	:238.A	0.2106
	:239.A	0.1744
	:240.A	0.1766
	:241.A	0.2193
	:242.A	0.2132
	:243.A	0.3149
	:244.A	0.3223
	:245.A	0.3035
	:246.A	0.8894
	:247.A	0.3716
	:248.A	0.2919
	:249.A	0.1954
	:250.A	0.1968
	:251.A	0.1317
	:252.A	0.1375
	:253.A	0.2427
	:254.A	0.1544
	:255.A	0.1727
	:256.A	0.1737
	:257.A	0.1600
	:258.A	0.1903
	:259.A	0.1873
	:260.A	0.1730
	:261.A	0.1749
	:262.A	0.1456
	:263.A	0.1854
	:264.A	0.0868
	:265.A	0.1189
	:266.A	0.1035
	:267.A	0.2182
	:268.A	0.2999
	:269.A	0.1456
	:270.A	0.1605
	:271.A	0.1630
	:272.A	0.2446
	:273.A	0.2677
	:274.A	0.4676
	:275.A	0.5166
	:276.A	0.1721
	:277.A	0.3616
	:278.A	0.1917
	:279.A	0.1178
	:280.A	0.1724
	:281.A	0.2381
	:282.A	0.2139
	:283.A	0.2188
	:284.A	0.2293
	:285.A	0.2413
	:286.A	0.2456
	:287.A	0.3703
	:288.A	0.2808
	:289.A	0.1146
	:290.A	0.1626
	:291.A	0.2008
	:292.A	0.1583
	:293.A	0.1291
	:294.A	0.1177
	:295.A	0.3188
	:296.A	0.2022
	:297.A	0.1629
	:298.A	0.2359
	:299.A	0.2598
	:300.A	0.2405
	:301.A	0.1235
	:302.A	0.1634
	:303.A	0.2238
	:304.A	0.2387
	:305.A	0.3543
	:306.A	0.2171
	:307.A	0.1441
	:308.A	0.1791
	:309.A	0.1696
	:310.A	0.1254
	:311.A	0.1483
	:312.A	0.1290
	:313.A	0.2125
	:314.A	0.2430
	:315.A	0.2767
	:316.A	0.2949
	:317.A	0.1426
	:318.A	0.1207
	:319.A	0.1378
	:320.A	0.1827
	:321.A	0.2550
	:322.A	0.1514
	:323.A	0.2650
	:324.A	0.2495
	:325.A	0.1641
	:326.A	0.2245
	:327.A	0.1558
	:328.A	0.1308
	:329.A	0.0929
	:330.A	0.1154
	:331.A	0.1448
	:332.A	0.1811
	:333.A	0.1650
	:334.A	0.1758
	:335.A	0.1752
	:336.A	0.2215
	:337.A	0.4895
	:338.A	0.3832
	:339.A	0.5971
	:340.A	0.9021
	:341.A	0.2993
	:342.A	0.2585
	:343.A	0.2564
	:344.A	0.3526
	:345.A	0.2526
	:346.A	0.2888
	:347.A	0.2642
	:348.A	0.1798
	:349.A	0.1256
	:350.A	0.2106
	:351.A	0.2004
	:352.A	0.3254
	:353.A	0.3080
	:354.A	0.2118
	:355.A	0.1458
	:356.A	0.1209
	:357.A	0.1202
	:358.A	0.1675
	:359.A	0.0883
	:360.A	0.1820
	:361.A	0.3218
	:362.A	0.4274
	:363.A	0.2742
	:364.A	0.2751
	:365.A	0.2754
	:366.A	0.2532
	:367.A	0.2891
	:368.A	0.2794
	:369.A	0.6803
	:370.A	0.3551
	:371.A	0.3402
	:372.A	0.2408
	:373.A	0.2142
	:374.A	0.2375
	:375.A	0.2353
	:376.A	0.2260
	:377.A	0.1937
	:378.A	0.3452
	:379.A	0.2614
	:380.A	0.1896
	:381.A	0.2453
	:382.A	0.3386
	:383.A	0.3784
	:384.A	0.3183
	:385.A	0.2192
	:386.A	0.2562
	:387.A	0.2628
	:388.A	0.3692
	:389.A	0.3658
	:390.A	0.3684
	:391.A	0.3397
	:392.A	0.1966
	:393.A	0.4782
	:394.A	0.5825
	:395.A	0.3040
	:396.A	0.2386
	:397.A	0.2524
	:398.A	0.2735
	:399.A	0.1444
	:400.A	0.1748
	:401.A	0.3764
	:402.A	0.3920
	:403.A	0.2809
	:404.A	0.3749
	:405.A	0.3607
	:406.A	0.2970
	:407.A	0.1667
	:408.A	0.1239
	:409.A	0.2898
	:410.A	0.2714
	:411.A	0.1587
	:412.A	0.2053
	:413.A	0.2748
	:414.A	0.2509
	:415.A	0.1997
	:416.A	0.1740
	:417.A	0.2275
	:418.A	0.1176
	:419.A	0.1981
	:420.A	0.2457
	:421.A	0.2480
	:422.A	0.1598
	:423.A	0.2778
	:424.A	0.2919
	:425.A	0.3313
	:426.A	0.3228
	:427.A	0.2031
	:428.A	0.1977
	:429.A	0.1969
	:430.A	0.1789
	:431.A	0.2087
	:432.A	0.5064
	:433.A	0.5731
	:434.A	0.2356
	:435.A	0.3292
	:436.A	0.2702
	:437.A	0.2378
	:438.A	0.3166
	:439.A	0.2829
	:440.A	0.5483
	:441.A	0.5065
	:1.B	0.4894
	:2.B	0.5441
	:3.B	0.3368
	:4.B	0.2656
	:5.B	0.1801
	:6.B	0.1229
	:7.B	0.1691
	:8.B	0.2435
	:9.B	0.2299
	:10.B	0.3370
	:11.B	0.2282
	:12.B	0.3186
	:13.B	0.4138
	:14.B	0.4251
	:15.B	0.4045
	:16.B	0.2653
	:17.B	0.4714
	:18.B	0.6061
	:19.B	0.2935
	:20.B	0.2790
	:21.B	0.2839
	:22.B	0.3321
	:23.B	0.1948
	:24.B	0.1529
	:25.B	0.1926
	:26.B	0.2211
	:27.B	0.2110
	:28.B	0.1798
	:29.B	0.1460
	:30.B	0.4141
	:31.B	0.3417
	:32.B	0.3685
	:33.B	0.2940
	:34.B	0.2017
	:35.B	0.1287
	:36.B	0.1937
	:37.B	0.5030
	:38.B	0.2789
	:39.B	0.3880
	:40.B	0.2964
	:41.B	0.4463
	:42.B	0.2895
	:43.B	0.2143
	:44.B	0.3269
	:45.B	0.1870
	:46.B	0.1069
	:47.B	0.2202
	:48.B	0.4218
	:49.B	0.3869
	:50.B	0.1280
	:51.B	0.2351
	:52.B	0.2387
	:53.B	0.3208
	:54.B	0.2039
	:55.B	0.3012
	:56.B	0.2610
	:57.B	0.1716
	:58.B	0.2342
	:59.B	0.2149
	:60.B	0.2660
	:61.B	0.2151
	:62.B	0.2388
	:63.B	0.2276
	:64.B	0.1532
	:65.B	0.2390
	:66.B	0.2979
	:67.B	0.2721
	:68.B	0.2001
	:69.B	0.3269
	:70.B	0.3746
	:71.B	0.5288
	:72.B	0.4239
	:73.B	0.3665
	:74.B	0.2029
	:75.B	0.2300
	:76.B	0.2171
	:77.B	0.1251
	:78.B	0.2338
	:79.B	0.2555
	:80.B	0.2026
	:81.B	0.4736
	:82.B	0.4933
	:83.B	0.2316
	:84.B	0.2748
	:85.B	0.1840
	:86.B	0.3062
	:87.B	0.2265
	:88.B	0.1464
	:89.B	0.1786
	:90.B	0.2260
	:91.B	0.2283
	:92.B	0.1858
	:93.B	0.2099
	:94.B	0.2999
	:95.B	0.3916
	:96.B	0.5059
	:97.B	0.5231
	:98.B	0.2458
	:99.B	0.1055
	:100.B	0.1753
	:101.B	0.1450
	:102.B	0.1826
	:103.B	0.1280
	:104.B	0.1537
	:105.B	0.1369
	:106.B	0.1852
	:107.B	0.4701
	:108.B	0.3479
	:109.B	0.2995
	:110.B	0.3332
	:111.B	0.1784
	:112.B	0.1389
	:113.B	0.1485
	:114.B	0.1693
	:115.B	0.3283
	:116.B	0.2409
	:117.B	0.2169
	:118.B	0.3318
	:119.B	0.2551
	:120.B	0.1169
	:121.B	0.1857
	:122.B	0.2694
	:123.B	0.1268
	:124.B	0.2448
	:125.B	0.2832
	:126.B	0.1713
	:127.B	0.1376
	:128.B	0.2442
	:129.B	0.2372
	:130.B	0.4708
	:131.B	0.3802
	:132.B	0.2347
	:133.B	0.1851
	:134.B	0.2334
	:135.B	0.2942
	:136.B	0.1740
	:137.B	0.2395
	:138.B	0.1432
	:139.B	0.1729
	:140.B	0.2464
	:141.B	0.3399
	:142.B	0.5672
	:143.B	0.2765
	:144.B	0.3205
	:145.B	0.1929
	:146.B	0.2336
	:147.B	0.2718
	:148.B	0.2084
	:149.B	0.1706
	:150.B	0.1635
	:151.B	0.1862
	:152.B	0.2107
	:153.B	0.1649
	:154.B	0.1664
	:155.B	0.1808
	:156.B	0.1990
	:157.B	0.2120
	:158.B	0.1520
	:159.B	0.1549
	:160.B	0.2148
	:161.B	0.4054
	:162.B	0.1297
	:163.B	0.1751
	:164.B	0.1517
	:165.B	0.2942
	:166.B	0.1977
	:167.B	0.3398
	:168.B	0.3661
	:169.B	0.3992
	:170.B	0.2270
	:171.B	0.2372
	:172.B	0.2630
	:173.B	0.4963
	:174.B	0.4799
	:175.B	0.4154
	:176.B	0.5551
	:177.B	0.2797
	:178.B	0.2321
	:179.B	0.2083
	:180.B	0.1248
	:181.B	0.1088
	:182.B	0.1041
	:183.B	0.0919
	:184.B	0.1127
	:185.B	0.1325
	:186.B	0.1082
	:187.B	0.1948
	:188.B	0.2463
	:189.B	0.2577
	:190.B	0.2909
	:191.B	0.3001
	:192.B	0.2881
	:193.B	0.1945
	:194.B	0.1746
	:195.B	0.1663
	:196.B	0.2177
	:197.B	0.1345
	:198.B	0.2939
	:199.B	0.1994
	:200.B	0.2843
	:201.B	0.2140
	:202.B	0.1410
	:203.B	0.1321
	:204.B	0.1402
	:205.B	0.1454
	:206.B	0.1766
	:207.B	0.2153
	:208.B	0.2032
	:209.B	0.1993
	:210.B	0.1703
	:211.B	0.1462
	:212.B	0.1662
	:213.B	0.1969
	:214.B	0.1933
	:215.B	0.1477
	:216.B	0.1468
	:217.B	0.1638
	:218.B	0.1941
	:219.B	0.1920
	:220.B	0.2105
	:221.B	0.2302
	:222.B	0.1900
	:223.B	0.2274
	:224.B	0.3794
	:225.B	0.2496
	:226.B	0.1334
	:227.B	0.1574
	:228.B	0.1145
	:229.B	0.1295
	:230.B	0.1720
	:231.B	0.1461
	:232.B	0.2686
	:233.B	0.1735
	:234.B	0.2037
	:235.B	0.2403
	:236.B	0.3438
	:237.B	0.2025
	:238.B	0.2631
	:239.B	0.3220
	:240.B	0.2808
	:241.B	0.2861
	:242.B	0.1387
	:243.B	0.1679
	:244.B	0.1880
	:245.B	0.2031
	:246.B	0.1417
	:247.B	0.1274
	:248.B	0.3090
	:249.B	0.2339
	:250.B	0.1222
	:251.B	0.1526
	:252.B	0.2182
	:253.B	0.1815
	:254.B	0.1698
	:255.B	0.1597
	:256.B	0.1752
	:257.B	0.1800
	:258.B	0.2008
	:259.B	0.2192
	:260.B	0.2130
	:261.B	0.2168
	:262.B	0.1913
	:263.B	0.2100
	:264.B	0.2114
	:265.B	0.2592
	:266.B	0.1705
	:267.B	0.2028
	:268.B	0.1326
	:269.B	0.1153
	:270.B	0.1761
	:271.B	0.1098
	:272.B	0.1613
	:273.B	0.2284
	:274.B	0.2216
	:275.B	0.2049
	:276.B	0.3809
	:277.B	0.5167
	:278.B	0.3700
	:279.B	0.2502
	:280.B	0.2362
	:281.B	0.2404
	:282.B	0.2456
	:283.B	0.2506
	:284.B	0.3538
	:285.B	0.2264
	:286.B	0.2134
	:287.B	0.2176
	:288.B	0.2148
	:289.B	0.2364
	:290.B	0.2495
	:291.B	0.1854
	:292.B	0.2021
	:293.B	0.2004
	:294.B	0.4544
	:295.B	0.5374
	:296.B	0.7294
	:297.B	0.5265
	:298.B	0.3054
	:299.B	0.2499
	:300.B	0.2402
	:301.B	0.6166
	:302.B	0.6213
	:303.B	0.2456
	:304.B	0.2308
	:305.B	0.1968
	:306.B	0.2659
	:307.B	0.2084
	:308.B	0.3030
	:309.B	0.1967
	:310.B	0.1697
	:311.B	0.1339
	:312.B	0.1488
	:313.B	0.1872
	:314.B	0.1755
	:315.B	0.1488
	:316.B	0.1225
	:317.B	0.1350
	:318.B	0.1177
	:319.B	0.1593
	:320.B	0.1377
	:321.B	0.1826
	:322.B	0.2228
	:323.B	0.3291
	:324.B	0.2842
	:325.B	0.2510
	:326.B	0.2207
	:327.B	0.2257
	:328.B	0.1988
	:329.B	0.1660
	:330.B	0.2892
	:331.B	0.3065
	:332.B	0.2000
	:333.B	0.2259
	:334.B	0.2411
	:335.B	0.2519
	:336.B	0.1654
	:337.B	0.2090
	:338.B	0.2841
	:339.B	0.1827
	:340.B	0.1601
	:341.B	0.2488
	:342.B	0.4477
	:343.B	0.3263
	:344.B	0.4271
	:345.B	0.4702
	:346.B	0.3017
	:347.B	0.3018
	:348.B	0.2858
	:349.B	0.1976
	:350.B	0.3574
	:351.B	0.1301
	:352.B	0.1402
	:353.B	0.2006
	:354.B	0.1609
	:355.B	0.1774
	:356.B	0.1953
	:357.B	0.1986
	:358.B	0.2669
	:359.B	0.3516
	:360.B	0.4993
	:361.B	0.6261
	:362.B	0.2099
	:363.B	0.1687
	:364.B	0.1547
	:365.B	0.1306
	:366.B	0.1172
	:367.B	0.1254
	:368.B	0.1451
	:369.B	0.1341
	:370.B	0.1596
	:371.B	0.1284
	:372.B	0.1927
	:373.B	0.1943
	:374.B	0.1758
	:375.B	0.2065
	:376.B	0.2780
	:377.B	0.3978
	:378.B	0.2462
	:379.B	0.2805
	:380.B	0.3432
	:381.B	0.1855
	:382.B	0.1537
	:383.B	0.1601
	:384.B	0.3300
	:385.B	0.1593
	:386.B	0.2321
	:387.B	0.4265
	:388.B	0.3462
	:389.B	0.2254
	:390.B	0.3464
	:391.B	0.5838
	:392.B	0.2867
	:393.B	0.3157
	:394.B	0.1467
	:395.B	0.1686
	:396.B	0.1579
	:397.B	0.2386
	:398.B	0.1839
	:399.B	0.1343
	:400.B	0.1348
	:401.B	0.1517
	:402.B	0.1675
	:403.B	0.1765
	:404.B	0.1623
	:405.B	0.2558
	:406.B	0.3255
	:407.B	0.2236
	:408.B	0.1682
	:409.B	0.2117
	:410.B	0.2144
	:411.B	0.1477
	:412.B	0.1274
	:413.B	0.1891
	:414.B	0.1888
	:415.B	0.1237
	:416.B	0.1359
	:417.B	0.1677
	:418.B	0.1684
	:419.B	0.1317
	:420.B	0.1714
	:421.B	0.2123
	:422.B	0.1809
	:423.B	0.1718
	:424.B	0.1785
	:425.B	0.1813
	:426.B	0.2882
	:427.B	0.4493
	:428.B	0.5327
	:429.B	0.6621
	:430.B	0.6858
	:431.B	0.7267
	:392.K	0.7037
	:393.K	0.4268
	:394.K	0.2844
	:395.K	0.2802
	:396.K	0.3594
	:397.K	0.2125
	:398.K	0.1810
	:399.K	0.1877
	:400.K	0.4017
	:401.K	0.5029
	:402.K	0.4504
	:403.K	0.7522
	:404.K	0.6843
	:405.K	0.3283
	:406.K	0.6239
	:407.K	0.5492
	:408.K	0.2981
	:409.K	0.4392
	:410.K	0.2547
	:411.K	0.4521
	:412.K	0.4794
	:413.K	0.3898
	:414.K	0.2299
	:415.K	0.4966
	:416.K	0.2172
	:417.K	0.2282
	:418.K	0.2052
	:419.K	0.8127
	:420.K	0.9439
	:421.K	0.4085
	:422.K	0.3600
	:423.K	0.3508
	:424.K	0.1487
	:425.K	0.1856
	:426.K	0.3171
	:427.K	0.3262
	:428.K	0.4547
	:429.K	0.3275
	:430.K	0.3404
	:431.K	0.3546
	:432.K	0.4825
	:433.K	0.4636
	:434.K	0.4245
	:435.K	0.3283
	:436.K	0.1535
	:437.K	0.2344
	:438.K	0.2541
	:439.K	0.3303
	:440.K	0.2618
	:441.K	0.2538
	:442.K	0.1897
	:443.K	0.1429
	:444.K	0.3145
	:445.K	0.3645
	:446.K	0.4404
	:447.K	0.4625
	:448.K	0.3285
	:449.K	0.2230
	:450.K	0.2262
	:451.K	0.2171
	:452.K	0.2493
	:453.K	0.3085
	:454.K	0.2375
	:455.K	0.2984
	:456.K	0.2438
	:457.K	0.2114
	:458.K	0.1935
	:459.K	0.3413
	:460.K	0.4643
	:461.K	0.3000
	:462.K	0.5878
	:463.K	0.6125
	:464.K	0.6286
	:465.K	0.3940
	:466.K	0.3612
	:467.K	0.3723
	:468.K	0.3726
	:469.K	0.2654
	:470.K	0.2370
	:471.K	0.2463
	:472.K	0.2443
	:473.K	0.2476
	:474.K	0.3588
	:475.K	0.2475
	:476.K	0.2668
	:477.K	0.3293
	:478.K	0.3374
	:479.K	0.1561
	:480.K	0.1665
	:481.K	0.1928
	:482.K	0.1873
	:483.K	0.1988
	:484.K	0.3411
	:485.K	0.5288
	:486.K	0.3958
	:487.K	0.5766
	:488.K	0.3205
	:489.K	0.1818
	:490.K	0.2156
	:491.K	0.1894
	:492.K	0.2290
	:493.K	0.2801
	:494.K	0.3524
	:495.K	0.4046
	:496.K	1.0072
	:497.K	0.9069
	:498.K	0.6100
	:499.K	0.4804
	:500.K	0.3097
	:501.K	0.2487
	:502.K	0.2349
	:503.K	0.2749
	:504.K	0.2278
	:505.K	0.1957
	:506.K	0.2273
	:507.K	0.2372
	:508.K	0.2268
	:509.K	0.1957
	:510.K	0.2461
	:511.K	0.2130
	:512.K	0.2537
	:513.K	0.2931
	:514.K	0.3651
	:515.K	0.2870
	:516.K	0.6018
	:517.K	0.6307
	:518.K	0.3703
	:519.K	0.2789
	:520.K	0.4037
	:521.K	0.2605
	:522.K	0.3347
	:523.K	0.2493
	:524.K	0.2057
	:525.K	0.2409
	:526.K	0.3099
	:527.K	0.2071
	:528.K	0.1378
	:529.K	0.1470
	:530.K	0.1588
	:531.K	0.1717
	:532.K	0.1004
	:533.K	0.1225
	:534.K	0.1482
	:535.K	0.1268
	:536.K	0.1143
	:537.K	0.1121
	:538.K	0.1692
	:539.K	0.2304
	:540.K	0.2364
	:541.K	0.1982
	:542.K	0.2211
	:543.K	0.4086
	:544.K	0.3866
	:545.K	0.3792
	:546.K	0.8938
	:547.K	0.5261
	:548.K	0.4236
	:549.K	0.5998
	:550.K	0.5577
	:551.K	0.3855
	:552.K	0.2303
	:553.K	0.4389
	:554.K	0.3603
	:555.K	0.2558
	:556.K	0.2185
	:557.K	0.1624
	:558.K	0.1905
	:559.K	0.2584
	:560.K	0.2460
	:561.K	0.4524
	:562.K	0.4527
	:563.K	0.4092
	:564.K	0.2071
	:565.K	0.1501
	:566.K	0.1953
	:567.K	0.3137
	:568.K	0.3872
	:569.K	0.3103
	:570.K	0.3486
	:571.K	0.2187
	:572.K	0.2375
	:573.K	0.2346
	:574.K	0.4202
	:575.K	0.3613
	:576.K	0.2402
	:577.K	0.3152
	:578.K	0.3003
	:579.K	0.3601
	:580.K	0.5471
	:581.K	0.3963
	:582.K	0.4134
	:583.K	0.3696
	:584.K	0.3901
	:585.K	0.3752
	:586.K	0.4853
	:587.K	0.5567
	:588.K	0.3882
	:589.K	0.5072
	:590.K	0.4360
	:591.K	0.2189
	:592.K	0.3276
	:593.K	0.3098
	:594.K	0.4238
	:595.K	0.7227
	:596.K	0.8815
	:597.K	1.2715
	:598.K	1.0211
	:599.K	0.8503
	:600.K	0.7652
	:601.K	0.6576
	:602.K	0.3490
	:603.K	0.2257
	:604.K	0.5491
	:605.K	0.3550
	:606.K	0.2637
	:607.K	0.2184
	:608.K	0.2578
	:609.K	0.2792
	:610.K	0.1953
	:611.K	0.3487
	:612.K	0.3014
	:613.K	0.2542
	:614.K	0.2532
	:615.K	0.1890
	:616.K	0.2214
	:617.K	0.2501
	:618.K	0.3554
	:619.K	0.4535
	:620.K	0.6192
	:621.K	0.6122
	:622.K	0.4502
	:623.K	0.4455
	:624.K	0.4689
	:625.K	0.4517
	:626.K	0.4482
	:627.K	0.6098
	:628.K	0.6723
	:629.K	0.2750
	:630.K	0.2117
	:631.K	0.3291
	:632.K	0.3785
	:633.K	0.4396
	:634.K	0.4624
	:635.K	0.3634
	:636.K	0.4294
	:637.K	0.2451
	:638.K	0.1979
	:639.K	0.2420
	:640.K	0.1310
	:641.K	0.1579
	:642.K	0.3261
	:643.K	0.3164
	:644.K	0.1668
	:645.K	0.2119
	:646.K	0.3488
	:647.K	0.4684
	:648.K	0.5621
	:649.K	0.4647
	:650.K	0.3231
	:651.K	0.2106
	:652.K	0.4238
	:653.K	0.3220
	:654.K	0.2560
	:655.K	0.3633
	:656.K	0.1879
	:657.K	0.2317
	:658.K	0.1585
	:659.K	0.1968
	:660.K	0.1105
	:661.K	0.1545
	:662.K	0.2539
	:663.K	0.1184
	:664.K	0.1038
	:665.K	0.0991
	:666.K	0.1002
	:667.K	0.1342
	:668.K	0.1463
	:669.K	0.1316
	:670.K	0.1893
	:671.K	0.2206
	:672.K	0.1483
	:673.K	0.1393
	:674.K	0.1433
	:675.K	0.1682
	:676.K	0.2457
	:677.K	0.2349
	:678.K	0.1677
	:679.K	0.2232
	:680.K	0.2828
	:681.K	0.3015
	:682.K	0.2163
	:683.K	0.4164
	:684.K	0.3317
	:685.K	0.2307
	:686.K	0.2029
	:687.K	0.1913
	:688.K	0.1531
	:689.K	0.2671
	:690.K	0.2830
	:691.K	0.2175
	:692.K	0.1686
	:693.K	0.2346
	:694.K	0.2447
	:695.K	0.1465
	:696.K	0.1696
	:697.K	0.3567
	:698.K	0.3630
	:699.K	0.3556
	:700.K	0.3929
	:701.K	0.3078
	:702.K	1.0133
	:703.K	0.3416
	:704.K	0.7397
	:705.K	0.4018
	:706.K	0.4071
	:707.K	0.3457
	:708.K	0.2307
	:709.K	0.2493
	:710.K	0.1910
	:711.K	0.3580
	:712.K	0.2741
	:713.K	0.2926
	:714.K	0.3463
	:715.K	0.6810
	:716.K	0.7241
	:717.K	0.8910
	:718.K	0.7518
	:719.K	0.2710
	:720.K	0.2554
	:721.K	0.1895
	:722.K	0.1856
	:723.K	0.2081
	:724.K	0.1900
	:725.K	0.1698
	:726.K	0.1093
	:727.K	0.1140
	:728.K	0.1914
	:729.K	0.1919
	:730.K	0.2132
	:731.K	0.2275
	:732.K	0.2067
	:733.K	0.5294
	:734.K	0.4531
	:735.K	0.7838
	:736.K	0.6707
	:737.K	0.6518
	:738.K	0.6307
	:739.K	0.5159
	:740.K	0.5593
	:741.K	0.7126
	:742.K	0.5746
	:743.K	0.5817
	:744.K	0.5927
	:745.K	0.4887
	:746.K	0.5381
	:747.K	0.5290
	:748.K	0.6851
	:749.K	0.9263
	:750.K	1.0443
