# Supplementary material for: Structural basis of mechano-chemical coupling by the mitotic kinesin KIF14
Source: Nat Commun. 2021 Jun 15;12:3637. doi: 10.1038/s41467-021-23581-3 (PMC8206134; doi:10.1038/s41467-021-23581-3)
Supplement: Supplementary file 7 — Source Data [file 41467_2021_23581_MOESM7_ESM.zip › DataSource/Supplementary_Fig_5/Supplementary_Fig_5_RMSD_distributions.csv]

MT-K735-Apo	MT-K735-ANP	MT-K735-AAF	MT-K743-ADP	MT-K743-Apo	MT-K743-ANP-O	MT-K743-ANP-C	MT-K743-AAF-O	MT-K743-AAF-C	MT-K748-ADP	MT-K748-ANP	MT-K748-AAF	MT-K755-ADP	MT-K755-Apo	MT-K755-ANP	MT-K755-AAF	MT-K772-ADP	MT-K772-Apo	MT-K772-ANP	MT-K772-AAF
0.4325	0.3043	0.4877	0.3901	0.3642	0.4492	0.7448	0.3358	0.6268	0.3409	0.3665	0.2277	0.2117	0.3952	0.4211	0.1147	0.584	0.6254	0.2433	0.0757
0.2665	0.1628	0.2675	0.1408	0.3376	0.3937	1.0544	0.1662	0.4985	0.2207	0.23	0.4126	0.2482	0.2825	0.1614	0.1333	0.1861	0.2165	0.1735	0.0779
0.202	0.1527	0.1593	0.203	0.1253	0.2072	0.3668	0.1227	0.3789	0.1402	0.1326	0.3161	0.2411	0.2119	0.07	0.1254	0.2537	0.1747	0.1645	0.0763
0.1736	0.2147	0.1372	0.2027	0.1178	0.2162	0.2812	0.1285	0.2781	0.1987	0.1766	0.2504	0.2862	0.1817	0.1118	0.0811	0.1803	0.1894	0.1124	0.0469
0.1244	0.1834	0.0579	0.1492	0.0917	0.0855	0.2275	0.0883	0.2358	0.1124	0.1657	0.1341	0.0783	0.2381	0.0468	0.0766	0.0956	0.2424	0.1585	0.0652
0.0921	0.1721	0.0759	0.1081	0.0952	0.0843	0.2537	0.0775	0.2248	0.1059	0.1207	0.1709	0.056	0.2059	0.033	0.1393	0.0574	0.1589	0.2115	0.046
0.0806	0.1431	0.1492	0.1463	0.0785	0.1474	0.2489	0.1416	0.1313	0.0759	0.0848	0.149	0.0525	0.2296	0.0604	0.0584	0.0495	0.1031	0.2095	0.0644
0.094	0.135	0.1395	0.1201	0.0478	0.1087	0.2089	0.1321	0.126	0.0703	0.084	0.1735	0.0742	0.088	0.0603	0.153	0.1522	0.131	0.1605	0.1492
0.0976	0.1628	0.1847	0.1407	0.0567	0.1229	0.3081	0.1398	0.2897	0.0712	0.1154	0.3358	0.0991	0.1829	0.0647	0.1448	0.1518	0.325	0.1954	0.1853
0.0941	0.0901	0.1105	0.0708	0.0982	0.1189	0.367	0.0569	0.2814	0.0572	0.1091	0.3552	0.1001	0.1707	0.1129	0.1286	0.1606	0.282	0.2622	0.2504
0.0819	0.0951	0.095	0.0509	0.068	0.0649	0.4553	0.0436	0.2747	0.0775	0.1096	0.3289	0.0806	0.1887	0.1471	0.0933	0.1557	0.2787	0.3163	0.2346
0.0861	0.1056	0.0603	0.0981	0.086	0.0807	0.3216	0.0981	0.2112	0.0767	0.0454	0.3628	0.1602	0.1776	0.2961	0.0758	0.1033	0.1879	0.3897	0.1126
0.111	0.1197	0.0988	0.0872	0.1226	0.1184	0.1883	0.1279	0.2779	0.157	0.0887	0.3715	0.1188	0.1211	0.1677	0.0676	0.2147	0.2228	0.3973	0.0883
0.1059	0.0865	0.1217	0.1188	0.0398	0.0869	0.2271	0.1013	0.3584	0.1948	0.0866	0.2833	0.0415	0.1325	0.089	0.0586	0.0986	0.1605	0.1893	0.1249
0.109	0.134	0.1559	0.2583	0.0712	0.1827	0.2263	0.1896	0.2532	0.0893	0.1011	0.3158	0.0427	0.3055	0.0862	0.0555	0.1372	0.1377	0.1213	0.1724
0.1014	0.1416	0.1283	0.1936	0.0695	0.1315	0.1585	0.1411	0.2591	0.0695	0.0803	0.3064	0.0485	0.2337	0.2009	0.0572	0.1161	0.0804	0.1793	0.1567
0.1202	0.1768	0.1578	0.1143	0.1378	0.2087	0.1394	0.2121	0.2591	0.074	0.0729	0.2484	0.1701	0.2532	0.2086	0.0439	0.2436	0.2539	0.2112	0.0651
0.1232	0.2384	0.1736	0.0978	0.1863	0.2546	0.2355	0.2677	0.3167	0.0632	0.046	0.2601	0.25	0.3386	0.126	0.0464	0.3176	0.2645	0.1867	0.0351
0.0842	0.1842	0.1724	0.1795	0.0989	0.1697	0.2957	0.161	0.5009	0.0677	0.0542	0.352	0.0753	0.2118	0.0654	0.0549	0.2061	0.1658	0.1254	0.1384
0.095	0.1555	0.0489	0.0582	0.0999	0.0867	0.1564	0.048	0.2995	0.0667	0.0507	0.3281	0.0849	0.1126	0.0441	0.0809	0.164	0.1682	0.0985	0.1073
0.0773	0.1403	0.0839	0.0921	0.0756	0.0743	0.1685	0.0807	0.1776	0.0875	0.0841	0.1455	0.0568	0.1508	0.0451	0.0712	0.0733	0.1371	0.1008	0.0714
0.0756	0.2333	0.1331	0.1387	0.0561	0.1015	0.288	0.0796	0.2669	0.1069	0.0837	0.1375	0.0521	0.2628	0.0615	0.0782	0.0826	0.1418	0.0983	0.0854
0.0965	0.1422	0.1295	0.1217	0.0829	0.15	0.2939	0.1035	0.192	0.0816	0.0635	0.1664	0.0625	0.1345	0.0516	0.1394	0.0905	0.1165	0.1056	0.1395
0.1324	0.0986	0.1317	0.1071	0.13	0.146	0.1806	0.1055	0.5197	0.082	0.0857	0.1721	0.1091	0.1364	0.0564	0.158	0.0592	0.0802	0.1309	0.0898
0.0988	0.0835	0.1347	0.107	0.1304	0.1436	0.1875	0.0946	0.1607	0.0844	0.0652	0.2685	0.121	0.1823	0.1219	0.1906	0.0681	0.0962	0.1864	0.1032
0.1153	0.2931	0.268	0.1577	0.1331	0.21	0.5573	0.2014	0.2344	0.1192	0.1267	0.1072	0.0933	0.1841	0.2163	0.094	0.0938	0.1379	0.2493	0.1335
0.1085	0.1853	0.1565	0.1066	0.2064	0.1849	0.2664	0.1296	0.2379	0.1608	0.1468	0.1171	0.105	0.1473	0.1737	0.114	0.0901	0.1583	0.2159	0.0796
0.1378	0.1538	0.1206	0.1678	0.129	0.1814	0.3057	0.1112	0.2289	0.1041	0.136	0.2337	0.0902	0.1779	0.1509	0.1003	0.1718	0.1226	0.1487	0.1376
0.119	0.1178	0.1039	0.0934	0.0777	0.1517	0.2904	0.0644	0.2116	0.1312	0.1261	0.2884	0.1332	0.2522	0.172	0.0728	0.1799	0.1238	0.1404	0.0805
0.2442	0.2699	0.1067	0.0713	0.0959	0.0869	0.4653	0.124	0.1593	0.0791	0.1803	0.216	0.2317	0.3939	0.2322	0.0526	0.1524	0.292	0.2156	0.0653
0.2	0.243	0.1068	0.0805	0.1644	0.1077	0.5572	0.1347	0.393	0.064	0.1774	0.1219	0.1305	0.2032	0.1685	0.043	0.0912	0.1908	0.1837	0.0829
0.1948	0.4392	0.143	0.1036	0.1701	0.1256	0.433	0.0911	0.9111	0.0725	0.2165	0.2176	0.087	0.1389	0.1431	0.1359	0.1602	0.3141	0.0884	0.0956
0.1883	0.6272	0.1144	0.1466	0.1004	0.1715	0.4807	0.1401	0.9543	0.1127	0.4627	0.3621	0.0928	0.2072	0.1115	0.1028	0.2036	0.3248	0.2044	0.0537
0.1472	0.1444	0.0732	0.1134	0.0847	0.1677	0.2871	0.1318	0.9043	0.1109	0.3058	0.2919	0.1727	0.1155	0.0994	0.0921	0.1739	0.3107	0.2339	0.0624
0.1547	0.4183	0.0986	0.104	0.1246	0.2249	0.2744	0.1306	0.3724	0.1778	0.3442	0.3097	0.185	0.1969	0.1815	0.0699	0.1908	0.3138	0.2274	0.0597
0.4294	0.4056	0.3789	0.1534	0.1824	0.6001	0.3306	0.194	0.1784	0.3823	0.2736	0.3086	0.4862	0.3387	0.1787	0.0713	0.2318	0.277	0.1552	0.0506
0.5506	0.3672	0.3349	0.1997	0.1809	0.6174	0.2904	0.5079	0.2195	0.2791	0.2093	0.4011	0.5883	0.4012	0.2679	0.2271	0.2207	0.3315	0.2408	0.1693
0.5018	0.6294	0.3238	0.3116	0.2373	0.4948	0.2463	0.4651	0.1283	0.2305	0.2667	0.5089	0.8606	0.457	0.3217	0.4457	0.2295	0.2789	0.3521	0.332
0.481	1.3236	0.2926	0.2883	0.2832	0.5698	0.3747	0.8927	0.3972	0.2016	0.3676	0.484	0.687	0.3437	0.2407	0.3355	0.3131	0.216	0.3724	0.3326
0.2516	1.247	0.6364	0.3354	0.5874	0.5561	0.4022	0.4889	0.3124	0.4007	0.4216	0.825	0.1968	0.4546	0.4911	0.3028	0.3771	0.2457	0.3242	0.3194
0.5556	0.635	0.9025	0.1807	0.6407	0.4225	0.5817	1.7567	0.4283	0.5632	0.8272	1.1634	0.4526	0.6264	0.5492	0.3594	0.4296	0.2076	0.2736	0.4261
0.4097	0.6788	0.7555	0.289	0.3563	0.9044	0.4783	2.2374	0.683	0.2284	0.958	1.2467	0.2722	0.4139	0.63	0.598	0.3905	0.5087	0.3857	0.4873
0.3796	0.849	0.5171	0.2008	0.4995	0.9237	0.4851	1.8697	0.2517	0.2992	0.6567	1.0061	0.2238	0.3036	0.6517	0.6418	0.3183	0.7195	0.4734	0.4034
0.5258	0.6009	0.5781	0.3879	0.7567	0.8502	0.5943	1.2746	0.3525	0.3136	0.9519	1.0008	0.3333	0.4379	0.5068	0.4327	0.2379	0.4677	0.2952	0.6559
0.7492	0.3445	0.7701	0.2152	0.3006	0.6338	0.6356	1.5757	0.3907	0.2503	1.0917	1.0228	0.3684	0.7775	0.3152	0.3337	0.2484	0.4168	0.3257	0.5685
0.694	0.3113	0.5204	0.2055	0.5114	0.5864	0.5813	0.5944	0.5193	0.3232	0.7185	0.7314	0.3008	0.5558	0.2804	0.219	0.2133	0.3241	0.3283	0.273
0.4633	0.4641	0.3334	0.1085	0.2084	0.3551	0.5224	1.0439	0.2302	0.4648	0.4104	0.7329	0.3091	0.5982	0.2956	0.1578	0.2534	0.5371	0.3449	0.4472
0.5184	0.3911	1.0033	0.1118	0.2365	0.2281	0.4803	0.487	0.2736	0.6063	0.4194	0.6118	0.2711	0.4275	0.1779	0.1845	0.2183	0.4389	0.3436	0.2376
0.2345	0.1642	0.1786	0.1277	0.1539	0.24	0.2171	0.1667	0.2269	0.238	0.2026	0.2201	0.2188	0.1536	0.1304	0.1846	0.1818	0.1604	0.3892	0.2682
0.1913	0.1864	0.1982	0.1247	0.1509	0.2509	0.1669	0.1746	0.1682	0.152	0.2168	0.3585	0.2093	0.2721	0.0709	0.1464	0.4578	0.3708	0.4558	0.2283
0.1651	0.1339	0.1995	0.1688	0.1579	0.1168	0.2399	0.1266	0.2073	0.1151	0.1123	0.1985	0.1596	0.2122	0.0592	0.1621	0.2608	0.2807	0.3095	0.1181
0.1614	0.1265	0.1161	0.1059	0.1135	0.0983	0.3797	0.0564	0.3302	0.1005	0.2982	0.2244	0.0988	0.1996	0.1052	0.1025	0.1219	0.1938	0.1211	0.07
0.2665	0.2561	0.0826	0.1336	0.2019	0.0962	0.5016	0.0609	0.279	0.2086	0.3223	0.2826	0.2577	0.3241	0.043	0.097	0.2056	0.2525	0.0928	0.0806
0.261	0.2904	0.1061	0.187	0.2417	0.1105	0.2648	0.0892	0.2406	0.2759	0.3467	0.1817	0.2691	0.2954	0.0547	0.1528	0.1766	0.2337	0.12	0.0598
0.1171	0.2477	0.1122	0.1566	0.1645	0.0975	0.3546	0.094	0.288	0.1799	0.3254	0.2181	0.1488	0.209	0.0525	0.0919	0.1271	0.2504	0.0694	0.0759
0.1682	0.382	0.2606	0.3003	0.1654	0.2471	0.3147	0.1617	0.2647	0.2441	0.2998	0.3215	0.1207	0.1636	0.2862	0.1609	0.1676	0.2236	0.1101	0.1053
0.2461	0.3457	0.2463	0.3047	0.125	0.2816	0.371	0.1445	0.3214	0.1912	0.2105	0.3358	0.1971	0.2349	0.4704	0.2031	0.1537	0.1764	0.0904	0.139
0.341	0.2623	0.2784	0.2082	0.2684	0.2836	0.4362	0.1548	0.3217	0.169	0.4505	0.3998	0.2421	0.3958	0.0759	0.1046	0.1543	0.3367	0.0724	0.0989
0.1693	0.4048	0.2899	0.1967	0.2466	0.4399	0.6591	0.2285	0.3245	0.2747	0.38	0.5243	0.1878	0.1893	0.1941	0.3043	0.3402	0.1514	0.1554	0.2182
0.1441	0.2328	0.1482	0.2208	0.1793	0.2288	0.5915	0.2413	0.5942	0.2148	0.4285	0.524	0.1561	0.211	0.2757	0.3462	0.1448	0.2864	0.198	0.21
0.2364	0.1188	0.1127	0.148	0.159	0.1206	0.8736	0.1587	0.4604	0.0835	0.2208	0.1495	0.145	0.1631	0.1197	0.181	0.0976	0.3152	0.1172	0.145
0.1319	0.0867	0.0954	0.0992	0.1621	0.114	0.1998	0.1197	0.4393	0.0977	0.1442	0.1727	0.0692	0.1201	0.1511	0.3064	0.137	0.1523	0.1267	0.204
0.157	0.224	0.0991	0.2151	0.2931	0.1225	0.3332	0.111	0.5442	0.21	0.1394	0.1166	0.071	0.2837	0.2229	0.0901	0.108	0.1555	0.0679	0.1734
0.2286	0.193	0.0494	0.1102	0.1167	0.0747	0.4152	0.0478	1.1087	0.196	0.0962	0.1649	0.0634	0.36	0.0815	0.0828	0.1332	0.2401	0.0886	0.1373
0.1538	0.1501	0.1668	0.2004	0.1353	0.1381	0.3475	0.161	0.469	0.1581	0.1217	0.1652	0.1078	0.2775	0.1177	0.0834	0.1121	0.2149	0.0762	0.127
0.1226	0.1168	0.1047	0.1846	0.2116	0.0665	0.5143	0.1812	0.6591	0.2219	0.136	0.3583	0.1515	0.1682	0.1322	0.0811	0.1193	0.1099	0.1153	0.1395
0.1079	0.1275	0.1404	0.0801	0.1991	0.1388	0.5732	0.142	0.4119	0.2044	0.1621	0.2668	0.2679	0.183	0.0853	0.1699	0.1142	0.1047	0.087	0.2052
0.1251	0.1726	0.2031	0.1133	0.1378	0.2084	0.7244	0.2076	0.5051	0.2425	0.1727	0.1767	0.1337	0.1281	0.0801	0.1055	0.0801	0.1019	0.1365	0.2095
0.1306	0.1596	0.1571	0.1786	0.1476	0.4161	0.4672	0.219	0.3559	0.2314	0.1047	0.1001	0.1723	0.2115	0.1162	0.0851	0.1186	0.1897	0.2591	0.1784
0.1821	0.0729	0.1988	0.1007	0.2158	0.1398	0.4756	0.215	0.2375	0.1624	0.1448	0.2811	0.1401	0.2824	0.1583	0.2533	0.11	0.2262	0.3605	0.2873
0.2141	0.2628	0.2556	0.1051	0.3143	0.2164	0.4447	0.2542	0.1903	0.1162	0.2864	0.2348	0.1895	0.345	0.2104	0.3672	0.311	0.3299	0.5275	0.3293
0.2225	0.1701	0.4328	0.0909	0.44	0.1262	0.2654	0.3167	0.4978	0.2003	0.2216	0.1211	0.1282	0.1914	0.1986	0.316	0.1142	0.1815	0.3323	0.2647
0.1293	0.1843	0.2261	0.1343	0.1912	0.133	0.3491	0.2652	0.6194	0.3735	0.2765	0.1705	0.1513	0.2474	0.225	0.3106	0.2051	0.2466	0.2818	0.056
0.1136	0.121	0.1732	0.0895	0.1233	0.1313	0.3974	0.1603	0.5	0.3351	0.2463	0.1508	0.0964	0.1952	0.1938	0.1824	0.2562	0.2397	0.1673	0.1458
0.1623	0.141	0.225	0.1086	0.1458	0.1556	0.5341	0.2381	0.4276	0.2564	0.1505	0.136	0.0834	0.2297	0.1452	0.098	0.2678	0.2227	0.1854	0.1894
0.169	0.1439	0.2059	0.0982	0.1294	0.1397	0.491	0.2348	0.3189	0.2129	0.1698	0.1481	0.0802	0.2563	0.0927	0.0602	0.2229	0.176	0.1999	0.1195
0.1312	0.1365	0.1472	0.135	0.1056	0.098	0.4776	0.101	0.3221	0.3696	0.1505	0.2693	0.0777	0.2054	0.0532	0.0699	0.2103	0.1567	0.3073	0.0551
0.2806	0.3384	0.25	0.1313	0.0896	0.1802	0.2031	0.1065	0.1966	0.4155	0.182	0.2206	0.1033	0.1267	0.1248	0.0724	0.3159	0.2732	0.2785	0.0936
0.3505	0.3819	0.2664	0.1309	0.1197	0.282	0.2229	0.1787	0.1946	0.2669	0.1903	0.2138	0.1467	0.1287	0.1644	0.0999	0.2917	0.2815	0.3187	0.1061
0.3145	0.3451	0.2206	0.1648	0.0734	0.3071	0.1731	0.2127	0.2221	0.1247	0.2039	0.1828	0.1275	0.1991	0.191	0.1456	0.1883	0.1725	0.2094	0.0977
0.2025	0.1627	0.171	0.1556	0.0559	0.2627	0.2312	0.1477	0.205	0.1623	0.1605	0.179	0.1209	0.197	0.1598	0.0741	0.0988	0.2197	0.2725	0.0804
0.1497	0.1385	0.1318	0.1859	0.0583	0.2572	0.1207	0.1176	0.1495	0.1325	0.1766	0.1757	0.0962	0.0969	0.0914	0.0644	0.1378	0.2572	0.2905	0.0896
0.16	0.1976	0.1061	0.0866	0.0607	0.1489	0.1352	0.0808	0.2194	0.055	0.1815	0.1408	0.097	0.1342	0.0696	0.042	0.1218	0.2635	0.1279	0.1271
0.1176	0.2467	0.0953	0.1102	0.0916	0.1677	0.1323	0.0758	0.1937	0.0786	0.2044	0.2669	0.1039	0.1565	0.0642	0.0807	0.2346	0.2423	0.1486	0.127
0.0906	0.2063	0.1165	0.1183	0.1899	0.1079	0.1722	0.0855	0.1555	0.1097	0.279	0.2067	0.1099	0.1935	0.0541	0.0731	0.1202	0.3425	0.3224	0.0819
0.134	0.1474	0.1372	0.1474	0.1669	0.1316	0.1771	0.1005	0.1335	0.1325	0.1733	0.2265	0.1099	0.2034	0.126	0.0977	0.0833	0.1936	0.1572	0.1159
0.1572	0.1513	0.0786	0.1223	0.0736	0.0678	0.3527	0.0767	0.2595	0.1289	0.1287	0.1128	0.1069	0.1709	0.0728	0.0679	0.0884	0.1135	0.2218	0.0547
0.2016	0.0919	0.0825	0.1111	0.0776	0.09	0.3187	0.1006	0.2359	0.0834	0.1063	0.1119	0.1185	0.1269	0.0605	0.0802	0.1107	0.1874	0.2403	0.0595
0.3756	0.198	0.1296	0.2313	0.0838	0.1505	0.2099	0.1329	0.1583	0.1655	0.2102	0.1297	0.1617	0.2725	0.1227	0.2386	0.1577	0.303	0.2154	0.0738
0.5514	0.3279	0.2652	0.4392	0.091	0.1021	0.3033	0.1688	0.1563	0.232	0.232	0.1505	0.2162	0.4214	0.1654	0.3707	0.2589	0.3433	0.3574	0.0498
0.2466	0.1978	0.1896	0.1795	0.1607	0.1072	0.5189	0.1597	0.0952	0.2393	0.1458	0.22	0.1854	0.2362	0.1545	0.3473	0.2541	0.2962	0.3339	0.1625
0.2126	0.232	0.2329	0.1823	0.2345	0.1831	0.3882	0.266	0.0671	0.2131	0.2829	0.2176	0.2393	0.2306	0.1773	0.343	0.1951	0.2331	0.3849	0.2533
0.2415	0.1944	0.3581	0.1893	0.5099	0.358	0.2907	0.4626	0.1318	0.4368	0.1446	0.2218	0.209	0.268	0.2175	0.6142	0.1555	0.237	0.5312	0.4323
0.1798	0.1689	0.4679	0.1837	0.4572	0.3731	0.259	0.4794	0.1019	0.4268	0.1413	0.1795	0.1493	0.1871	0.1798	0.749	0.1691	0.3976	0.3611	0.3093
0.2428	0.1956	0.6142	0.1344	0.7705	0.3935	0.2439	0.3455	0.1409	0.4964	0.3383	0.2614	0.1449	0.2551	0.5661	1.1036	0.1879	0.3532	0.312	0.2698
0.3269	0.1162	0.3551	0.0916	0.3859	0.4156	0.3006	0.4521	0.2668	0.4751	0.3784	0.2809	0.2019	0.2396	0.3193	0.4518	0.3289	0.2409	0.3301	0.1628
0.2752	0.1289	0.3162	0.1051	0.3583	0.1812	0.3102	0.1899	0.2227	0.3594	0.1596	0.206	0.1616	0.1637	0.1536	0.2524	0.1826	0.24	0.3285	0.1517
0.2254	0.1848	0.1572	0.0929	0.1897	0.1339	0.2986	0.1567	0.2846	0.2603	0.152	0.2194	0.1313	0.1719	0.1171	0.1548	0.1386	0.2197	0.2938	0.1012
0.1812	0.1381	0.1027	0.0963	0.1705	0.1271	0.2187	0.1002	0.2508	0.1326	0.1812	0.2145	0.1369	0.2121	0.094	0.1428	0.087	0.2407	0.3259	0.0987
0.1148	0.1857	0.1258	0.0987	0.1247	0.1092	0.371	0.1421	0.2523	0.157	0.219	0.2258	0.256	0.2541	0.1356	0.2289	0.1208	0.2253	0.2635	0.136
0.0635	0.2273	0.2811	0.0922	0.1995	0.1018	0.2311	0.2358	0.2067	0.2002	0.1465	0.1529	0.1446	0.4176	0.251	0.2448	0.2587	0.3219	0.1246	0.174
0.0637	0.1481	0.0979	0.1303	0.1238	0.0855	0.1337	0.1077	0.2228	0.0767	0.2713	0.1141	0.3052	0.253	0.1017	0.1154	0.3227	0.1631	0.1122	0.0832
0.0602	0.113	0.1171	0.1243	0.1316	0.1086	0.1209	0.1154	0.4244	0.0902	0.1311	0.1289	0.204	0.2793	0.1581	0.1174	0.2059	0.192	0.1017	0.1009
0.0907	0.0918	0.0865	0.1395	0.1543	0.1485	0.1952	0.1171	0.4441	0.0963	0.1789	0.1496	0.1944	0.1993	0.19	0.0916	0.2072	0.1945	0.063	0.1199
0.1451	0.1563	0.1451	0.1598	0.1291	0.1242	0.2618	0.1228	0.246	0.1732	0.241	0.1667	0.1267	0.1092	0.1961	0.085	0.1665	0.1795	0.08	0.0611
0.1788	0.1831	0.1452	0.1447	0.1279	0.1715	0.2877	0.1605	0.1114	0.2131	0.2077	0.1995	0.1069	0.1802	0.1865	0.1256	0.1874	0.2156	0.1906	0.069
0.1631	0.218	0.0926	0.1492	0.0791	0.2367	0.1934	0.1936	0.1557	0.1998	0.1396	0.1935	0.1514	0.221	0.1568	0.0847	0.172	0.2374	0.2332	0.0663
0.2083	0.2346	0.2196	0.1477	0.1746	0.248	0.2465	0.326	0.1141	0.2954	0.1093	0.2026	0.1882	0.3176	0.1066	0.2029	0.2399	0.2696	0.268	0.0898
0.1928	0.1897	0.2246	0.1569	0.1162	0.1884	0.3579	0.3075	0.1167	0.202	0.1065	0.1903	0.2267	0.3364	0.174	0.2242	0.2109	0.1881	0.2714	0.1423
0.2836	0.2155	0.2393	0.2579	0.1217	0.2588	0.3784	0.2535	0.2088	0.1539	0.1843	0.2687	0.2692	0.3897	0.211	0.2389	0.1768	0.2246	0.1248	0.1075
0.3643	0.2953	0.2832	0.4519	0.214	0.3713	0.2612	0.5461	0.1778	0.1967	0.1669	0.2116	0.4728	0.2869	0.1883	0.2475	0.3061	0.2925	0.1193	0.1854
0.3066	0.2147	0.2791	0.3906	0.237	0.2681	0.3067	0.2669	0.2269	0.2888	0.085	0.1632	0.4303	0.3255	0.1111	0.2104	0.31	0.321	0.1357	0.1106
0.4582	0.3785	0.2395	1.0072	0.2646	0.1938	0.2433	0.3636	0.1769	0.4907	0.126	0.1951	0.4708	0.3434	0.1525	0.1855	0.2741	0.3533	0.2198	0.1898
0.2499	0.2673	0.2458	0.4273	0.2261	0.2141	0.2281	0.304	0.1301	0.3159	0.1654	0.1641	0.266	0.2782	0.1805	0.2308	0.2175	0.3658	0.24	0.0976
0.0918	0.1305	0.1758	0.2002	0.2471	0.1873	0.2257	0.1541	0.1571	0.1398	0.1573	0.1354	0.079	0.1867	0.2204	0.1026	0.1335	0.3271	0.1593	0.067
0.1203	0.2554	0.2686	0.1819	0.162	0.258	0.188	0.1844	0.2226	0.1118	0.2216	0.1758	0.0952	0.0928	0.2652	0.0962	0.1183	0.2229	0.1763	0.1147
0.1235	0.2144	0.3816	0.1705	0.1333	0.2328	0.2183	0.2104	0.1925	0.117	0.1633	0.2348	0.2111	0.1406	0.2532	0.0642	0.1139	0.2364	0.2666	0.1467
0.1125	0.1659	0.2852	0.1986	0.0904	0.2001	0.2148	0.1442	0.1841	0.1351	0.1328	0.184	0.2413	0.2458	0.1255	0.0672	0.1201	0.2113	0.3051	0.1508
0.1422	0.1223	0.1294	0.1001	0.0693	0.16	0.3594	0.1067	0.3351	0.0938	0.1182	0.1972	0.1326	0.1323	0.1102	0.064	0.1004	0.2072	0.1206	0.1629
0.226	0.1767	0.1722	0.1469	0.0808	0.1306	0.4198	0.1873	0.2519	0.1564	0.1531	0.194	0.175	0.1289	0.1604	0.1404	0.1367	0.331	0.3569	0.2336
0.2593	0.2468	0.1712	0.2061	0.0823	0.1049	0.2692	0.2162	0.1527	0.2081	0.1821	0.1551	0.2095	0.1826	0.3557	0.2623	0.2402	0.3482	0.5084	0.1808
0.1862	0.1315	0.116	0.1861	0.0822	0.1303	0.3168	0.1575	0.1275	0.0884	0.1134	0.1636	0.1344	0.1874	0.3379	0.1697	0.1869	0.208	0.3208	0.1069
0.1844	0.1046	0.1485	0.1953	0.0856	0.1519	0.4202	0.1927	0.3666	0.1073	0.1015	0.2656	0.1402	0.193	0.1873	0.0909	0.1372	0.1982	0.1919	0.1427
0.205	0.1179	0.1938	0.1639	0.0902	0.1178	0.4659	0.2481	0.4902	0.141	0.1002	0.2452	0.1322	0.1742	0.1454	0.1249	0.1474	0.2921	0.2206	0.1307
0.1625	0.1201	0.1592	0.2312	0.0705	0.1032	0.2913	0.1558	0.3354	0.0977	0.0974	0.1693	0.1009	0.1265	0.1481	0.0963	0.1251	0.256	0.2651	0.0579
0.1707	0.104	0.1187	0.1903	0.0783	0.1119	0.3849	0.1634	0.2719	0.0975	0.0891	0.1303	0.1105	0.1423	0.1246	0.0831	0.0907	0.1849	0.3004	0.0553
0.2431	0.1135	0.1497	0.1112	0.1496	0.1039	0.5564	0.1276	0.4879	0.1192	0.2027	0.1513	0.1037	0.256	0.1016	0.0803	0.1434	0.3063	0.2374	0.0378
0.1977	0.1265	0.1197	0.2634	0.1984	0.1102	0.5194	0.2253	0.5626	0.2209	0.2481	0.2797	0.1156	0.2878	0.1048	0.075	0.1521	0.3875	0.2634	0.1386
0.3175	0.1568	0.1007	0.2472	0.1713	0.0857	0.4044	0.197	0.4939	0.3074	0.2225	0.2106	0.2446	0.3707	0.2091	0.0863	0.4605	0.2981	0.4269	0.1635
0.362	0.16	0.1305	0.2075	0.2751	0.1181	0.4084	0.2542	0.3927	0.3076	0.2045	0.2521	0.2075	0.3859	0.2551	0.3537	0.4221	0.345	0.5218	0.1621
0.2792	0.1849	0.1376	0.2246	0.2228	0.213	0.3238	0.263	0.2549	0.1825	0.2322	0.2134	0.1501	0.2942	0.1742	0.2701	0.1822	0.3974	0.4651	0.1681
0.327	0.1142	0.1303	0.1651	0.2729	0.1423	0.4395	0.2207	0.2245	0.1907	0.2421	0.2458	0.1487	0.2622	0.2612	0.1091	0.1943	0.407	0.4466	0.0789
0.1822	0.4716	0.1713	0.4203	0.6187	0.1541	0.4131	0.4544	0.1956	0.4888	0.1753	0.1045	0.1195	0.3624	0.2217	0.1429	0.2209	0.408	0.468	0.0683
0.1932	0.7621	0.5366	0.4027	0.8237	0.1287	0.3157	0.6734	0.2681	0.6063	0.1452	0.2275	0.1542	0.1698	0.1797	0.1398	0.2065	0.2632	0.4017	0.1025
0.0943	0.417	0.0676	0.358	0.347	0.077	0.2081	0.2566	0.2085	0.3356	0.1445	0.1347	0.0533	0.1324	0.1108	0.0965	0.2579	0.1793	0.2552	0.0356
0.0968	0.2414	0.1092	0.1816	0.0947	0.0957	0.3112	0.1285	0.1763	0.0884	0.1206	0.1375	0.0508	0.1763	0.0838	0.1081	0.1674	0.1337	0.2487	0.0676
0.0797	0.0991	0.1328	0.075	0.0793	0.0496	0.2151	0.1078	0.1679	0.0973	0.0749	0.1194	0.0554	0.1319	0.0739	0.0759	0.1074	0.1122	0.1431	0.095
0.0548	0.1211	0.0833	0.0699	0.0581	0.0935	0.2896	0.0567	0.1683	0.0571	0.0669	0.112	0.0747	0.1396	0.0629	0.0465	0.0815	0.1176	0.2081	0.1186
0.0871	0.2067	0.081	0.1044	0.121	0.1066	0.2658	0.0358	0.1759	0.2456	0.2206	0.2291	0.0636	0.3551	0.0762	0.114	0.2198	0.2505	0.2292	0.1783
0.0797	0.1381	0.0845	0.0916	0.0857	0.1054	0.2413	0.0437	0.5411	0.1601	0.1149	0.2173	0.0833	0.22	0.1243	0.07	0.1674	0.1935	0.2628	0.1393
0.2071	0.1379	0.1455	0.0972	0.0912	0.138	0.173	0.0885	0.3831	0.1545	0.1397	0.47	0.0876	0.1588	0.119	0.0905	0.1064	0.1829	0.175	0.1638
0.2916	0.116	0.1362	0.2748	0.0916	0.2288	0.1143	0.1477	0.1457	0.1351	0.1438	0.7574	0.0963	0.1843	0.5055	0.2995	0.2091	0.3112	0.2038	0.4782
0.2304	0.1348	0.1521	0.2371	0.1276	0.2094	0.0893	0.1477	0.1088	0.1333	0.1444	0.6251	0.1053	0.1159	0.3054	0.2922	0.2276	0.2679	0.2281	0.4113
0.1501	0.3082	0.175	0.2336	0.153	0.2731	0.1044	0.2203	0.091	0.1825	0.2954	0.8181	0.2496	0.2342	0.294	0.3679	0.2609	0.5859	0.2685	0.4574
0.0845	0.3144	0.2013	0.2306	0.1488	0.2576	0.0881	0.1988	0.0763	0.0931	0.3275	0.2712	0.1876	0.1935	0.0994	0.2297	0.1913	0.367	0.2179	0.1343
0.0973	0.2467	0.1126	0.1979	0.1785	0.1676	0.0805	0.1882	0.054	0.1544	0.4176	0.2276	0.0904	0.1275	0.1321	0.1482	0.1196	0.2293	0.3437	0.1652
0.0693	0.2689	0.1278	0.2034	0.1915	0.1414	0.1855	0.2248	0.105	0.1686	0.3679	0.2583	0.063	0.142	0.1366	0.1955	0.0706	0.2219	0.1856	0.1089
0.1091	0.1414	0.1011	0.1101	0.0983	0.1091	0.1864	0.0947	0.267	0.1163	0.1387	0.2222	0.08	0.1604	0.1779	0.1803	0.0767	0.188	0.2334	0.1474
0.0732	0.1704	0.1151	0.1183	0.1013	0.1126	0.1816	0.0798	0.0678	0.0776	0.1318	0.0915	0.0981	0.1452	0.1507	0.1322	0.0597	0.1482	0.1742	0.1223
0.0967	0.2195	0.1134	0.1184	0.1054	0.2144	0.112	0.1256	0.0847	0.0745	0.1735	0.1395	0.0905	0.1356	0.0976	0.1048	0.0846	0.2071	0.2037	0.0528
0.1039	0.3147	0.1317	0.2133	0.1089	0.1838	0.0935	0.1336	0.0754	0.1019	0.221	0.1175	0.0743	0.154	0.1645	0.0932	0.0824	0.2123	0.2766	0.0717
0.189	0.3184	0.0635	0.1173	0.1115	0.0971	0.1119	0.0844	0.0891	0.0938	0.1035	0.1463	0.0891	0.1908	0.2376	0.0991	0.0727	0.0746	0.241	0.0711
0.0686	0.1461	0.0851	0.1074	0.0606	0.1514	0.2707	0.1061	0.1139	0.0776	0.0717	0.1281	0.0523	0.0953	0.1551	0.1089	0.0576	0.0947	0.1713	0.1058
0.1389	0.1523	0.1542	0.1526	0.1249	0.138	0.1481	0.13	0.2536	0.1238	0.1667	0.1894	0.0662	0.1185	0.0729	0.0581	0.0892	0.2487	0.2219	0.066
0.2392	0.1553	0.1454	0.1695	0.1575	0.1236	0.1608	0.1075	0.2376	0.1102	0.1423	0.1359	0.0938	0.2339	0.118	0.0571	0.1087	0.2641	0.1995	0.0852
0.1476	0.1906	0.0976	0.2372	0.1062	0.1217	0.524	0.0838	0.3615	0.0789	0.0958	0.156	0.096	0.2258	0.2195	0.0949	0.1492	0.1395	0.0774	0.0383
0.1603	0.112	0.0848	0.1565	0.0731	0.15	0.4088	0.0734	0.5361	0.1045	0.1033	0.1989	0.1039	0.2046	0.2239	0.1689	0.1573	0.1695	0.0948	0.0406
0.2148	0.0918	0.1065	0.1992	0.1037	0.2122	0.6359	0.1029	0.622	0.2343	0.0999	0.2054	0.1409	0.2684	0.2388	0.1667	0.1396	0.3159	0.1156	0.0335
0.1279	0.1926	0.2102	0.2478	0.1105	0.1994	1.8875	0.1286	0.8518	0.1219	0.1324	0.2312	0.098	0.2424	0.1388	0.0936	0.1102	0.2347	0.1204	0.097
0.183	0.3743	0.203	0.2231	0.1317	0.1946	0.7619	0.135	0.9434	0.1133	0.1844	0.426	0.0784	0.1647	0.191	0.1147	0.1202	0.1701	0.1984	0.2242
0.1431	0.2007	0.082	0.112	0.1967	0.1031	0.844	0.0902	1.1779	0.1407	0.1214	0.1188	0.0865	0.1268	0.0993	0.0752	0.1431	0.1312	0.0688	0.0759
0.1645	0.158	0.2162	0.2199	0.0968	0.1289	0.7182	0.2411	1.7228	0.1508	0.1954	0.1023	0.1569	0.2436	0.1026	0.0762	0.1462	0.3181	0.1355	0.0778
0.1025	0.1691	0.3335	0.2542	0.2541	0.3015	0.3525	0.1628	0.7511	0.2418	0.2068	0.2317	0.1978	0.3188	0.0926	0.0679	0.1172	0.2965	0.0892	0.0431
0.2047	0.0979	0.2688	0.3319	0.1971	0.2493	0.3475	0.1281	0.6642	0.214	0.1995	0.192	0.1493	0.2897	0.0441	0.0497	0.1855	0.2174	0.0988	0.0377
0.1432	0.0812	0.2451	0.4069	0.1624	0.1247	0.2793	0.1255	0.3359	0.2227	0.3089	0.2503	0.1527	0.1857	0.0946	0.1239	0.1633	0.1594	0.1326	0.0902
0.1072	0.1131	0.1255	0.2078	0.0554	0.1193	0.0615	0.0466	0.2623	0.1354	0.3773	0.1962	0.0558	0.1965	0.0649	0.0851	0.1046	0.16	0.197	0.0575
0.1588	0.2237	0.0817	0.3031	0.1291	0.1577	0.0555	0.1636	0.1574	0.2074	0.1493	0.1913	0.2237	0.2498	0.0807	0.1037	0.3133	0.1946	0.2223	0.0476
0.1092	0.1909	0.1236	0.1465	0.1052	0.2035	0.1335	0.1902	0.0791	0.1068	0.2004	0.1441	0.2329	0.2301	0.1066	0.0747	0.2687	0.2172	0.1699	0.0411
0.1846	0.1216	0.0643	0.1832	0.0682	0.0534	0.1	0.047	0.0931	0.1004	0.1509	0.133	0.1389	0.2294	0.1016	0.0932	0.1902	0.2473	0.1331	0.0551
0.1544	0.1518	0.0768	0.2407	0.118	0.1419	0.0613	0.0985	0.12	0.1396	0.1579	0.1227	0.1772	0.3126	0.1037	0.2192	0.1977	0.3673	0.0824	0.0634
0.1376	0.1791	0.068	0.3127	0.0919	0.1056	0.0776	0.0744	0.0912	0.0799	0.11	0.11	0.2009	0.3836	0.1293	0.1861	0.2028	0.4722	0.2018	0.0504
0.13	0.1437	0.13	0.1296	0.1036	0.1636	0.0772	0.0983	0.1396	0.1904	0.1546	0.2112	0.1854	0.2326	0.1335	0.1365	0.1664	0.2698	0.2155	0.068
0.1632	0.1095	0.1789	0.1162	0.1016	0.1821	0.1944	0.0919	0.1662	0.2151	0.1017	0.2689	0.1519	0.1599	0.1087	0.1057	0.1653	0.1739	0.2704	0.1189
0.116	0.0765	0.0631	0.1517	0.1366	0.1055	0.2262	0.1023	0.3398	0.0741	0.1142	0.2732	0.0859	0.1836	0.063	0.0586	0.0884	0.1283	0.1697	0.1407
0.112	0.1533	0.1354	0.14	0.0745	0.1717	0.1702	0.1186	0.3428	0.0871	0.134	0.3475	0.0678	0.0883	0.0523	0.0918	0.0817	0.1371	0.1159	0.1331
0.1445	0.1592	0.1012	0.0857	0.099	0.0931	0.1201	0.0968	0.2082	0.2406	0.0592	0.1229	0.0784	0.1484	0.0673	0.154	0.2679	0.1187	0.1225	0.0453
0.1585	0.1245	0.172	0.1143	0.1037	0.1834	0.1707	0.1212	0.2285	0.106	0.1412	0.0971	0.0723	0.1846	0.0739	0.0946	0.1948	0.1319	0.1189	0.05
0.0978	0.0987	0.2141	0.1731	0.1773	0.1328	0.1074	0.1053	0.0907	0.1542	0.1063	0.1118	0.1327	0.2023	0.0432	0.1033	0.236	0.1509	0.0976	0.0565
0.0776	0.1013	0.0698	0.2043	0.125	0.0845	0.0773	0.0688	0.0895	0.1646	0.0813	0.2362	0.1209	0.1935	0.0561	0.1375	0.2617	0.2386	0.0855	0.08
0.0825	0.1264	0.0626	0.1602	0.1203	0.0808	0.0799	0.1224	0.0859	0.1551	0.0829	0.2384	0.2071	0.2152	0.0848	0.1157	0.3327	0.2439	0.0652	0.0913
0.1476	0.0638	0.0866	0.1812	0.1301	0.0631	0.0816	0.0831	0.1739	0.1274	0.0851	0.264	0.0742	0.1882	0.0984	0.2272	0.2198	0.2129	0.0491	0.0849
0.1707	0.0715	0.0596	0.1226	0.1321	0.0654	0.1041	0.1331	0.2231	0.1468	0.0882	0.168	0.0745	0.2264	0.1745	0.0873	0.1139	0.1159	0.0524	0.1126
0.16	0.2225	0.1874	0.1086	0.1341	0.1078	0.1952	0.2567	0.3185	0.1075	0.1187	0.0985	0.0802	0.2199	0.1621	0.1219	0.0618	0.1142	0.0603	0.0984
0.2464	0.3353	0.4489	0.0725	0.1542	0.1484	0.2198	0.364	0.3932	0.0646	0.1166	0.0818	0.0904	0.0902	0.1078	0.1332	0.067	0.132	0.0843	0.0744
0.0757	0.1161	0.1505	0.0828	0.1478	0.0907	0.251	0.093	0.2007	0.0992	0.0805	0.1041	0.0826	0.1389	0.0955	0.0824	0.0683	0.3443	0.1233	0.0625
0.0615	0.1226	0.093	0.0892	0.0965	0.1	0.2993	0.0859	0.2445	0.0908	0.1034	0.1019	0.0954	0.2731	0.0988	0.0462	0.0689	0.1823	0.1053	0.0679
0.081	0.1754	0.0863	0.1605	0.1167	0.1669	0.3321	0.0905	0.3155	0.088	0.119	0.1604	0.121	0.0848	0.1785	0.0661	0.0743	0.2655	0.09	0.1615
0.162	0.2237	0.1241	0.1959	0.2068	0.2131	0.2855	0.0803	0.2336	0.1254	0.1438	0.19	0.1143	0.1193	0.2113	0.1493	0.0757	0.2909	0.1185	0.2236
0.1107	0.1642	0.0973	0.1688	0.1684	0.1268	0.339	0.1276	0.2558	0.1079	0.1361	0.1752	0.0963	0.191	0.1197	0.1251	0.0726	0.2171	0.1012	0.1444
0.072	0.2013	0.069	0.1423	0.116	0.1745	0.5625	0.0566	0.5878	0.1081	0.156	0.1879	0.0991	0.2112	0.0691	0.1184	0.0954	0.1221	0.1203	0.0711
0.1194	0.2567	0.0849	0.1917	0.1363	0.2302	0.7123	0.1095	0.6116	0.208	0.134	0.2155	0.1241	0.2784	0.0554	0.166	0.092	0.2592	0.1433	0.0808
0.1511	0.3158	0.1087	0.218	0.1194	0.2306	0.4137	0.1611	0.3966	0.3473	0.1902	0.2167	0.1016	0.3294	0.0812	0.1241	0.0857	0.2415	0.1754	0.1176
0.2394	0.2347	0.1291	0.1566	0.2024	0.2108	0.4325	0.2532	0.467	0.4841	0.2726	0.1067	0.3661	0.2748	0.0772	0.0707	0.2797	0.1997	0.1967	0.1384
0.1752	0.1187	0.103	0.1005	0.2354	0.1518	0.4476	0.2347	0.3598	0.2554	0.44	0.0874	0.2256	0.1882	0.3747	0.1077	0.2289	0.2606	0.1221	0.1062
0.2411	0.1809	0.1471	0.1857	0.1989	0.2984	0.3985	0.2398	0.2946	0.3317	0.4897	0.2991	0.1645	0.1767	0.3275	0.1583	0.1387	0.2922	0.2032	0.2199
0.2953	0.1772	0.1047	0.1467	0.1433	0.3165	0.366	0.114	0.249	0.2738	0.2404	0.3108	0.1673	0.1188	0.1176	0.0758	0.2246	0.2009	0.2445	0.1553
0.2567	0.167	0.0664	0.2074	0.1609	0.4978	0.4238	0.1247	0.2465	0.1536	0.2155	0.2979	0.2528	0.5404	0.1329	0.0677	0.2163	0.1494	0.1167	0.0872
0.1274	0.1507	0.1559	0.2264	0.1773	0.1425	0.4114	0.1173	0.3198	0.1183	0.2003	0.3033	0.195	0.4997	0.062	0.0572	0.1206	0.1673	0.121	0.0616
0.1021	0.1671	0.1051	0.1748	0.1123	0.1119	0.3082	0.0758	0.3045	0.1028	0.2534	0.1489	0.1858	0.4175	0.094	0.0694	0.1254	0.1513	0.1267	0.0788
0.1406	0.2095	0.0945	0.152	0.082	0.0727	0.1749	0.042	0.2517	0.0836	0.2231	0.1723	0.1223	0.269	0.09	0.052	0.1608	0.1473	0.0916	0.0378
0.2129	0.3407	0.1448	0.2113	0.2381	0.1695	0.3413	0.0688	0.2884	0.2764	0.2162	0.4497	0.0917	0.3483	0.0739	0.0358	0.2202	0.2617	0.1248	0.0426
0.2448	0.4008	0.0838	0.2125	0.2972	0.1596	0.3568	0.0758	0.2332	0.3232	0.262	0.392	0.0979	0.3981	0.1806	0.0709	0.2914	0.3248	0.2565	0.0822
0.1487	0.1805	0.1296	0.1119	0.1584	0.129	0.1775	0.1475	0.274	0.0862	0.1042	0.22	0.1136	0.2308	0.1808	0.1339	0.0988	0.2095	0.2602	0.0765
0.2058	0.1068	0.1196	0.0911	0.1308	0.0873	0.1333	0.1098	0.2286	0.0617	0.1452	0.1115	0.1159	0.1251	0.1101	0.1175	0.0985	0.1507	0.1822	0.0853
0.2321	0.0819	0.0953	0.0862	0.1255	0.076	0.117	0.1283	0.059	0.0724	0.1055	0.1078	0.1581	0.1946	0.1488	0.1405	0.0964	0.1375	0.1716	0.0808
0.2366	0.0702	0.123	0.0893	0.1226	0.0712	0.0648	0.0832	0.0727	0.0988	0.0707	0.2192	0.1546	0.2411	0.1397	0.1087	0.1132	0.1707	0.1544	0.0556
0.1582	0.066	0.154	0.0853	0.0756	0.0645	0.1378	0.06	0.0663	0.1091	0.0932	0.1594	0.0878	0.1182	0.2042	0.0868	0.07	0.1973	0.1317	0.0626
0.1183	0.099	0.1093	0.066	0.0732	0.1107	0.2005	0.0653	0.103	0.1192	0.1047	0.1225	0.1037	0.1248	0.3072	0.124	0.0801	0.2314	0.1074	0.0986
0.1475	0.1115	0.121	0.092	0.1178	0.1642	0.2364	0.0752	0.1603	0.1094	0.1014	0.1785	0.1339	0.2078	0.25	0.0757	0.1047	0.2576	0.2185	0.0808
0.1503	0.1068	0.1271	0.1518	0.1171	0.0846	0.256	0.1079	0.2005	0.1118	0.1078	0.1889	0.1748	0.2377	0.1436	0.0618	0.1109	0.324	0.1449	0.0886
0.111	0.0946	0.145	0.1487	0.1008	0.0865	0.277	0.1078	0.2451	0.0873	0.101	0.1384	0.1392	0.1853	0.0603	0.0908	0.111	0.2522	0.1868	0.098
0.1113	0.103	0.1031	0.0691	0.1017	0.0716	0.4507	0.07	0.3716	0.1073	0.0869	0.2787	0.082	0.1494	0.1038	0.0965	0.1257	0.2479	0.1987	0.1065
0.1871	0.1516	0.0949	0.1655	0.1595	0.1323	0.4106	0.0857	0.3888	0.1907	0.1082	0.269	0.1252	0.3	0.1509	0.1182	0.1597	0.52	0.1797	0.0841
0.248	0.3177	0.1432	0.2729	0.246	0.1389	0.2448	0.1136	0.2077	0.4466	0.1066	0.1626	0.1395	0.3691	0.1237	0.1557	0.2341	0.5023	0.1777	0.1166
0.248	0.4	0.1337	0.2366	0.2305	0.1111	0.1987	0.1192	0.1647	0.5006	0.0941	0.2781	0.12	0.3249	0.1523	0.1868	0.1951	0.4993	0.2758	0.1628
0.0806	0.2177	0.2093	0.1522	0.1872	0.0973	0.1307	0.1021	0.4688	0.1858	0.051	0.2664	0.0589	0.1277	0.1098	0.1321	0.1304	0.3995	0.2096	0.1223
0.1022	0.3514	0.2115	0.0947	0.1841	0.0898	0.1409	0.0999	0.4829	0.2564	0.1065	0.272	0.0727	0.164	0.1494	0.2361	0.1048	0.6338	0.3419	0.114
0.1259	0.3091	0.214	0.0782	0.2115	0.1136	0.1314	0.1953	0.1987	0.2347	0.1458	0.2561	0.0777	0.1741	0.1302	0.204	0.191	0.2908	0.3361	0.207
0.1542	0.2397	0.1418	0.121	0.2001	0.1605	0.1382	0.1388	0.2009	0.2407	0.1383	0.1672	0.0775	0.1802	0.0945	0.1366	0.4291	0.3475	0.3269	0.0793
0.2683	0.3234	0.2419	0.1791	0.1847	0.2297	0.0914	0.2657	0.1482	0.2607	0.1213	0.2459	0.1278	0.3426	0.1894	0.1397	0.2352	0.3586	0.3633	0.0979
0.2152	0.3704	0.1573	0.1816	0.2135	0.275	0.0891	0.2769	0.1282	0.2502	0.1338	0.2443	0.1235	0.4474	0.117	0.0962	0.2325	0.1618	0.3424	0.0856
0.2196	0.2479	0.1199	0.0978	0.1947	0.2619	0.1669	0.1818	0.1348	0.2806	0.1567	0.2222	0.1706	0.3614	0.0891	0.0998	0.2953	0.1312	0.138	0.095
0.1301	0.2289	0.2078	0.1949	0.1763	0.1649	0.1407	0.1645	0.2238	0.1199	0.1615	0.2595	0.3007	0.2636	0.1145	0.2038	0.3053	0.1248	0.1432	0.0471
0.3218	0.1876	0.1523	0.1272	0.1252	0.1868	0.3324	0.1333	0.3093	0.1398	0.1248	0.3435	0.1214	0.1303	0.118	0.1328	0.1216	0.1079	0.1919	0.0421
0.2814	0.182	0.1754	0.1667	0.1927	0.1975	0.174	0.1643	0.3515	0.1517	0.1224	0.172	0.1245	0.1296	0.2987	0.1274	0.112	0.1336	0.1782	0.1513
0.1641	0.1212	0.0976	0.1393	0.1597	0.2394	0.2422	0.1141	0.1701	0.3294	0.1417	0.1298	0.1051	0.1574	0.1147	0.0586	0.2474	0.2212	0.1711	0.12
0.1396	0.1073	0.0904	0.119	0.1513	0.259	0.2773	0.0957	0.2908	0.221	0.1355	0.1371	0.109	0.1299	0.0877	0.0798	0.177	0.2441	0.2582	0.1304
0.0735	0.0667	0.0773	0.129	0.1482	0.1175	0.485	0.0874	0.4409	0.0831	0.1407	0.141	0.0892	0.132	0.084	0.0753	0.1624	0.2405	0.2119	0.033
0.0723	0.1308	0.255	0.1182	0.1775	0.1131	0.7865	0.1785	0.1711	0.1115	0.2216	0.1134	0.0985	0.1134	0.1499	0.0899	0.1853	0.1551	0.158	0.0489
0.0846	0.1776	0.2057	0.1064	0.1974	0.086	0.5893	0.2049	0.1702	0.1237	0.2426	0.0729	0.1103	0.1029	0.1545	0.0643	0.1717	0.1172	0.1763	0.0667
0.0945	0.1389	0.1054	0.1455	0.133	0.0772	1.5564	0.124	0.2766	0.0821	0.1475	0.1351	0.0784	0.0783	0.0586	0.0736	0.1695	0.1525	0.1495	0.0504
0.1257	0.1315	0.1206	0.177	0.0881	0.0627	1.1188	0.1257	0.5148	0.0967	0.1276	0.2212	0.0838	0.1204	0.0942	0.2094	0.1737	0.2151	0.131	0.0356
0.1103	0.1634	0.0761	0.1773	0.1037	0.1142	0.8922	0.1584	0.399	0.1111	0.1691	0.1264	0.1062	0.1809	0.0949	0.0538	0.1692	0.2991	0.105	0.0648
0.0929	0.1609	0.0476	0.1916	0.1266	0.1175	1.1583	0.1466	0.4834	0.1027	0.2072	0.1124	0.1206	0.1728	0.1227	0.0953	0.1883	0.2396	0.1196	0.0755
0.0899	0.1208	0.0938	0.1436	0.0914	0.0545	2.1646	0.0896	0.6676	0.0674	0.1078	0.2329	0.0893	0.0972	0.1153	0.1221	0.1689	0.2148	0.1619	0.0579
0.0769	0.1007	0.0703	0.0851	0.0759	0.0539	1.3393	0.0892	0.8326	0.079	0.0697	0.0835	0.0854	0.1302	0.0997	0.0932	0.1413	0.1968	0.1925	0.0478
0.1169	0.1122	0.0673	0.1285	0.094	0.0683	0.8245	0.0596	0.4991	0.0744	0.0883	0.0829	0.1212	0.1341	0.0858	0.159	0.128	0.1685	0.1493	0.157
0.1143	0.1062	0.0633	0.1325	0.17	0.047	0.5627	0.0443	0.6206	0.0685	0.0998	0.1581	0.1517	0.1381	0.1265	0.1611	0.1136	0.2106	0.2204	0.1345
0.1165	0.1065	0.0941	0.085	0.1354	0.0844	0.8088	0.0897	0.4964	0.1052	0.1656	0.1545	0.1548	0.1775	0.1333	0.1479	0.1231	0.1744	0.1871	0.1395
0.1577	0.1011	0.169	0.0527	0.2175	0.087	0.8734	0.0907	0.432	0.1682	0.1826	0.1018	0.1321	0.1794	0.0957	0.1108	0.1321	0.1766	0.193	0.1447
0.1469	0.0963	0.1184	0.1115	0.1503	0.1028	0.4078	0.1036	0.2916	0.1445	0.2557	0.2498	0.1249	0.1421	0.046	0.099	0.1181	0.2193	0.2178	0.0836
0.1209	0.161	0.1749	0.1869	0.1216	0.1766	0.311	0.0842	0.2794	0.1111	0.1414	0.1651	0.1198	0.1698	0.1183	0.1179	0.1213	0.2132	0.3415	0.0789
0.0806	0.1474	0.106	0.1161	0.1313	0.2212	0.2033	0.1315	0.1298	0.0888	0.1321	0.1059	0.1697	0.1958	0.1594	0.1082	0.1082	0.3149	0.3754	0.07
0.0951	0.1042	0.1288	0.1263	0.1276	0.199	0.3541	0.1419	0.1553	0.0587	0.1557	0.1181	0.096	0.1398	0.0659	0.0558	0.105	0.3223	0.1985	0.0681
0.111	0.0797	0.1405	0.0633	0.1288	0.1638	0.2136	0.0784	0.1539	0.06	0.1884	0.1086	0.0919	0.268	0.0641	0.0831	0.2097	0.3035	0.2099	0.0813
0.1076	0.2155	0.177	0.1642	0.2087	0.1318	0.2507	0.2232	0.2355	0.0976	0.0754	0.1141	0.1859	0.3202	0.1085	0.065	0.2196	0.8894	0.2846	0.0888
0.2435	0.1797	0.2136	0.2495	0.2775	0.2235	0.4109	0.1332	0.2233	0.1993	0.3328	0.2033	0.1024	0.2805	0.1231	0.1178	0.2166	0.3716	0.2215	0.137
0.2661	0.1427	0.1628	0.1874	0.1712	0.1543	0.6129	0.1454	0.183	0.1364	0.3286	0.229	0.0931	0.2188	0.1546	0.139	0.2176	0.2919	0.2772	0.0626
0.2005	0.154	0.1187	0.0949	0.1116	0.1149	0.3772	0.1387	0.0856	0.0987	0.2513	0.387	0.1043	0.1285	0.1126	0.0941	0.155	0.1954	0.2766	0.0655
0.1338	0.1186	0.0937	0.0875	0.1103	0.1124	0.1355	0.069	0.082	0.127	0.2561	0.3816	0.1761	0.1521	0.0824	0.0596	0.1217	0.1968	0.1887	0.047
0.1646	0.1376	0.1547	0.1388	0.1775	0.1224	0.1375	0.1417	0.0772	0.1192	0.1579	0.2656	0.204	0.178	0.1515	0.0698	0.1014	0.1317	0.1945	0.0996
0.2547	0.1699	0.202	0.193	0.1337	0.1466	0.1145	0.2247	0.0961	0.1733	0.2076	0.4362	0.1493	0.249	0.0616	0.0999	0.127	0.1375	0.2751	0.1115
0.242	0.1623	0.116	0.2271	0.1789	0.1037	0.2492	0.1736	0.0762	0.1641	0.1679	0.3611	0.1323	0.3251	0.0745	0.1071	0.1068	0.2427	0.2888	0.07
0.1264	0.1557	0.1618	0.155	0.1315	0.1069	0.2327	0.1219	0.1637	0.1179	0.1968	0.3087	0.1564	0.2021	0.0944	0.1822	0.1042	0.1544	0.1689	0.0648
0.1307	0.1459	0.1455	0.151	0.0733	0.0754	0.1864	0.1381	0.2504	0.1719	0.1926	0.2574	0.1618	0.1517	0.2373	0.0697	0.2214	0.1727	0.174	0.0667
0.128	0.3367	0.1729	0.172	0.0948	0.0863	0.1902	0.1405	0.3381	0.2222	0.228	0.3661	0.3878	0.4166	0.1532	0.1719	0.33	0.1737	0.3263	0.0564
0.1245	0.2996	0.1428	0.1204	0.0693	0.0971	0.2769	0.1423	0.204	0.1021	0.0716	0.3231	0.1728	0.1619	0.0982	0.1155	0.3403	0.16	0.4624	0.0956
0.1094	0.2403	0.1766	0.1033	0.0763	0.1038	0.313	0.1281	0.3648	0.1365	0.0847	0.3594	0.1684	0.1698	0.1122	0.0694	0.1795	0.1903	0.2144	0.1185
0.1171	0.16	0.173	0.0965	0.0499	0.1201	0.3136	0.0986	0.6382	0.0829	0.1444	0.2617	0.1	0.0977	0.0872	0.1129	0.0805	0.1873	0.1947	0.0847
0.1435	0.1905	0.1683	0.1313	0.0652	0.1207	0.3665	0.0675	0.5179	0.0641	0.1699	0.1532	0.0829	0.0572	0.0809	0.0879	0.0701	0.173	0.2053	0.0789
0.1802	0.1498	0.101	0.1787	0.1051	0.1582	0.4686	0.1065	0.5774	0.1342	0.2755	0.1013	0.0969	0.1072	0.1108	0.1619	0.1193	0.1749	0.1551	0.1573
0.1546	0.1171	0.1465	0.2032	0.1308	0.1073	0.3238	0.0597	0.4769	0.1488	0.2234	0.1358	0.0965	0.1274	0.1046	0.0961	0.0945	0.1456	0.1547	0.0927
0.18	0.1759	0.1986	0.1753	0.1978	0.1128	0.2258	0.0632	0.249	0.2644	0.2084	0.2759	0.128	0.1522	0.1301	0.0693	0.2016	0.1854	0.1195	0.1441
0.0813	0.0889	0.1282	0.0699	0.1105	0.1211	0.2569	0.0924	0.2552	0.0783	0.1711	0.2584	0.04	0.1435	0.103	0.0719	0.0931	0.0868	0.1482	0.1494
0.0902	0.0999	0.1421	0.0953	0.0924	0.1423	0.3638	0.1277	0.2063	0.0656	0.1511	0.1544	0.0657	0.142	0.1117	0.1253	0.1192	0.1189	0.151	0.2374
0.0749	0.0695	0.198	0.0698	0.0791	0.068	0.1731	0.0473	0.1415	0.0549	0.2028	0.1414	0.0664	0.0939	0.0766	0.0689	0.1	0.1035	0.1398	0.0825
0.2067	0.2035	0.3041	0.2146	0.2348	0.2144	0.2074	0.146	0.3549	0.1817	0.2817	0.241	0.159	0.1513	0.1071	0.1054	0.246	0.2182	0.068	0.1279
0.2865	0.2238	0.3352	0.2533	0.2625	0.2282	0.2615	0.1878	0.3333	0.2049	0.2979	0.2739	0.2263	0.2193	0.191	0.1825	0.3524	0.2999	0.0894	0.2072
0.0755	0.2145	0.1217	0.1078	0.1356	0.1359	0.243	0.211	0.2624	0.1501	0.0996	0.2599	0.0739	0.2241	0.114	0.1369	0.1082	0.1456	0.1285	0.2107
0.1139	0.1298	0.2351	0.2419	0.1312	0.1867	0.4259	0.1588	0.1692	0.1399	0.1168	0.2394	0.0814	0.1133	0.1191	0.0624	0.1139	0.1605	0.1289	0.1259
0.1276	0.1616	0.1669	0.1833	0.0731	0.2017	0.1136	0.2638	0.1111	0.1078	0.2848	0.1246	0.1324	0.2094	0.3358	0.1253	0.1249	0.163	0.3056	0.3137
0.1259	0.1382	0.1475	0.165	0.0924	0.1845	0.1677	0.1542	0.1499	0.1163	0.111	0.1603	0.1231	0.3243	0.179	0.1362	0.1212	0.2446	0.1088	0.1305
0.0939	0.3136	0.2368	0.2084	0.1694	0.1719	0.2413	0.1732	0.1931	0.2465	0.1593	0.1879	0.1382	0.5519	0.1766	0.1673	0.1783	0.2677	0.1161	0.1347
0.1047	0.2082	0.3526	0.3264	0.3551	0.102	0.1945	0.3027	0.1742	0.3693	0.1646	0.2514	0.5296	0.4498	0.0999	0.1864	0.367	0.4676	0.3413	0.0555
0.0762	0.1837	0.3894	0.3019	0.3951	0.2173	0.0744	0.3068	0.1454	0.4447	0.1602	0.2657	0.5323	0.3869	0.0815	0.2751	0.3539	0.5166	0.3733	0.0631
0.1069	0.1892	0.3038	0.1622	0.254	0.2031	0.1148	0.1998	0.1542	0.2611	0.0829	0.1871	0.6223	0.3674	0.1036	0.1779	0.1035	0.1721	0.7401	0.095
0.2402	0.209	0.2043	0.2818	0.2518	0.1912	0.1014	0.1672	0.1224	0.2599	0.0938	0.2363	0.4592	0.2623	0.0654	0.2033	0.244	0.3616	0.4643	0.1815
0.2029	0.2507	0.2174	0.1329	0.2575	0.2003	0.1152	0.1671	0.1167	0.2045	0.101	0.3054	0.1684	0.4892	0.0705	0.1254	0.17	0.1917	0.1755	0.1067
0.1157	0.1381	0.1984	0.1571	0.154	0.1352	0.1401	0.3509	0.0776	0.1731	0.084	0.4515	0.2013	0.1638	0.0949	0.0885	0.1118	0.1178	0.2243	0.1045
0.2333	0.1528	0.4032	0.1883	0.5019	0.3345	0.1238	0.1565	0.0869	0.3308	0.1607	0.3225	0.1609	0.1827	0.153	0.1393	0.0878	0.1724	0.2093	0.1283
0.2722	0.2376	0.4847	0.2132	0.5955	0.3849	0.0823	0.1118	0.077	0.4083	0.1967	0.4679	0.1862	0.2473	0.0934	0.0668	0.0988	0.2381	0.2247	0.1039
0.2323	0.2351	0.3059	0.1855	0.3326	0.191	0.1155	0.1506	0.0936	0.2493	0.2068	0.2259	0.188	0.2361	0.1178	0.0955	0.1686	0.2139	0.155	0.1254
0.2625	0.2045	0.2632	0.2018	0.3221	0.1396	0.2066	0.1884	0.2023	0.2416	0.2501	0.1936	0.2334	0.2826	0.1051	0.1161	0.1696	0.2188	0.2117	0.1291
0.2043	0.1594	0.288	0.1458	0.2405	0.1539	0.1636	0.162	0.1526	0.1702	0.1541	0.173	0.1747	0.204	0.1135	0.1132	0.0998	0.2293	0.2102	0.0979
0.2685	0.1718	0.3211	0.1321	0.155	0.1416	0.2576	0.1161	0.1879	0.1155	0.1659	0.2617	0.1857	0.1865	0.0772	0.119	0.1742	0.2413	0.1588	0.123
0.2671	0.1932	0.169	0.076	0.1052	0.1366	0.3292	0.0947	0.1746	0.0858	0.2081	0.2103	0.2694	0.2009	0.0946	0.0856	0.1722	0.2456	0.1072	0.071
0.252	0.1901	0.1355	0.0943	0.0828	0.0881	0.2585	0.135	0.1523	0.0935	0.1522	0.2914	0.2516	0.1844	0.0697	0.0933	0.0836	0.3703	0.161	0.0797
0.186	0.0932	0.0799	0.0727	0.078	0.0889	0.183	0.0791	0.1909	0.0974	0.1217	0.3299	0.14	0.1801	0.0706	0.1852	0.0997	0.2808	0.1389	0.0881
0.1886	0.1431	0.1232	0.1285	0.0995	0.0981	0.1865	0.0964	0.1397	0.1103	0.0925	0.4965	0.1115	0.1025	0.126	0.1751	0.1354	0.1146	0.138	0.0948
0.285	0.2204	0.2058	0.1212	0.1228	0.1217	0.2019	0.1336	0.182	0.1532	0.1683	0.2264	0.0933	0.0835	0.181	0.2771	0.1189	0.1626	0.1428	0.131
0.2164	0.1761	0.2114	0.1743	0.1221	0.1378	0.233	0.1138	0.2735	0.1619	0.1568	0.176	0.0975	0.2261	0.3464	0.1898	0.1796	0.2008	0.277	0.1857
0.2158	0.0535	0.1424	0.1755	0.0794	0.1688	0.2812	0.0761	0.4235	0.0786	0.106	0.1025	0.0883	0.2608	0.0986	0.0796	0.1348	0.1583	0.2358	0.18
0.271	0.0789	0.0832	0.1288	0.0856	0.1023	0.3251	0.0785	0.4561	0.1029	0.0664	0.1014	0.1196	0.2024	0.0913	0.0913	0.096	0.1291	0.1571	0.1195
0.6175	0.1125	0.1292	0.1203	0.1001	0.1232	0.2016	0.1194	0.399	0.1406	0.0779	0.098	0.1021	0.2282	0.1143	0.0965	0.095	0.1177	0.1314	0.1115
0.7056	0.1451	0.1721	0.1561	0.1091	0.1606	0.1951	0.1111	0.3882	0.1953	0.1146	0.149	0.0853	0.2617	0.1375	0.0811	0.1661	0.3188	0.1082	0.0773
0.6043	0.1279	0.1394	0.1872	0.1653	0.1818	0.9791	0.1043	0.4284	0.1658	0.0857	0.2128	0.072	0.0966	0.0894	0.0828	0.1585	0.2022	0.1229	0.0745
0.1843	0.1497	0.1483	0.1831	0.1767	0.2027	0.147	0.1432	0.2286	0.1896	0.2215	0.1836	0.247	0.1544	0.1438	0.0712	0.2068	0.1629	0.1376	0.0918
0.1785	0.2291	0.1566	0.1436	0.2057	0.1834	0.1152	0.141	0.1678	0.1651	0.2013	0.2009	0.1693	0.1425	0.238	0.0984	0.1968	0.2359	0.2617	0.1577
0.2413	0.2718	0.088	0.2322	0.3555	0.1073	0.0956	0.1166	0.1276	0.1145	0.0859	0.2527	0.2012	0.2301	0.1696	0.1098	0.145	0.2598	0.2963	0.1267
0.1209	0.162	0.1902	0.1339	0.1638	0.132	0.1343	0.146	0.1266	0.0754	0.1549	0.22	0.0899	0.2441	0.0739	0.1313	0.1145	0.2405	0.1864	0.0793
0.0785	0.144	0.2	0.1024	0.1177	0.1529	0.1785	0.1318	0.1376	0.0807	0.1655	0.213	0.0834	0.2211	0.114	0.1343	0.1189	0.1235	0.1502	0.1027
0.114	0.076	0.1355	0.1085	0.0836	0.1743	0.1423	0.1101	0.1475	0.228	0.1432	0.1323	0.0901	0.193	0.1406	0.1706	0.1342	0.1634	0.0949	0.1892
0.1535	0.1044	0.1506	0.1065	0.1366	0.1824	0.1935	0.1321	0.0833	0.2251	0.225	0.1453	0.099	0.2798	0.1177	0.1813	0.1097	0.2238	0.12	0.2059
0.1403	0.1289	0.23	0.1208	0.1292	0.1543	0.2292	0.1818	0.0971	0.164	0.1915	0.199	0.0787	0.2502	0.2024	0.177	0.0902	0.2387	0.1245	0.1871
0.1167	0.2424	0.2974	0.1235	0.1604	0.1407	0.2405	0.2259	0.0877	0.2418	0.1571	0.2108	0.0837	0.4086	0.1517	0.1286	0.2567	0.3543	0.1327	0.1691
0.1403	0.2287	0.1579	0.1519	0.1356	0.1061	0.0785	0.223	0.1038	0.2054	0.1319	0.1206	0.0815	0.3225	0.1185	0.131	0.1851	0.2171	0.1221	0.0716
0.1145	0.1021	0.171	0.1301	0.0896	0.1234	0.108	0.1586	0.2172	0.0636	0.1617	0.1373	0.0831	0.2248	0.0506	0.1045	0.1245	0.1441	0.0924	0.0686
0.1058	0.1441	0.1052	0.0883	0.1552	0.0927	0.078	0.1436	0.0894	0.0631	0.1603	0.1458	0.102	0.2967	0.092	0.0506	0.1218	0.1791	0.1527	0.0464
0.1062	0.131	0.1316	0.1255	0.1297	0.0736	0.1564	0.1171	0.1221	0.1084	0.089	0.1372	0.1058	0.2371	0.1213	0.0964	0.1146	0.1696	0.1547	0.059
0.1078	0.1347	0.05	0.1597	0.1177	0.0675	0.1617	0.0652	0.1102	0.0809	0.0856	0.0963	0.0868	0.2783	0.0718	0.0857	0.1219	0.1254	0.1458	0.0466
0.0594	0.0976	0.0567	0.1741	0.1204	0.0687	0.1307	0.0786	0.1602	0.0608	0.2191	0.2006	0.0817	0.2454	0.0644	0.0757	0.1503	0.1483	0.1348	0.052
0.0699	0.1336	0.0456	0.11	0.0821	0.0987	0.1841	0.0945	0.2002	0.0503	0.2142	0.1386	0.0532	0.2028	0.0659	0.0787	0.077	0.129	0.1678	0.0633
0.0612	0.0843	0.1168	0.1209	0.0904	0.1049	0.1477	0.1012	0.2274	0.0813	0.202	0.1142	0.0767	0.1906	0.1442	0.1061	0.1052	0.2125	0.1274	0.046
0.0752	0.1916	0.1546	0.2025	0.1943	0.1935	0.2314	0.1745	0.2823	0.0988	0.1175	0.1307	0.1158	0.2127	0.1167	0.1709	0.1946	0.243	0.1625	0.0548
0.1561	0.1507	0.1627	0.138	0.1842	0.166	0.2564	0.0811	0.2364	0.1769	0.1345	0.213	0.0954	0.1672	0.1147	0.1857	0.1486	0.2767	0.1141	0.0494
0.1407	0.2459	0.1587	0.1056	0.1607	0.0762	0.3135	0.0775	0.302	0.1261	0.0905	0.2025	0.1418	0.1733	0.1423	0.0785	0.1565	0.2949	0.1165	0.0525
0.1246	0.2276	0.1551	0.1034	0.182	0.1302	0.3566	0.1784	0.3894	0.1352	0.1292	0.1348	0.1043	0.1658	0.1976	0.0632	0.1582	0.1426	0.122	0.0523
0.1983	0.118	0.0708	0.0747	0.0956	0.0686	0.4003	0.1626	0.1909	0.107	0.1488	0.079	0.0912	0.2335	0.2075	0.1079	0.1309	0.1207	0.0704	0.1072
0.1446	0.1259	0.138	0.0869	0.1253	0.0852	0.4678	0.1302	0.1754	0.1105	0.099	0.118	0.1	0.1416	0.1844	0.052	0.0967	0.1378	0.072	0.0734
0.1359	0.0964	0.1513	0.0705	0.1316	0.1001	0.4238	0.1391	0.187	0.1158	0.1427	0.0773	0.1367	0.2243	0.1589	0.0256	0.1695	0.1827	0.0429	0.0309
0.1198	0.3164	0.1718	0.1274	0.1665	0.1153	0.2589	0.138	0.1713	0.2438	0.1509	0.1313	0.1561	0.213	0.1813	0.0812	0.1877	0.255	0.0624	0.0841
0.1394	0.1937	0.1635	0.1032	0.1455	0.0827	0.1522	0.1445	0.1753	0.2069	0.1341	0.115	0.1215	0.1679	0.1227	0.0638	0.1631	0.1514	0.0701	0.0646
0.166	0.1608	0.0995	0.1272	0.2812	0.1446	0.193	0.1794	0.1094	0.3694	0.189	0.1246	0.1436	0.299	0.0908	0.0923	0.2696	0.265	0.044	0.0934
0.3211	0.2396	0.1919	0.1704	0.1892	0.1629	0.1408	0.2393	0.1286	0.3244	0.183	0.2831	0.1881	0.2627	0.1686	0.1063	0.2809	0.2495	0.1217	0.0758
0.2989	0.2473	0.2488	0.3001	0.1448	0.2183	0.1291	0.2416	0.1136	0.3447	0.2836	0.3841	0.3341	0.3608	0.2291	0.0942	0.298	0.1641	0.2247	0.0836
0.398	0.2714	0.4036	0.4282	0.0687	0.2974	0.1142	0.3334	0.1453	0.7229	0.3885	0.5055	0.4407	0.3569	0.2143	0.0716	0.3599	0.2245	0.2169	0.1301
0.2805	0.1838	0.2469	0.3637	0.072	0.2128	0.2076	0.1991	0.1521	0.4673	0.2914	0.3757	0.3334	0.3092	0.1509	0.091	0.2665	0.1558	0.162	0.0443
0.2146	0.1469	0.1369	0.2826	0.0795	0.1583	0.1165	0.1593	0.1334	0.3418	0.2089	0.2071	0.3097	0.2694	0.1877	0.1398	0.2324	0.1308	0.1339	0.057
0.1312	0.1897	0.1693	0.1576	0.096	0.1367	0.1307	0.1283	0.1763	0.218	0.1628	0.2191	0.1784	0.1631	0.1344	0.1582	0.1229	0.0929	0.2177	0.1095
0.1284	0.1075	0.1113	0.1237	0.1085	0.1242	0.2273	0.1023	0.1772	0.1561	0.1343	0.1788	0.1245	0.1958	0.0893	0.1918	0.1147	0.1154	0.2239	0.0526
0.1176	0.0835	0.1735	0.1117	0.1188	0.1304	0.253	0.1056	0.2695	0.157	0.1013	0.1549	0.1258	0.153	0.0766	0.2288	0.1017	0.1448	0.179	0.0568
0.1315	0.1695	0.1926	0.1385	0.1071	0.1695	0.2364	0.1215	0.2985	0.1392	0.1359	0.1461	0.1338	0.1773	0.0885	0.0866	0.1457	0.1811	0.148	0.07
0.1808	0.1422	0.1216	0.1434	0.1864	0.1593	0.2839	0.0983	0.3914	0.1171	0.2302	0.2248	0.0852	0.1798	0.0612	0.0992	0.1386	0.165	0.1483	0.0362
0.1529	0.0856	0.1242	0.084	0.2073	0.2044	0.6038	0.1272	0.4433	0.2122	0.1759	0.2919	0.1032	0.1526	0.0691	0.094	0.109	0.1758	0.1606	0.0677
0.1757	0.1036	0.0957	0.0742	0.137	0.2775	0.334	0.1269	0.3023	0.2055	0.254	0.3231	0.072	0.1153	0.0695	0.0824	0.0989	0.1752	0.1848	0.0668
0.2205	0.1892	0.1819	0.1041	0.1119	0.2031	0.2856	0.1006	0.1851	0.1982	0.2579	0.1956	0.092	0.1198	0.1029	0.0601	0.1004	0.2215	0.3656	0.0324
0.259	0.2027	0.2122	0.2491	0.4005	0.2303	0.1827	0.1487	0.2372	0.2678	0.3676	0.3527	0.1581	0.1342	0.0901	0.2313	0.1387	0.4895	0.5361	0.0468
0.13	0.128	0.1217	0.1867	0.2275	0.2214	0.1802	0.1001	0.2046	0.2674	0.195	0.3618	0.1264	0.1044	0.0612	0.2442	0.1073	0.3832	0.4138	0.0473
0.1254	0.164	0.1446	0.1653	0.1421	0.1989	0.2016	0.1321	0.0538	0.2092	0.1827	0.1795	0.1012	0.1866	0.0447	0.1671	0.1378	0.5971	0.1687	0.0438
0.1772	0.2577	0.1586	0.2439	0.1412	0.2325	0.2463	0.1688	0.0702	0.2516	0.1876	0.1671	0.082	0.363	0.0599	0.1041	0.0972	0.9021	0.1596	0.0858
0.1183	0.2214	0.1275	0.056	0.1191	0.1669	0.2703	0.1173	0.0677	0.1197	0.191	0.2237	0.0713	0.2787	0.0749	0.0861	0.0958	0.2993	0.1721	0.0583
0.109	0.1486	0.155	0.1745	0.1204	0.1423	0.1548	0.1395	0.0954	0.0915	0.1702	0.1638	0.1325	0.2507	0.0623	0.0789	0.1243	0.2585	0.3496	0.0176
0.0747	0.1859	0.1413	0.1139	0.0849	0.1305	0.2012	0.1535	0.1065	0.1306	0.0961	0.1676	0.1594	0.2151	0.0633	0.0702	0.1178	0.2564	0.3437	0.0291
0.0753	0.2026	0.1337	0.1093	0.153	0.1643	0.1798	0.1244	0.0719	0.1227	0.1792	0.1871	0.1859	0.2331	0.1115	0.0603	0.1477	0.3526	0.389	0.0598
0.1051	0.165	0.124	0.1302	0.2247	0.1504	0.2197	0.1382	0.1415	0.1993	0.1182	0.2272	0.1255	0.169	0.1285	0.0626	0.1608	0.2526	0.386	0.0621
0.1086	0.1667	0.1037	0.1123	0.1633	0.1713	0.2735	0.1607	0.2181	0.1879	0.1982	0.3023	0.1599	0.166	0.1286	0.1036	0.1448	0.2888	0.4744	0.0781
0.1139	0.1322	0.0876	0.079	0.14	0.1798	0.3685	0.0909	0.2067	0.2023	0.2644	0.2392	0.1221	0.1904	0.1066	0.0858	0.1156	0.2642	0.3259	0.0686
0.1772	0.2294	0.2793	0.2286	0.3101	0.3687	0.2182	0.1718	0.2687	0.2397	0.3856	0.281	0.1061	0.2027	0.1115	0.0949	0.2059	0.1798	0.3485	0.0857
0.1998	0.204	0.2129	0.0796	0.1699	0.2245	0.2357	0.3031	0.2875	0.1967	0.2901	0.2299	0.1481	0.2438	0.0718	0.0756	0.1776	0.1256	0.2042	0.0336
0.327	0.2071	0.1687	0.1351	0.1165	0.1891	0.171	0.1908	0.1853	0.1454	0.6106	0.4396	0.2319	0.195	0.0521	0.0618	0.3088	0.2106	0.1365	0.124
0.1691	0.1621	0.1401	0.0969	0.1191	0.1387	0.5047	0.1559	0.217	0.1586	0.3213	0.3724	0.1118	0.1148	0.0816	0.0598	0.1159	0.2004	0.0572	0.1878
0.2754	0.3085	0.1032	0.109	0.1152	0.1102	0.2478	0.0917	0.224	0.1288	0.1334	0.3348	0.2621	0.2955	0.0867	0.0524	0.1762	0.3254	0.0744	0.2354
0.2485	0.3082	0.0618	0.1382	0.0576	0.0842	0.3389	0.0648	0.2991	0.117	0.0565	0.2032	0.1807	0.1873	0.1046	0.072	0.2147	0.308	0.0781	0.1283
0.1284	0.1845	0.0806	0.117	0.087	0.0599	0.3661	0.0735	0.7701	0.1049	0.1106	0.1149	0.1188	0.1291	0.1131	0.0792	0.1588	0.2118	0.0808	0.0457
0.1467	0.0772	0.0961	0.0601	0.1212	0.0691	0.1321	0.1207	0.3839	0.0655	0.1062	0.1343	0.1286	0.162	0.0576	0.0459	0.1184	0.1458	0.0694	0.0621
0.1122	0.1302	0.1803	0.1746	0.1292	0.068	0.21	0.1014	0.524	0.0808	0.1156	0.1239	0.1522	0.1637	0.0549	0.0547	0.181	0.1209	0.0936	0.0693
0.1587	0.1091	0.2078	0.1183	0.1608	0.0733		0.1194		0.1068	0.166	0.1448	0.1271	0.1585	0.1521	0.0806	0.2374	0.1202	0.1468	0.0799
0.1531	0.1468	0.1163	0.0691	0.1714	0.059		0.2493		0.1035	0.0675	0.0779	0.1084	0.0872	0.0591	0.0442	0.196	0.1675	0.2005	0.0994
0.1456	0.1725	0.1249	0.0546	0.1163	0.0693		0.1048		0.0767	0.0615	0.1162	0.0878	0.1156	0.0873	0.0914	0.1592	0.0883	0.1337	0.1037
0.1464	0.103	0.1151	0.0501	0.1411	0.1009		0.0803		0.1151	0.1496	0.1235	0.1357	0.1187	0.0693	0.1261	0.1555	0.182	0.1003	0.1202
0.232	0.1053	0.1835	0.0713	0.1419	0.0924		0.1379		0.1652	0.1715	0.128	0.0793	0.1289	0.1245	0.2142	0.0958	0.3218	0.1286	0.3241
0.0774	0.1468	0.2462	0.2208	0.1128	0.2842		0.1198		0.275	0.1445	0.2295	0.0655	0.1957	0.0979	0.1196	0.0984	0.4274	0.1509	0.0582
0.1061	0.0796	0.117	0.0794	0.1011	0.1191		0.0983		0.0574	0.2265	0.2291	0.0986	0.1609	0.0826	0.1147	0.1037	0.2742	0.1276	0.0897
0.1085	0.2343	0.1376	0.223	0.1535	0.1739		0.1346		0.1704	0.2503	0.2351	0.1087	0.3382	0.215	0.1643	0.1914	0.2751	0.2598	0.2676
0.1223	0.24	0.1292	0.2196	0.1891	0.169		0.1331		0.1534	0.2705	0.4504	0.0918	0.3998	0.1788	0.0997	0.2371	0.2754	0.2592	0.2287
0.2129	0.2819	0.1045	0.232	0.3251	0.1539		0.0855		0.217	0.2294	0.2659	0.2694	0.4796	0.2332	0.1173	0.3355	0.2532	0.1339	0.1366
0.15	0.1663	0.089	0.1063	0.0883	0.1034		0.0941		0.1138	0.1309	0.1462	0.1146	0.3908	0.1334	0.0795	0.3014	0.2891	0.1911	0.1527
0.1311	0.113	0.1299	0.1179	0.1687	0.1656		0.1566		0.1386	0.1454	0.2794	0.126	0.4581	0.2052	0.0309	0.2079	0.2794	0.268	0.1147
0.1631	0.3155	0.2281	0.2635	0.2984	0.2579		0.2316		0.2942	0.1945	0.2601	0.1975	0.5855	0.2367	0.1687	0.4435	0.6803	0.2379	0.0923
0.1518	0.2017	0.1176	0.2705	0.2415	0.2316		0.1023		0.2132	0.1589	0.1635	0.0975	0.6079	0.1904	0.0908	0.3633	0.3551	0.2639	0.0548
0.2197	0.1582	0.1166	0.1698	0.1369	0.2535		0.1706		0.1639	0.1287	0.0668	0.2511	0.542	0.1589	0.0918	0.4058	0.3402	0.149	0.0683
0.153	0.1787	0.1036	0.0719	0.139	0.2121		0.1511		0.1014	0.2218	0.0827	0.1981	0.3822	0.0886	0.0797	0.1465	0.2408	0.1185	0.046
0.1492	0.1319	0.0792	0.0919	0.116	0.1588		0.0933		0.0794	0.2754	0.0933	0.172	0.3187	0.091	0.1097	0.0872	0.2142	0.0705	0.0876
0.149	0.0954	0.1365	0.0903	0.154	0.2117		0.124		0.1081	0.2554	0.1352	0.1531	0.353	0.1291	0.1186	0.1315	0.2375	0.0617	0.0673
0.1612	0.1382	0.1384	0.1291	0.1602	0.2292		0.1144		0.1017	0.2548	0.2276	0.1264	0.3544	0.091	0.0965	0.1296	0.2353	0.109	0.0884
0.1446	0.2425	0.1487	0.3009	0.1051	0.2998		0.2541		0.209	0.249	0.2119	0.1048	0.4754	0.1301	0.1232	0.1533	0.226	0.0723	0.1456
0.1485	0.2875	0.1786	0.4156	0.2509	0.2166		0.2741		0.3608	0.1415	0.352	0.0774	0.1718	0.1757	0.1275	0.239	0.1937	0.1108	0.1487
0.1542	0.1836	0.1272	0.263	0.3097	0.1169		0.1275		0.1997	0.1413	0.219	0.1004	0.2348	0.1373	0.114	0.2086	0.3452	0.1217	0.0637
0.1758	0.2783	0.2285	0.1548	0.1785	0.0905		0.1004		0.1046	0.1124	0.2818	0.0576	0.1537	0.0939	0.095	0.2829	0.2614	0.1124	0.0981
0.0912	0.1451	0.206	0.1616	0.1036	0.1715		0.1381		0.0755	0.2089	0.1853	0.0506	0.1446	0.0755	0.0725	0.0773	0.1896	0.1507	0.0694
0.1005	0.1946	0.2128	0.2798	0.1065	0.286		0.2758		0.0975	0.217	0.0797	0.1172	0.1486	0.1214	0.1393	0.1085	0.2453	0.1801	0.0746
0.0566	0.1624	0.173	0.1282	0.1536	0.1788		0.1491		0.1008	0.2089	0.0889	0.1162	0.1178	0.0718	0.1197	0.1026	0.3386	0.1862	0.102
0.1154	0.1339	0.1166	0.1068	0.1656	0.1992		0.1411		0.1089	0.1808	0.1067	0.1581	0.1731	0.1145	0.1593	0.1114	0.3784	0.1877	0.1187
0.1667	0.1923	0.1368	0.1848	0.2277	0.1761		0.129		0.15	0.1339	0.1088	0.1877	0.161	0.1426	0.112	0.1783	0.3183	0.1559	0.1117
0.2413	0.1104	0.2514	0.2446	0.1447	0.1973		0.1537		0.1594	0.1325	0.1391	0.1759	0.1233	0.1051	0.0638	0.2192	0.2192	0.1455	0.1701
0.183	0.2274	0.1509	0.1652	0.1485	0.1706		0.1268		0.2023	0.1275	0.1445	0.2057	0.1203	0.0744	0.0842	0.1822	0.2562	0.0843	0.2372
0.2794	0.2749	0.1305	0.1563	0.1044	0.106		0.083		0.2474	0.1024	0.1208	0.2748	0.1956	0.0828	0.0542	0.1767	0.2628	0.0515	0.1241
0.2996	0.2167	0.1916	0.1931	0.0803	0.1225		0.102		0.27	0.0907	0.1273	0.3594	0.209	0.109	0.0534	0.2509	0.3692	0.0667	0.0765
0.2939	0.1053	0.2196	0.2087	0.1462	0.121		0.1047		0.0829	0.0992	0.1642	0.3644	0.1522	0.0859	0.0637	0.1501	0.3658	0.0624	0.17
0.1976	0.1384	0.1236	0.1756	0.1717	0.1025		0.1362		0.0878	0.1022	0.1674	0.1858	0.1425	0.0998	0.0236	0.1249	0.3684	0.0816	0.1518
0.189	0.1475	0.1311	0.1186	0.2177	0.0888		0.2131		0.0787	0.0777	0.0894	0.2484	0.1852	0.1017	0.0762	0.1757	0.3397	0.0847	0.0812
0.2387	0.1308	0.143	0.1126	0.1973	0.1341		0.2375		0.1018	0.0794	0.155	0.1658	0.1273	0.0989	0.1185	0.1291	0.1966	0.0972	0.0625
0.0871	0.1121	0.1017	0.0592	0.082	0.1042		0.0673		0.1046	0.0765	0.2155	0.1196	0.2661	0.0727	0.0508	0.1073	0.4782	0.0949	0.0679
0.1011	0.1279	0.1397	0.1014	0.1841	0.0834		0.0796		0.0741	0.0779	0.1612	0.0798	0.346	0.0466	0.0842	0.0969	0.5825	0.0954	0.0568
0.1967	0.2907	0.1596	0.1131	0.2734	0.1871		0.1186		0.1475	0.1897	0.3211	0.1708	0.2534	0.0862	0.0912	0.0877	0.304	0.1227	0.1029
0.3095	0.4482	0.2013	0.1527	0.3398	0.2663		0.188		0.2288	0.2858	0.3843	0.2438	0.3521	0.1234	0.0822	0.1682	0.2386	0.2462	0.0827
0.1381	0.2134	0.0854	0.1625	0.1593	0.0835		0.1118		0.1078	0.0917	0.3155	0.0685	0.3864	0.0888	0.0646	0.1738	0.2524	0.431	0.0629
0.1016	0.2512	0.0549	0.1812	0.1712	0.0755		0.3186		0.1164	0.102	0.1445	0.0724	0.2365	0.0764	0.1348	0.1516	0.2735	0.4732	0.0807
0.0913	0.1876	0.0922	0.1184	0.0724	0.1008		0.274		0.0938	0.1072	0.1186	0.0951	0.1455	0.0662	0.1145	0.1179	0.1444	0.1701	0.0724
0.0841	0.1174	0.08	0.1261	0.0912	0.0847		0.185		0.0879	0.0996	0.1784	0.0911	0.1731	0.0774	0.0707	0.1327	0.1748	0.1255	0.0732
0.1694	0.1743	0.2237	0.1144	0.1558	0.0928		0.2355		0.2357	0.153	0.1766	0.0826	0.2378	0.047	0.1073	0.1605	0.3764	0.083	0.0514
0.2027	0.2043	0.1933	0.1537	0.2563	0.1877		0.253		0.2862	0.2401	0.1902	0.1031	0.2724	0.1161	0.1002	0.2547	0.392	0.0993	0.0539
0.1593	0.267	0.1542	0.1587	0.2448	0.2227		0.1692		0.2472	0.2473	0.1901	0.1609	0.299	0.0503	0.1053	0.2697	0.2809	0.0905	0.0478
0.2785	0.2147	0.1166	0.1852	0.1558	0.1513		0.1346		0.1146	0.1721	0.2667	0.1444	0.2103	0.0812	0.0608	0.2105	0.3749	0.1377	0.0434
0.1984	0.1572	0.0858	0.1421	0.154	0.1699		0.1192		0.1448	0.1405	0.2558	0.1121	0.1548	0.0939	0.1266	0.1387	0.3607	0.1484	0.0721
0.1664	0.1566	0.0762	0.1429	0.1883	0.1967		0.0854		0.1407	0.2257	0.2361	0.1287	0.1353	0.0806	0.0877	0.1092	0.297	0.1086	0.0345
0.1742	0.1282	0.0751	0.1643	0.1355	0.1445		0.087		0.0913	0.1023	0.2255	0.1186	0.2537	0.0719	0.1201	0.1019	0.1667	0.1738	0.0606
0.1029	0.1255	0.0715	0.1343	0.1079	0.1205		0.0614		0.0894	0.1313	0.164	0.1126	0.1532	0.0673	0.0997	0.0717	0.1239	0.1279	0.1254
0.1733	0.224	0.1092	0.1741	0.1639	0.1601		0.0853		0.2397	0.1358	0.1682	0.1584	0.1525	0.0607	0.1264	0.1122	0.2898	0.0876	0.1483
0.0768	0.1264	0.1111	0.1037	0.083	0.134		0.1024		0.1166	0.1616	0.1467	0.0785	0.1259	0.0622	0.0776	0.1906	0.2714	0.0878	0.0886
0.0996	0.3161	0.1832	0.1599	0.1364	0.1459		0.1211		0.1703	0.1255	0.2151	0.1262	0.4091	0.0798	0.1764	0.2287	0.1587	0.1782	0.107
0.2348	0.6549	0.2164	0.3597	0.2445	0.2557		0.2492		0.2945	0.1823	0.3878	0.1803	0.4628	0.0926	0.3702	0.3576	0.2053	0.2885	0.2264
0.1455	0.2441	0.1545	0.5442	0.1347	0.3228		0.3422		0.247	0.3484	0.3647	0.2117	0.3601	0.139	0.5067	0.2693	0.2748	0.2435	0.2496
0.1858	0.3113	0.172	0.1967	0.4879	0.2771		0.2459		0.2056	0.2631	0.2158	0.21	0.3747	0.1512	0.2125	0.3962	0.2509	0.271	0.2043
0.3558	0.2433	0.2197	0.149	0.3895	0.2661		0.2991		0.2311	0.196	0.1627	0.127	0.3259	0.1384	0.1839	0.2485	0.1997	0.1426	0.0761
0.3073	0.2657	0.1968	0.1322	0.2609	0.2029		0.2374		0.142	0.1321	0.1526	0.1775	0.1845	0.1084	0.1153	0.135	0.174	0.1023	0.0767
0.2675	0.2389	0.2253	0.175	0.2249	0.2052		0.161		0.1594	0.172	0.1487	0.2003	0.1887	0.08	0.1306	0.1907	0.2275	0.1418	0.075
0.1805	0.2066	0.1717	0.1639	0.2098	0.1606		0.1205		0.2075	0.1995	0.1048	0.0886	0.1731	0.1216	0.1702	0.1159	0.1176	0.216	0.1057
0.1908	0.1363	0.2012	0.1475	0.3027	0.1941		0.2575		0.225	0.2161	0.1343	0.1103	0.1521	0.0526	0.0305	0.1609	0.1981	0.2079	0.0597
0.1226	0.2181	0.1306	0.191	0.2555	0.1597		0.2787		0.1505	0.1604	0.1402	0.2397	0.1582	0.0617	0.0676	0.1939	0.2457	0.2954	0.0691
0.0604	0.1843	0.1333	0.1657	0.1706	0.1277		0.0931		0.0937	0.1313	0.1147	0.2022	0.1447	0.1336	0.147	0.141	0.248	0.3157	0.0561
0.119	0.1682	0.1224	0.1117	0.1577	0.1093		0.0855		0.1053	0.1336	0.1291	0.1095	0.1265	0.1006	0.0807	0.119	0.1598	0.1991	0.0936
0.1192	0.1684	0.1417	0.2578	0.2056	0.1445		0.1693		0.1374	0.1374	0.116	0.1744	0.1706	0.0981	0.059	0.2187	0.2778	0.173	0.0916
0.0969	0.1851	0.09	0.2156	0.2768	0.094		0.1202		0.1069	0.1138	0.199	0.2118	0.1844	0.1106	0.064	0.1875	0.2919	0.2137	0.0763
0.0921	0.3503	0.1233	0.189	0.3455	0.12		0.1202		0.1047	0.1076	0.2403	0.2495	0.1434	0.0709	0.0535	0.1845	0.3313	0.3098	0.1243
0.0934	0.6323	0.1292	0.1674	0.2821	0.201		0.1209		0.0964	0.1165	0.1631	0.1748	0.1232	0.0657	0.0669	0.1898	0.3228	0.2214	0.0908
0.1125	0.6279	0.1003	0.1351	0.1065	0.156		0.0825		0.1056	0.1175	0.1862	0.1323	0.1326	0.0678	0.0695	0.1989	0.2031	0.2648	0.0465
0.1144	0.2494	0.0773	0.1634	0.111	0.1867		0.0863		0.0679	0.157	0.1835	0.1235	0.1379	0.0555	0.0742	0.1544	0.1977	0.2273	0.1215
0.0834	0.1788	0.1166	0.216	0.2086	0.1746		0.1324		0.0923	0.2198	0.1859	0.0979	0.1229	0.0786	0.0679	0.2071	0.1969	0.1172	0.1001
0.0869	0.198	0.1073	0.1048	0.2433	0.304		0.1954		0.1058	0.2174	0.1927	0.1181	0.1153	0.1213	0.0673	0.3499	0.1789	0.1867	0.1156
0.1172	0.335	0.0934	0.1296	0.1684	0.2529		0.1991		0.0904	0.1186	0.1975	0.1855	0.1913	0.1066	0.071	0.337	0.2087	0.2432	0.109
0.1861	0.3258	0.1107	0.1695	0.1068	0.1526		0.1641		0.1609	0.1951	0.1936	0.2558	0.2915	0.0605	0.1471	0.4616	0.5064	0.1248	0.0551
0.1635	0.2775	0.1531	0.2219	0.2078	0.1825		0.1021		0.1338	0.3329	0.1858	0.1737	0.3142	0.0703	0.1141	0.3609	0.5731	0.2069	0.041
0.1209	0.2248	0.2184	0.2302	0.1377	0.1238		0.1893		0.1383	0.2853	0.2281	0.1407	0.1529	0.0545	0.0447	0.1862	0.2356	0.3092	0.0402
0.1242	0.2368	0.1778	0.1974	0.1451	0.1739		0.2639		0.1334	0.2638	0.1988	0.1685	0.1855	0.1582	0.0664	0.2054	0.3292	0.3933	0.0742
0.1955	0.188	0.2939	0.1348	0.147	0.2157		0.1698		0.2096	0.2793	0.3632	0.1482	0.247	0.0956	0.1243	0.1837	0.2702	0.2481	0.0904
0.2253	0.2045	0.1072	0.2708	0.1493	0.2256		0.1593		0.2214	0.3178	0.3714	0.1253	0.2286	0.096	0.136	0.1697	0.2378	0.1568	0.0734
0.2178	0.2664	0.1393	0.2315	0.2707	0.1262		0.1726		0.2167	0.3034	0.2807	0.1313	0.1894	0.1656	0.2135	0.1566	0.3166	0.207	0.2322
0.2562	0.2788	0.4752	0.344	0.3041	0.1673		0.1819		0.2845	0.2228	0.3691	0.1724	0.2824	0.1792	0.1174	0.1403	0.2829	0.2277	0.1919
0.4585	0.5706	0.2915	0.3485	0.265	0.232		0.2034		0.3909	0.3158	0.2278	0.2867	0.3047	0.4496	0.3796	0.2829	0.5483	0.1359	0.1193
0.9992	0.5234	0.4011	0.5633	0.2322	0.553		0.5306		0.441	0.3603	0.5686	0.4369	0.6608	0.2439	0.4753	0.2037	0.5065	0.1673	0.183
0.4134	0.397	0.3185	0.3841	0.3356	0.2907		0.4506		0.3488	0.2668	0.3355	0.3664	0.552	0.2298	0.2462	0.3145	0.4894	0.4561	0.2954
0.1708	0.4235	0.1152	0.1975	0.2409	0.2634		0.2226		0.3333	0.0912	0.1543	0.2403	0.3549	0.1839	0.2792	0.1864	0.5441	0.1922	0.2065
0.1443	0.0692	0.0756	0.1089	0.0871	0.106		0.1473		0.1093	0.0585	0.0553	0.121	0.248	0.1374	0.0937	0.0913	0.3368	0.2769	0.1144
0.0822	0.0614	0.1132	0.0798	0.0388	0.062		0.07		0.0895	0.082	0.064	0.0935	0.1515	0.2705	0.0781	0.0626	0.2656	0.2072	0.1063
0.1002	0.0757	0.0878	0.1328	0.1342	0.0821		0.1022		0.1148	0.0905	0.1466	0.1297	0.1858	0.264	0.0633	0.1026	0.1801	0.2741	0.1221
0.1155	0.1241	0.0638	0.1314	0.1302	0.0661		0.0847		0.0886	0.0897	0.1563	0.096	0.2891	0.2255	0.0706	0.1266	0.1229	0.1587	0.123
0.0925	0.1889	0.1733	0.084	0.121	0.0821		0.0898		0.1533	0.1343	0.0995	0.0788	0.2911	0.3281	0.0887	0.1141	0.1691	0.1301	0.0936
0.1115	0.3171	0.2145	0.0896	0.1296	0.104		0.1859		0.166	0.1219	0.1214	0.1849	0.25	0.1335	0.1242	0.1737	0.2435	0.1469	0.0948
0.0879	0.1526	0.2237	0.1985	0.0807	0.0681		0.1881		0.152	0.1567	0.1438	0.1715	0.2	0.1057	0.137	0.1541	0.2299	0.2279	0.1044
0.0838	0.2079	0.1301	0.1579	0.0767	0.0694		0.0778		0.129	0.0854	0.1185	0.3441	0.3452	0.1165	0.1759	0.1807	0.337	0.3162	0.1282
0.0951	0.1627	0.0982	0.1278	0.117	0.0634		0.0967		0.1795	0.0821	0.3217	0.2682	0.2542	0.1121	0.2458	0.1614	0.2282	0.2372	0.1198
0.2241	0.1917	0.1014	0.0999	0.1341	0.0701		0.1039		0.0916	0.1295	0.3548	0.1422	0.1558	0.094	0.1261	0.1336	0.3186	0.127	0.06
0.4286	0.2496	0.1183	0.109	0.1647	0.201		0.1399		0.1621	0.0688	0.1855	0.223	0.1827	0.1173	0.0834	0.1857	0.4138	0.1318	0.0993
0.3813	0.1772	0.1541	0.0954	0.1209	0.1034		0.1189		0.0927	0.0514	0.1088	0.3088	0.1817	0.0965	0.0689	0.1487	0.4251	0.1161	0.0969
0.2046	0.14	0.1083	0.3328	0.1707	0.22		0.1832		0.0986	0.0997	0.111	0.1485	0.2224	0.0789	0.0538	0.0943	0.4045	0.099	0.0548
0.1751	0.1138	0.2153	0.2486	0.1283	0.134		0.1287		0.0899	0.1945	0.1832	0.0975	0.1141	0.201	0.0678	0.0787	0.2653	0.0855	0.0381
0.1394	0.2167	0.3045	0.3353	0.2081	0.2535		0.2461		0.1624	0.1564	0.1687	0.1654	0.2366	0.0964	0.0923	0.1641	0.4714	0.1063	0.1273
0.2505	0.3354	0.1741	0.4165	0.2852	0.3632		0.3493		0.1956	0.0608	0.149	0.1913	0.3169	0.1003	0.1101	0.3122	0.6061	0.1159	0.1275
0.2765	0.198	0.0971	0.1582	0.0921	0.1815		0.1946		0.1192	0.0697	0.111	0.1524	0.1374	0.1905	0.1242	0.2109	0.2935	0.0973	0.0942
0.191	0.1713	0.1554	0.1361	0.0751	0.1084		0.1265		0.1105	0.067	0.1198	0.1091	0.1348	0.1285	0.1095	0.1598	0.279	0.0802	0.0437
0.1473	0.1838	0.2132	0.175	0.1331	0.1976		0.1576		0.1646	0.0618	0.2555	0.1491	0.2058	0.2158	0.0618	0.1711	0.2839	0.0746	0.0367
0.1815	0.2275	0.1266	0.1993	0.1697	0.2639		0.1881		0.1686	0.0684	0.1647	0.2175	0.2818	0.178	0.0842	0.1746	0.3321	0.1088	0.0572
0.1047	0.1915	0.2421	0.1479	0.0847	0.1996		0.1686		0.0734	0.1261	0.2341	0.1402	0.1818	0.0853	0.0901	0.0767	0.1948	0.094	0.0807
0.1328	0.1105	0.1799	0.1001	0.0878	0.1255		0.0946		0.0706	0.1221	0.2331	0.1415	0.1297	0.0801	0.0643	0.1166	0.1529	0.0749	0.0748
0.1349	0.1522	0.2461	0.124	0.1106	0.1569		0.0811		0.1527	0.1961	0.2761	0.13	0.2245	0.1007	0.0629	0.1544	0.1926	0.127	0.1503
0.1113	0.178	0.088	0.1963	0.1223	0.2247		0.16		0.2238	0.1848	0.1906	0.2036	0.2657	0.161	0.0645	0.1685	0.2211	0.1618	0.1022
0.0686	0.1336	0.0659	0.1153	0.0752	0.1927		0.1472		0.1211	0.1039	0.1472	0.1427	0.2126	0.1042	0.1101	0.145	0.211	0.2004	0.0837
0.1313	0.0683	0.0914	0.0812	0.0664	0.1425		0.0648		0.0724	0.1256	0.1881	0.1085	0.1507	0.0752	0.0834	0.1384	0.1798	0.2123	0.0398
0.1742	0.1484	0.2454	0.1016	0.0711	0.1143		0.0936		0.0794	0.1911	0.197	0.099	0.2028	0.0679	0.0874	0.2175	0.146	0.2148	0.1115
0.3331	0.1853	0.2743	0.0974	0.12	0.141		0.1809		0.114	0.3165	0.2725	0.1476	0.4193	0.0804	0.1677	0.5063	0.4141	0.1772	0.1012
0.2304	0.2798	0.2718	0.1261	0.2202	0.2083		0.2898		0.138	0.426	0.2135	0.1209	0.3135	0.0925	0.162	0.2892	0.3417	0.4053	0.1867
0.1748	0.3501	0.1765	0.1584	0.2038	0.1363		0.2634		0.2367	0.3437	0.3027	0.1027	0.2102	0.0691	0.1439	0.1586	0.3685	0.4804	0.1788
0.161	0.2995	0.1855	0.1683	0.1695	0.1795		0.2038		0.1842	0.2285	0.3209	0.1936	0.3154	0.0556	0.2258	0.1181	0.294	0.3565	0.1936
0.1688	0.2883	0.1922	0.1194	0.0767	0.1947		0.1406		0.1522	0.1765	0.1771	0.157	0.3652	0.078	0.216	0.3215	0.2017	0.169	0.1081
0.1136	0.1551	0.2761	0.1504	0.0559	0.124		0.1062		0.1113	0.1876	0.1073	0.1108	0.2755	0.0748	0.1017	0.2497	0.1287	0.1197	0.112
0.0793	0.1396	0.2584	0.129	0.1273	0.0949		0.0935		0.1558	0.1247	0.1347	0.0779	0.2294	0.0707	0.1081	0.3595	0.1937	0.1054	0.0889
0.0843	0.1	0.2166	0.0789	0.1173	0.1078		0.1166		0.1501	0.0876	0.188	0.0986	0.2965	0.1172	0.1736	0.3786	0.503	0.2432	0.0785
0.099	0.112	0.3102	0.0783	0.1309	0.1646		0.1297		0.1129	0.1279	0.2854	0.1197	0.2613	0.0946	0.1345	0.2425	0.2789	0.3674	0.1453
0.121	0.2317	0.174	0.2448	0.2026	0.1552		0.2013		0.1696	0.1546	0.2696	0.2265	0.2757	0.0677	0.1525	0.3052	0.388	0.1827	0.0882
0.1503	0.2231	0.2226	0.262	0.1932	0.1742		0.208		0.2331	0.1599	0.3732	0.2151	0.2406	0.0846	0.1417	0.1939	0.2964	0.1123	0.1159
0.2165	0.2793	0.1286	0.1527	0.1123	0.1683		0.1826		0.127	0.1489	0.2929	0.1599	0.2894	0.1499	0.115	0.1183	0.4463	0.0993	0.0489
0.2641	0.3163	0.1096	0.203	0.0741	0.2247		0.16		0.1092	0.196	0.1699	0.2198	0.2808	0.0794	0.1094	0.2005	0.2895	0.0759	0.043
0.2089	0.2602	0.1396	0.0736	0.0577	0.204		0.099		0.0796	0.1668	0.1785	0.0818	0.1557	0.1292	0.0942	0.2197	0.2143	0.1032	0.0879
0.1736	0.2505	0.177	0.1054	0.1046	0.1145		0.0634		0.1327	0.0846	0.1661	0.1302	0.1933	0.137	0.1312	0.2367	0.3269	0.1367	0.0631
0.1524	0.3007	0.0945	0.1306	0.0833	0.1609		0.0616		0.1348	0.0756	0.1287	0.1571	0.1706	0.1224	0.0732	0.1688	0.187	0.1258	0.0837
0.1251	0.2117	0.1787	0.1306	0.0686	0.0716		0.0865		0.1198	0.1508	0.1615	0.1335	0.1446	0.188	0.0803	0.1731	0.1069	0.1386	0.0469
0.1643	0.0904	0.2085	0.0944	0.1213	0.12		0.1454		0.126	0.2853	0.3806	0.0792	0.1696	0.0991	0.1749	0.2111	0.2202	0.1071	0.0969
0.1965	0.1863	0.138	0.1354	0.2165	0.1386		0.0829		0.196	0.1297	0.2754	0.1203	0.1534	0.0633	0.0787	0.3143	0.4218	0.1456	0.1354
0.1887	0.1798	0.0992	0.1069	0.1908	0.1407		0.0755		0.149	0.1421	0.1694	0.1474	0.11	0.0556	0.1188	0.1708	0.3869	0.1408	0.1223
0.1529	0.1208	0.1656	0.0992	0.1163	0.0869		0.1285		0.0784	0.1539	0.1308	0.1496	0.1184	0.0737	0.0772	0.1301	0.128	0.1146	0.131
0.1215	0.1364	0.2137	0.0636	0.0403	0.0754		0.2123		0.1016	0.1616	0.2299	0.0826	0.1776	0.1903	0.0773	0.1706	0.2351	0.1502	0.0993
0.1696	0.0855	0.1649	0.0703	0.095	0.1794		0.254		0.2133	0.1589	0.2369	0.0635	0.2109	0.171	0.0869	0.1269	0.2387	0.179	0.1045
0.1388	0.1357	0.1941	0.0918	0.1	0.1843		0.2719		0.1989	0.1509	0.2909	0.2087	0.2542	0.2216	0.1687	0.1918	0.3208	0.1702	0.1187
0.1834	0.236	0.3557	0.1813	0.1715	0.2816		0.4714		0.3333	0.1499	0.188	0.2462	0.3017	0.2346	0.1102	0.1763	0.2039	0.1737	0.1366
0.2691	0.2585	0.406	0.282	0.2082	0.3473		0.4452		0.3096	0.1619	0.1453	0.3775	0.3701	0.1971	0.1678	0.3805	0.3012	0.1535	0.2754
0.2922	0.1884	0.6455	0.2307	0.1786	0.2709		0.4135		0.2963	0.144	0.1824	0.2409	0.2482	0.169	0.1547	0.4483	0.261	0.1157	0.1725
0.2094	0.251	0.3024	0.1463	0.2244	0.1899		0.6792		0.2471	0.1211	0.1913	0.1741	0.1042	0.0528	0.1529	0.2286	0.1716	0.1111	0.3878
0.2181	0.2775	0.1569	0.1043	0.0863	0.1437		0.1952		0.2098	0.1021	0.0995	0.1601	0.2366	0.0754	0.1938	0.2322	0.2342	0.0802	0.1261
0.2176	0.1129	0.1234	0.174	0.1025	0.0807		0.0947		0.0842	0.229	0.2429	0.091	0.2021	0.0878	0.0748	0.1368	0.2149	0.1207	0.074
0.1717	0.1092	0.1356	0.1634	0.0851	0.0571		0.1211		0.072	0.1037	0.217	0.1052	0.2403	0.0991	0.0538	0.2062	0.266	0.1362	0.0589
0.1244	0.1455	0.1294	0.0626	0.0406	0.1309		0.1051		0.1037	0.1188	0.0674	0.0621	0.1234	0.1054	0.1245	0.2214	0.2151	0.0919	0.1438
0.1381	0.1078	0.1013	0.1506	0.066	0.0901		0.2026		0.1054	0.1762	0.1489	0.0885	0.0841	0.1113	0.0613	0.3019	0.2388	0.1243	0.0745
0.1442	0.2124	0.1974	0.2104	0.1022	0.1222		0.2362		0.1344	0.1885	0.0964	0.1094	0.144	0.0776	0.0617	0.3468	0.2276	0.1568	0.079
0.1016	0.2096	0.1873	0.1833	0.1353	0.1315		0.2073		0.1761	0.1792	0.1016	0.1587	0.1422	0.1668	0.0464	0.3368	0.1532	0.1648	0.0975
0.1207	0.1584	0.2196	0.2175	0.2224	0.1209		0.1711		0.3527	0.1534	0.1912	0.2712	0.1997	0.183	0.0682	0.3724	0.239	0.1728	0.1935
0.2895	0.102	0.2846	0.2852	0.3856	0.1539		0.2612		0.5608	0.1736	0.2063	0.2706	0.2201	0.1204	0.0961	0.4319	0.2979	0.3635	0.2707
0.4369	0.3153	0.2049	0.1647	0.2196	0.1838		0.1733		0.3725	0.1367	0.2185	0.3993	0.1812	0.1258	0.1062	0.249	0.2721	0.3863	0.1649
0.2123	0.4605	0.2793	0.1663	0.1977	0.1411		0.2007		0.3556	0.3892	0.3261	0.2681	0.2601	0.1785	0.1034	0.2546	0.2001	0.2081	0.1894
0.2677	0.4763	0.3335	0.1863	0.3602	0.3915		0.3593		0.2647	0.1798	0.2324	0.2249	0.2694	0.1423	0.0858	0.3043	0.3269	0.556	0.1807
0.2741	0.8539	0.5331	0.1441	0.2269	0.2553		0.3221		0.1979	0.4183	0.2062	0.3882	0.1994	0.1139	0.1142	0.2043	0.3746	0.6467	0.1598
0.3812	0.7879	0.4233	0.3215	0.1939	0.1077		0.1637		0.3976	0.3535	0.1855	0.3858	0.2131	0.1352	0.1046	0.2117	0.5288	1.1971	0.1654
0.39	0.7786	0.3971	0.2632	0.2326	0.1498		0.1317		0.2373	0.2636	0.1898	0.2821	0.2384	0.1706	0.1926	0.2335	0.4239	0.5984	0.117
0.333	0.6304	0.3529	0.3665	0.3046	0.1628		0.2594		0.3546	0.2256	0.1902	0.288	0.2755	0.141	0.114	0.2425	0.3665	0.3486	0.0638
0.4562	0.6288	0.2322	0.2511	0.3309	0.1291		0.1587		0.3013	0.1239	0.1951	0.381	0.2664	0.109	0.0801	0.1844	0.2029	0.251	0.0468
0.5966	0.435	0.142	0.1794	0.229	0.1071		0.1055		0.1709	0.1005	0.1014	0.4473	0.2539	0.2582	0.0613	0.2795	0.23	0.3439	0.0779
0.4678	0.1806	0.1544	0.1365	0.173	0.1625		0.1357		0.118	0.2036	0.0874	0.3018	0.1459	0.3518	0.0428	0.2807	0.2171	0.2535	0.1308
0.1863	0.2926	0.3862	0.0915	0.2051	0.1616		0.187		0.1438	0.2259	0.1763	0.1373	0.1278	0.2442	0.0642	0.2393	0.1251	0.3416	0.1481
0.1578	0.1204	0.2733	0.1376	0.2696	0.0936		0.1737		0.1957	0.1707	0.0966	0.1438	0.2148	0.085	0.0985	0.2301	0.2338	0.2845	0.0774
0.0943	0.1197	0.1786	0.1875	0.1859	0.1243		0.1501		0.2166	0.1605	0.2242	0.0988	0.3015	0.1255	0.055	0.1262	0.2555	0.2807	0.0745
0.1166	0.1364	0.2755	0.2339	0.1784	0.2613		0.1968		0.1752	0.1932	0.2802	0.2006	0.2458	0.0572	0.1627	0.268	0.2026	0.4935	0.1376
0.2086	0.18	0.2804	0.2023	0.232	0.2971		0.1782		0.2632	0.1979	0.3838	0.0926	0.2563	0.1487	0.0959	0.1334	0.4736	0.3279	0.0568
0.252	0.1979	0.1911	0.1354	0.2447	0.2493		0.1647		0.2675	0.3461	0.1905	0.1295	0.2741	0.1253	0.0958	0.1528	0.4933	0.3537	0.0734
0.1935	0.3131	0.0892	0.0957	0.0921	0.1947		0.1094		0.123	0.3373	0.1608	0.1604	0.176	0.0847	0.0827	0.1953	0.2316	0.3291	0.0807
0.1549	0.2837	0.0907	0.0587	0.0896	0.3092		0.1007		0.1125	0.1466	0.2732	0.1299	0.1817	0.0547	0.0578	0.2154	0.2748	0.2356	0.1329
0.0971	0.1156	0.1191	0.0636	0.0943	0.167		0.0703		0.0955	0.2058	0.4569	0.0776	0.1572	0.0753	0.0707	0.1598	0.184	0.1462	0.0469
0.4159	0.1118	0.1104	0.1213	0.0842	0.1636		0.0836		0.1509	0.1688	0.3502	0.1748	0.1457	0.0809	0.0938	0.4071	0.3062	0.1465	0.0388
0.3979	0.1101	0.1098	0.1826	0.0826	0.1203		0.0701		0.1298	0.1005	0.2083	0.2702	0.1283	0.0556	0.1287	0.3307	0.2265	0.2238	0.0684
0.3485	0.1308	0.117	0.1971	0.1198	0.1555		0.1322		0.1048	0.1287	0.2254	0.2073	0.2561	0.0599	0.1269	0.1416	0.1464	0.176	0.0279
0.2385	0.161	0.1101	0.1027	0.1273	0.1313		0.0979		0.0934	0.1343	0.2613	0.1135	0.1346	0.1313	0.0894	0.0863	0.1786	0.092	0.0423
0.2194	0.0754	0.108	0.0751	0.1029	0.1101		0.0615		0.1146	0.1593	0.1163	0.0826	0.1622	0.186	0.082	0.0902	0.226	0.1418	0.0657
0.1506	0.0713	0.1861	0.1147	0.0879	0.1114		0.0717		0.1123	0.1553	0.2923	0.1206	0.1673	0.2038	0.0941	0.1225	0.2283	0.1602	0.0932
0.1961	0.1005	0.1291	0.0956	0.0869	0.0597		0.2808		0.0936	0.2125	0.2478	0.1709	0.1762	0.2307	0.126	0.1128	0.1858	0.1858	0.1285
0.1863	0.1063	0.1207	0.0654	0.2615	0.3009		0.1762		0.4367	0.3281	0.1503	0.1905	0.2376	0.4944	0.1533	0.2429	0.2099	0.2754	0.0611
0.1159	0.2218	0.1774	0.1168	0.0772	0.1883		0.148		0.2237	0.2868	0.3239	0.1413	0.1927	0.4002	0.1043	0.1748	0.2999	0.4925	0.0766
0.2212	0.4106	0.2032	0.222	0.263	0.2109		0.2242		0.2695	0.1933	0.2191	0.1626	0.2441	0.1417	0.1446	0.2457	0.3916	0.4344	0.1127
0.1934	0.4995	0.1839	0.2177	0.0856	0.1673		0.127		0.1348	0.0792	0.1845	0.2057	0.3853	0.1008	0.1579	0.133	0.5059	0.3153	0.14
0.1047	0.3437	0.171	0.2667	0.0653	0.1068		0.1067		0.137	0.0696	0.2126	0.1226	0.0836	0.074	0.1046	0.122	0.5231	0.1865	0.0827
0.2087	0.1523	0.2222	0.171	0.1042	0.129		0.0965		0.1806	0.1181	0.2565	0.1945	0.1997	0.0818	0.1188	0.0952	0.2458	0.2616	0.0605
0.0783	0.1205	0.089	0.152	0.0874	0.1279		0.1254		0.1591	0.1569	0.3171	0.1715	0.1725	0.0547	0.1203	0.1502	0.1055	0.2383	0.047
0.1529	0.3274	0.0939	0.0907	0.193	0.1243		0.1037		0.1867	0.17	0.2249	0.0934	0.1655	0.1376	0.0609	0.1884	0.1753	0.1256	0.0395
0.1563	0.2887	0.0887	0.0923	0.1535	0.1215		0.0926		0.1422	0.2259	0.1524	0.1135	0.1545	0.0561	0.0715	0.0962	0.145	0.114	0.1202
0.3012	0.1665	0.1071	0.1542	0.075	0.095		0.085		0.1017	0.2582	0.1527	0.1494	0.1051	0.1059	0.051	0.2504	0.1826	0.1565	0.2402
0.3205	0.2089	0.112	0.1095	0.111	0.1873		0.0857		0.1441	0.2182	0.3054	0.1422	0.1113	0.1543	0.0753	0.3763	0.128	0.2387	0.1131
0.1715	0.207	0.1073	0.1683	0.1093	0.2002		0.1322		0.1296	0.1581	0.289	0.1216	0.1274	0.1074	0.1792	0.2335	0.1537	0.2787	0.0881
0.1942	0.1615	0.1375	0.152	0.0684	0.0983		0.13		0.0801	0.121	0.2522	0.1005	0.0989	0.0644	0.1801	0.1942	0.1369	0.2912	0.0524
0.1733	0.1538	0.1541	0.1032	0.0583	0.1191		0.0796		0.0937	0.0849	0.3729	0.1036	0.1081	0.1133	0.1068	0.1595	0.1852	0.3088	0.1472
0.2045	0.1267	0.1276	0.3332	0.3293	0.1673		0.0964		0.3794	0.215	0.2716	0.2848	0.239	0.2734	0.2581	0.1295	0.4701	0.3338	0.1894
0.2003	0.124	0.252	0.2953	0.6434	0.1578		0.1015		0.6046	0.1902	0.2587	0.6187	0.4178	0.1704	0.2261	0.2475	0.3479	0.2953	0.1849
0.4408	0.1553	0.2451	0.1601	0.4966	0.2494		0.1031		0.4496	0.1895	0.1621	0.4431	0.3229	0.1182	0.2191	0.2541	0.2995	0.4185	0.1916
0.2835	0.1648	0.189	0.1582	0.1898	0.2083		0.0741		0.2025	0.1238	0.0948	0.1658	0.2717	0.0644	0.1313	0.1774	0.3332	0.3271	0.2334
0.2461	0.1387	0.1879	0.1875	0.3236	0.1988		0.2049		0.3257	0.141	0.1641	0.2595	0.3237	0.0662	0.0665	0.1872	0.1784	0.3819	0.2423
0.154	0.1443	0.1664	0.1718	0.3317	0.2142		0.2234		0.3111	0.0985	0.1144	0.2134	0.1712	0.2016	0.0969	0.2524	0.1389	0.3678	0.0868
0.1554	0.1878	0.1544	0.0859	0.1557	0.1439		0.0968		0.1343	0.0845	0.1051	0.1673	0.1211	0.0721	0.0641	0.2672	0.1485	0.2762	0.1317
0.1807	0.3892	0.3429	0.0897	0.0945	0.2545		0.1607		0.1042	0.079	0.0578	0.1077	0.1415	0.029	0.0428	0.2264	0.1693	0.1837	0.0595
0.1185	0.5737	0.1979	0.2588	0.1678	0.3328		0.2695		0.202	0.0589	0.0387	0.254	0.3071	0.0651	0.0805	0.3047	0.3283	0.1969	0.0432
0.0884	0.2489	0.2516	0.127	0.1356	0.1575		0.143		0.1791	0.0787	0.072	0.1288	0.1341	0.0882	0.0822	0.1755	0.2409	0.2102	0.0343
0.0911	0.1912	0.331	0.0882	0.0904	0.0727		0.0726		0.1195	0.0981	0.0931	0.1052	0.1392	0.0819	0.0673	0.079	0.2169	0.1747	0.0703
0.1119	0.2319	0.1734	0.0945	0.0876	0.1233		0.1529		0.1295	0.0767	0.0813	0.0996	0.1461	0.087	0.121	0.1325	0.3318	0.2303	0.0867
0.0759	0.1936	0.1471	0.1208	0.1469	0.1428		0.179		0.1492	0.0774	0.0662	0.1899	0.1674	0.0886	0.0918	0.1229	0.2551	0.1597	0.0668
0.062	0.0906	0.1233	0.0817	0.1117	0.177		0.1657		0.0897	0.1321	0.1078	0.1319	0.1579	0.0477	0.1121	0.0811	0.1169	0.1608	0.0544
0.0775	0.1988	0.211	0.0855	0.1102	0.2588		0.205		0.1422	0.1544	0.1728	0.1742	0.2075	0.2005	0.1287	0.1119	0.1857	0.4306	0.0659
0.1608	0.1891	0.229	0.0724	0.0916	0.1904		0.2173		0.1456	0.0954	0.1584	0.1476	0.2453	0.1492	0.1411	0.1306	0.2694	0.4855	0.0692
0.0783	0.1281	0.2053	0.0661	0.053	0.1656		0.1806		0.1277	0.1535	0.1382	0.1117	0.1991	0.1116	0.1148	0.1482	0.1268	0.328	0.1041
0.1029	0.1335	0.2079	0.084	0.1534	0.1184		0.1521		0.0954	0.1878	0.1406	0.1043	0.165	0.0863	0.1488	0.1393	0.2448	0.1322	0.1558
0.2163	0.1548	0.1762	0.1453	0.2073	0.1806		0.216		0.1773	0.1224	0.1952	0.1417	0.2929	0.0737	0.1353	0.1294	0.2832	0.1385	0.1186
0.2272	0.0964	0.2022	0.0736	0.2439	0.2135		0.2648		0.1598	0.127	0.2168	0.1902	0.3376	0.0842	0.1384	0.1542	0.1713	0.1859	0.1205
0.155	0.1343	0.1845	0.097	0.1694	0.2075		0.1783		0.2154	0.2278	0.2086	0.1807	0.1801	0.0971	0.1181	0.1138	0.1376	0.1623	0.0981
0.2113	0.1976	0.1333	0.1613	0.2038	0.1918		0.2465		0.189	0.1751	0.2327	0.1493	0.2089	0.1308	0.1826	0.249	0.2442	0.1921	0.1422
0.2517	0.1743	0.1107	0.1034	0.2321	0.2217		0.2574		0.2067	0.1829	0.1778	0.1716	0.187	0.1956	0.197	0.2337	0.2372	0.1713	0.2049
0.207	0.2099	0.0758	0.1132	0.2196	0.2496		0.2106		0.1916	0.1373	0.1661	0.1759	0.2887	0.2265	0.2599	0.1913	0.4708	0.1482	0.2495
0.1504	0.1355	0.0781	0.082	0.1197	0.1907		0.0956		0.1342	0.1442	0.0804	0.1543	0.1663	0.1952	0.1822	0.1434	0.3802	0.3091	0.2611
0.1161	0.1944	0.1148	0.1086	0.0559	0.1018		0.0842		0.1485	0.1121	0.0803	0.0819	0.2142	0.1329	0.0816	0.1002	0.2347	0.0746	0.0734
0.104	0.0881	0.0991	0.07	0.1497	0.107		0.1271		0.1318	0.0949	0.1391	0.085	0.2585	0.2047	0.0819	0.0832	0.1851	0.0817	0.0522
0.1186	0.0811	0.1232	0.1297	0.158	0.0616		0.0839		0.1496	0.0905	0.1252	0.102	0.2735	0.1816	0.0982	0.18	0.2334	0.1586	0.0941
0.21	0.0733	0.1895	0.1162	0.1976	0.0409		0.0646		0.3312	0.2459	0.1862	0.1204	0.2804	0.1545	0.088	0.2225	0.2942	0.1376	0.1055
0.1444	0.1309	0.2076	0.2065	0.2302	0.1469		0.1785		0.3121	0.1716	0.2097	0.1505	0.2163	0.1593	0.1833	0.2078	0.174	0.1234	0.1236
0.1402	0.2066	0.183	0.2082	0.2252	0.1695		0.1828		0.3163	0.1574	0.1854	0.1344	0.1839	0.2122	0.1544	0.174	0.2395	0.1046	0.1576
0.2447	0.1287	0.1938	0.1657	0.2102	0.1078		0.1454		0.3173	0.1416	0.1328	0.1287	0.2148	0.1721	0.1068	0.2017	0.1432	0.1469	0.1277
0.1679	0.1357	0.3442	0.1507	0.1287	0.2282		0.0986		0.1421	0.4912	0.3977	0.1569	0.2286	0.1229	0.1426	0.2683	0.1729	0.1507	0.276
0.1914	0.1985	0.2874	0.2582	0.1296	0.2316		0.0744		0.1751	0.4813	0.3882	0.1737	0.2161	0.0678	0.3221	0.2559	0.2464	0.4286	0.1955
0.1946	0.1574	0.3244	0.2043	0.1863	0.2152		0.061		0.3135	0.3648	0.4544	0.1714	0.2929	0.062	0.3339	0.2053	0.3399	0.4065	0.1272
0.1551	0.1509	0.3238	0.2083	0.2197	0.177		0.0994		0.6459	0.186	0.2648	0.1092	0.1835	0.0545	0.3907	0.2141	0.5672	0.2921	0.1084
0.0893	0.1195	0.1882	0.2766	0.1073	0.1511		0.1039		0.2534	0.2249	0.2671	0.4749	0.2038	0.0577	0.1668	0.1782	0.2765	0.3466	0.093
0.1006	0.2594	0.1817	0.2418	0.1221	0.2239		0.1003		0.2393	0.1848	0.2481	0.5068	0.1613	0.1586	0.2034	0.2244	0.3205	0.4028	0.108
0.1384	0.2258	0.1258	0.1465	0.149	0.1898		0.1878		0.203	0.1117	0.1718	0.2305	0.1328	0.121	0.1599	0.1668	0.1929	0.3016	0.1568
0.1649	0.2336	0.1596	0.1501	0.1906	0.1395		0.125		0.3113	0.1884	0.1712	0.115	0.2633	0.0763	0.108	0.0967	0.2336	0.1913	0.1346
0.1516	0.1305	0.1584	0.1776	0.1704	0.1639		0.0856		0.2397	0.2442	0.2166	0.1051	0.2854	0.0777	0.068	0.1139	0.2718	0.1238	0.1045
0.0837	0.2407	0.0719	0.1404	0.0993	0.1164		0.2079		0.2592	0.2292	0.2364	0.1651	0.2954	0.083	0.0683	0.1308	0.2084	0.1261	0.1808
0.0722	0.1447	0.0931	0.0948	0.0831	0.0862		0.1637		0.2096	0.0955	0.0929	0.0774	0.2233	0.1724	0.0295	0.1018	0.1706	0.1042	0.2181
0.0702	0.1714	0.0914	0.071	0.0785	0.0861		0.0927		0.1021	0.0617	0.0812	0.0721	0.121	0.0651	0.111	0.0658	0.1635	0.1519	0.1619
0.1092	0.1817	0.1134	0.0951	0.0585	0.0709		0.0754		0.0858	0.1203	0.0961	0.0918	0.1691	0.0576	0.0557	0.0724	0.1862	0.1646	0.0487
0.1045	0.1299	0.1	0.1231	0.0658	0.0838		0.1292		0.0938	0.1184	0.0859	0.1081	0.1415	0.08	0.1372	0.0711	0.2107	0.1877	0.0981
0.0721	0.167	0.0934	0.1821	0.1453	0.2171		0.1985		0.123	0.1301	0.1136	0.0838	0.1111	0.0835	0.1168	0.0997	0.1649	0.1645	0.0834
0.0559	0.1287	0.1256	0.1646	0.2811	0.2318		0.2384		0.158	0.1358	0.1422	0.0857	0.1417	0.0962	0.0667	0.1192	0.1664	0.2078	0.0366
0.0846	0.1083	0.0772	0.0897	0.1224	0.2033		0.1714		0.1218	0.1883	0.1798	0.0721	0.1866	0.069	0.1853	0.0796	0.1808	0.169	0.0657
0.0888	0.1122	0.0899	0.1366	0.1284	0.0931		0.1849		0.1237	0.1557	0.2355	0.0661	0.1888	0.0732	0.1194	0.1174	0.199	0.2403	0.0372
0.0998	0.1594	0.0811	0.1435	0.1878	0.3066		0.333		0.1949	0.083	0.2159	0.1021	0.1387	0.1436	0.0431	0.1385	0.212	0.2192	0.0327
0.1044	0.2007	0.0753	0.1284	0.2305	0.2687		0.3007		0.2361	0.0725	0.1562	0.1017	0.123	0.1225	0.055	0.1235	0.152	0.1654	0.0337
0.1197	0.2493	0.0847	0.1244	0.1143	0.1355		0.1878		0.1085	0.1409	0.2197	0.0726	0.1117	0.1381	0.0667	0.097	0.1549	0.1153	0.0497
0.2242	0.2666	0.1463	0.2212	0.15	0.2048		0.1375		0.2166	0.0718	0.2989	0.1028	0.1193	0.0926	0.1059	0.1902	0.2148	0.088	0.0787
0.1729	0.1825	0.0803	0.1338	0.1813	0.1804		0.0746		0.2099	0.1466	0.1052	0.1174	0.1993	0.1217	0.0686	0.102	0.4054	0.0809	0.0988
0.1587	0.2607	0.1519	0.1458	0.1755	0.1252		0.1773		0.1598	0.1375	0.2041	0.1182	0.1607	0.1083	0.0563	0.0771	0.1297	0.0617	0.0934
0.1396	0.263	0.1762	0.1282	0.1574	0.0727		0.1314		0.2126	0.1788	0.2051	0.1163	0.2042	0.2528	0.0853	0.1122	0.1751	0.0669	0.1457
0.1411	0.2362	0.3234	0.1765	0.1326	0.0785		0.1347		0.1322	0.218	0.1504	0.063	0.123	0.3478	0.0986	0.2289	0.1517	0.1573	0.1271
0.1237	0.2057	0.305	0.209	0.1768	0.1443		0.2155		0.2297	0.1145	0.179	0.1889	0.2992	0.2355	0.0587	0.2726	0.2942	0.1735	0.1381
0.1127	0.1965	0.3063	0.1609	0.187	0.0972		0.2028		0.2287	0.1317	0.2824	0.1981	0.1555	0.2177	0.0784	0.15	0.1977	0.1192	0.0601
0.1163	0.1612	0.1338	0.1211	0.0789	0.123		0.1198		0.098	0.2762	0.3965	0.1308	0.1765	0.1204	0.0746	0.0903	0.3398	0.1386	0.0629
0.2086	0.2312	0.1109	0.2833	0.1642	0.1391		0.0979		0.2609	0.2882	0.398	0.1698	0.4312	0.0834	0.0485	0.3824	0.3661	0.1519	0.0902
0.1595	0.216	0.0912	0.2386	0.112	0.0727		0.0872		0.2323	0.1625	0.1496	0.1273	0.3526	0.0956	0.0599	0.1063	0.3992	0.1761	0.0696
0.1675	0.2014	0.1422	0.2233	0.1954	0.1234		0.0614		0.1873	0.2076	0.2489	0.0819	0.1301	0.1915	0.0708	0.2507	0.227	0.1554	0.1159
0.1271	0.1797	0.1269	0.2535	0.157	0.1462		0.0623		0.3085	0.1301	0.1115	0.126	0.3308	0.1753	0.2401	0.3246	0.2372	0.1363	0.149
0.1343	0.3942	0.2345	0.1362	0.1405	0.1623		0.1043		0.2145	0.2552	0.2848	0.0976	0.4112	0.1617	0.1311	0.1916	0.263	0.1022	0.1456
0.1714	0.3709	0.2096	0.2064	0.2689	0.2026		0.2297		0.2933	0.2104	0.1544	0.1959	0.4942	0.2282	0.1057	0.3996	0.4963	0.0985	0.2639
0.2659	0.2917	0.2797	0.1783	0.0801	0.1477		0.1154		0.2063	0.16	0.2903	0.1752	0.36	0.1956	0.0884	0.1975	0.4799	0.1889	0.1272
0.5543	0.4958	0.1822	0.1796	0.1039	0.141		0.178		0.151	0.2198	0.1984	0.3253	0.231	0.0928	0.0738	0.2381	0.4154	0.3902	0.0677
0.2842	0.3203	0.1364	0.1333	0.1635	0.1317		0.1536		0.2462	0.2866	0.2372	0.1729	0.2209	0.0917	0.0599	0.1719	0.5551	0.1374	0.0508
0.1311	0.1344	0.1434	0.191	0.1058	0.2533		0.1031		0.2663	0.2629	0.2101	0.3236	0.1579	0.0829	0.1438	0.3647	0.2797	0.3674	0.1023
0.1761	0.1741	0.1298	0.2313	0.1922	0.3178		0.1696		0.2745	0.1833	0.279	0.3782	0.2128	0.1259	0.1756	0.4128	0.2321	0.1123	0.0455
0.1274	0.1029	0.1328	0.1759	0.1356	0.3196		0.17		0.2089	0.2658	0.3132	0.2914	0.2563	0.1836	0.1585	0.3099	0.2083	0.107	0.037
0.1416	0.0771	0.2178	0.0961	0.2322	0.1289		0.0733		0.1267	0.2246	0.2081	0.1516	0.1978	0.0895	0.0551	0.1303	0.1248	0.0728	0.0699
0.0619	0.1513	0.1386	0.1881	0.2103	0.1015		0.0431		0.1302	0.107	0.1391	0.0945	0.2014	0.1492	0.0908	0.1302	0.1088	0.101	0.0808
0.0645	0.1064	0.2272	0.1657	0.1211	0.0714		0.0618		0.1239	0.0723	0.1215	0.0657	0.1752	0.2763	0.1253	0.1131	0.1041	0.141	0.0574
0.063	0.0883	0.363	0.0833	0.0702	0.1527		0.0735		0.1218	0.0635	0.1487	0.0928	0.1336	0.0903	0.1001	0.1072	0.0919	0.1397	0.103
0.0781	0.1316	0.146	0.0783	0.0742	0.3212		0.053		0.0877	0.0866	0.1589	0.1021	0.1332	0.1074	0.0946	0.1161	0.1127	0.1477	0.0967
0.0751	0.1259	0.0937	0.0815	0.1039	0.1081		0.0535		0.091	0.0868	0.1549	0.0991	0.1635	0.076	0.0513	0.1025	0.1325	0.0628	0.121
0.0633	0.1287	0.3026	0.1287	0.105	0.1024		0.0692		0.1207	0.0802	0.1233	0.1068	0.1317	0.0556	0.0461	0.1123	0.1082	0.0604	0.1123
0.077	0.1887	0.1897	0.2585	0.1773	0.3264		0.206		0.2376	0.1179	0.1585	0.2285	0.1438	0.0451	0.0505	0.2897	0.1948	0.0555	0.0846
0.1167	0.1946	0.2579	0.2039	0.1089	0.2566		0.1866		0.1985	0.0935	0.1126	0.1426	0.1841	0.0638	0.0861	0.2372	0.2463	0.0616	0.0998
0.154	0.1357	0.3593	0.1864	0.1407	0.199		0.2381		0.1857	0.1499	0.211	0.1691	0.1927	0.0426	0.0392	0.2447	0.2577	0.0911	0.0861
0.2247	0.2215	0.1424	0.2206	0.1923	0.3421		0.3069		0.2553	0.1592	0.241	0.2755	0.2965	0.0408	0.0393	0.304	0.2909	0.0826	0.1101
0.1664	0.3535	0.1054	0.2366	0.2223	0.2379		0.202		0.305	0.0828	0.1408	0.2212	0.3095	0.0486	0.0626	0.1812	0.3001	0.0865	0.2265
0.1064	0.3663	0.11	0.1782	0.1522	0.2943		0.1297		0.3006	0.0654	0.107	0.174	0.1745	0.0713	0.0907	0.2203	0.2881	0.1	0.2287
0.1901	0.3186	0.3747	0.2954	0.1385	0.4284		0.1415		0.275	0.0938	0.0967	0.1972	0.2236	0.0995	0.2235	0.3096	0.1945	0.0839	0.3038
0.5514	0.2593	0.2201	0.0914	0.1094	0.5482		0.274		0.1132	0.1661	0.1682	0.1339	0.1548	0.0716	0.1429	0.1612	0.1746	0.0901	0.2145
0.2833	0.1451	0.116	0.0943	0.1552	0.2152		0.1828		0.0983	0.1303	0.1785	0.1533	0.1856	0.1262	0.2345	0.2248	0.1663	0.1894	0.239
0.2527	0.3566	0.1318	0.1935	0.137	0.2013		0.1715		0.1516	0.0904	0.159	0.1671	0.2175	0.1429	0.1862	0.2876	0.2177	0.4066	0.2554
0.1929	0.1422	0.1554	0.1635	0.1126	0.1028		0.1617		0.0979	0.1074	0.1699	0.1383	0.1067	0.3135	0.1566	0.1479	0.1345	0.1951	0.2783
0.2376	0.2106	0.2336	0.212	0.139	0.0838		0.1428		0.1482	0.0736	0.2979	0.1102	0.3109	0.2348	0.0928	0.2889	0.2939	0.3023	0.2198
0.1232	0.2511	0.1478	0.2	0.1068	0.0454		0.2315		0.18	0.1137	0.2548	0.0704	0.1377	0.1435	0.1306	0.1362	0.1994	0.0952	0.1577
0.1238	0.2127	0.1436	0.1761	0.0884	0.0731		0.0769		0.0826	0.1277	0.2182	0.0979	0.1241	0.1614	0.0607	0.1262	0.2843	0.0539	0.0886
0.0598	0.1897	0.1339	0.1768	0.1133	0.1027		0.1578		0.1034	0.111	0.219	0.1068	0.1171	0.0607	0.0871	0.1368	0.214	0.0835	0.1081
0.0811	0.1448	0.1418	0.0677	0.106	0.1139		0.1213		0.1242	0.1325	0.1482	0.0697	0.1912	0.0908	0.0823	0.114	0.141	0.0873	0.044
0.1031	0.1291	0.1701	0.0873	0.1223	0.1047		0.1133		0.1391	0.1238	0.2094	0.1087	0.1964	0.0682	0.0879	0.0709	0.1321	0.0807	0.0494
0.0855	0.075	0.1887	0.0841	0.136	0.1103		0.1179		0.0969	0.1224	0.216	0.1621	0.2389	0.0819	0.0917	0.1563	0.1402	0.0637	0.0504
0.1506	0.1388	0.1352	0.1186	0.1374	0.1417		0.1021		0.0862	0.0597	0.1907	0.1742	0.2425	0.1317	0.2588	0.2038	0.1454	0.0656	0.0678
0.1423	0.1856	0.1913	0.1577	0.1188	0.1307		0.1009		0.0995	0.0745	0.24	0.1096	0.1298	0.0742	0.2995	0.1666	0.1766	0.0767	0.0734
0.1327	0.2042	0.2809	0.251	0.1711	0.1883		0.144		0.1391	0.091	0.2196	0.157	0.1641	0.1172	0.1029	0.1724	0.2153	0.0934	0.0618
0.1492	0.1493	0.1394	0.1624	0.1288	0.2181		0.1999		0.1489	0.0717	0.2176	0.1771	0.2655	0.1029	0.0552	0.1644	0.2032	0.1937	0.0433
0.1446	0.1718	0.081	0.152	0.095	0.1241		0.1375		0.074	0.061	0.1736	0.1343	0.2827	0.0968	0.0701	0.1584	0.1993	0.2515	0.0409
0.0979	0.1754	0.1016	0.1635	0.0843	0.0707		0.0741		0.0667	0.0637	0.1988	0.0831	0.1944	0.1171	0.0779	0.1131	0.1703	0.1734	0.0415
0.1525	0.1434	0.1297	0.0957	0.0636	0.1051		0.1003		0.0812	0.1331	0.1637	0.0923	0.2622	0.084	0.0464	0.1036	0.1462	0.2061	0.0353
0.2323	0.1983	0.0969	0.0924	0.0875	0.1959		0.1722		0.2143	0.236	0.1492	0.093	0.4076	0.2696	0.0588	0.1214	0.1662	0.2255	0.0407
0.4088	0.2533	0.0673	0.132	0.1556	0.2554		0.1692		0.1869	0.2141	0.1106	0.1071	0.5715	0.2063	0.091	0.1531	0.1969	0.2481	0.1006
0.2881	0.1337	0.0661	0.0852	0.1023	0.2123		0.091		0.1376	0.1001	0.067	0.1589	0.4714	0.117	0.0856	0.1002	0.1933	0.1253	0.0888
0.2157	0.0969	0.0741	0.0587	0.0698	0.1425		0.0678		0.0636	0.1107	0.0974	0.1122	0.2312	0.0395	0.0547	0.0893	0.1477	0.132	0.0552
0.194	0.0858	0.1471	0.0411	0.0912	0.1916		0.1071		0.1022	0.1573	0.1677	0.1305	0.2122	0.042	0.0578	0.1345	0.1468	0.2076	0.0477
0.2526	0.0781	0.3162	0.1369	0.229	0.2208		0.3052		0.1967	0.144	0.3129	0.0999	0.2474	0.1155	0.1564	0.2882	0.1638	0.2171	0.0488
0.3933	0.1613	0.1932	0.1288	0.3774	0.3134		0.8852		0.2349	0.1613	0.2896	0.0849	0.3332	0.0923	0.1575	0.2604	0.1941	0.1588	0.0619
0.2556	0.1217	0.4165	0.1392	0.3945	0.203		0.2497		0.2082	0.2607	0.2871	0.1213	0.1911	0.1305	0.1492	0.4455	0.192	0.1193	0.057
0.2612	0.2444	0.3332	0.269	0.1233	0.2843		0.3998		0.2461	0.1709	0.3486	0.3126	0.3896	0.3407	0.053	0.6175	0.2105	0.1308	0.0817
0.1812	0.1478	0.2176	0.1026	0.1015	0.1996		0.3436		0.1717	0.0953	0.2002	0.1622	0.2761	0.1153	0.2181	0.1897	0.2302	0.1804	0.1342
0.094	0.1071	0.1843	0.0653	0.0847	0.1152		0.1535		0.116	0.0668	0.2256	0.104	0.1408	0.1404	0.0833	0.1376	0.19	0.2544	0.0505
0.2455	0.1652	0.4596	0.0902	0.1612	0.0832		0.0876		0.1571	0.0724	0.1875	0.1069	0.4636	0.1294	0.1488	0.1359	0.2274	0.319	0.1101
0.3625	0.2715	0.4444	0.2174	0.3387	0.2313		0.1449		0.3325	0.0743	0.1584	0.3699	0.5632	0.2255	0.0789	0.2428	0.3794	0.1601	0.1712
0.2316	0.1503	0.2358	0.0949	0.2379	0.2147		0.1383		0.2246	0.0967	0.2953	0.1771	0.4483	0.2349	0.1239	0.133	0.2496	0.3044	0.1967
0.1565	0.1311	0.2374	0.0769	0.1325	0.1403		0.1235		0.1106	0.1036	0.3515	0.1312	0.2275	0.3565	0.0642	0.1044	0.1334	0.2461	0.0795
0.1102	0.1861	0.1635	0.0713	0.1452	0.1632		0.0936		0.1248	0.0841	0.1782	0.1861	0.1661	0.2377	0.0891	0.0946	0.1574	0.215	0.0668
0.1017	0.3029	0.0933	0.1319	0.1154	0.1571		0.0668		0.1283	0.0949	0.1566	0.1026	0.1095	0.1346	0.097	0.0961	0.1145	0.3108	0.0788
0.0895	0.2305	0.1383	0.1024	0.082	0.1186		0.0841		0.0879	0.0909	0.1356	0.0848	0.1186	0.1301	0.0568	0.0964	0.1295	0.2565	0.0597
0.0845	0.155	0.1394	0.0723	0.1485	0.124		0.0835		0.1262	0.0677	0.1495	0.1112	0.0901	0.1317	0.0596	0.1458	0.172	0.1995	0.0352
0.1189	0.1694	0.0959	0.071	0.1056	0.1427		0.0464		0.118	0.0554	0.1511	0.0939	0.1036	0.165	0.0704	0.1438	0.1461	0.1577	0.1039
0.12	0.2211	0.0826	0.1104	0.0912	0.1511		0.0361		0.0714	0.1125	0.1811	0.0627	0.1509	0.14	0.079	0.1404	0.2686	0.1156	0.1702
0.1154	0.1602	0.0684	0.0934	0.0984	0.0878		0.0426		0.1109	0.1565	0.1422	0.0698	0.1702	0.1289	0.0981	0.0638	0.1735	0.1832	0.107
0.1436	0.228	0.1098	0.0525	0.1028	0.09		0.0499		0.0674	0.1419	0.1834	0.0876	0.1424	0.166	0.0689	0.1086	0.2037	0.1578	0.0529
0.247	0.1865	0.0604	0.1084	0.0797	0.1131		0.0527		0.1158	0.0468	0.1747	0.0697	0.1118	0.1605	0.0931	0.2042	0.2403	0.1119	0.0872
0.181	0.1504	0.1017	0.0996	0.0716	0.1438		0.0515		0.0696	0.1148	0.3013	0.103	0.1871	0.0892	0.1039	0.1003	0.3438	0.092	0.1134
0.1047	0.1307	0.1509	0.1821	0.0922	0.1951		0.0533		0.122	0.1042	0.2539	0.1931	0.1805	0.1948	0.115	0.1975	0.2025	0.1081	0.079
0.1523	0.1775	0.1012	0.1609	0.1395	0.2426		0.0951		0.1185	0.0971	0.3661	0.0937	0.0919	0.1138	0.0812	0.2649	0.2631	0.1277	0.0613
0.1302	0.1815	0.1692	0.1253	0.1419	0.2579		0.1045		0.1161	0.1687	0.3753	0.1213	0.1648	0.1148	0.0493	0.1679	0.322	0.131	0.0536
0.1713	0.1514	0.1597	0.1234	0.0657	0.2746		0.1176		0.1007	0.1561	0.2809	0.0731	0.1324	0.1511	0.0785	0.0958	0.2808	0.1621	0.0848
0.1537	0.1418	0.0778	0.0673	0.0597	0.1879		0.115		0.0563	0.0655	0.1659	0.1944	0.1576	0.1979	0.0641	0.1401	0.2861	0.1234	0.0566
0.0673	0.1704	0.0856	0.0694	0.0663	0.1277		0.0807		0.0763	0.0915	0.1669	0.1587	0.1665	0.1452	0.0651	0.0833	0.1387	0.0886	0.0837
0.1258	0.1821	0.1264	0.0768	0.0797	0.0829		0.1145		0.0868	0.1062	0.3663	0.1268	0.1564	0.1034	0.1074	0.1414	0.1679	0.1	0.1206
0.2507	0.1643	0.1505	0.2288	0.1256	0.0919		0.0738		0.1052	0.0913	0.2322	0.1237	0.1883	0.0998	0.1332	0.3368	0.188	0.1267	0.124
0.1466	0.192	0.1231	0.0647	0.1418	0.0785		0.0839		0.1128	0.2295	0.2368	0.1227	0.1785	0.0409	0.2089	0.1766	0.2031	0.1625	0.1164
0.1269	0.1881	0.132	0.0844	0.2184	0.0764		0.097		0.0938	0.255	0.2066	0.0865	0.1301	0.0569	0.1607	0.1482	0.1417	0.2984	0.1402
0.0998	0.1582	0.2267	0.0842	0.2173	0.0905		0.0871		0.1017	0.2247	0.2401	0.1049	0.1177	0.0721	0.0962	0.1484	0.1274	0.1512	0.1467
0.1017	0.2407	0.0918	0.124	0.235	0.1222		0.2089		0.1351	0.1668	0.2263	0.1723	0.2412	0.1306	0.1263	0.2532	0.309	0.1297	0.1532
0.1092	0.1035	0.0561	0.0749	0.0963	0.1858		0.1179		0.1239	0.1024	0.1404	0.1164	0.1679	0.0944	0.1611	0.2023	0.2339	0.1315	0.2086
0.1362	0.1888	0.069	0.1196	0.1041	0.1606		0.0704		0.0806	0.1367	0.1425	0.0866	0.1558	0.0713	0.0886	0.1498	0.1222	0.1839	0.182
0.135	0.1908	0.0923	0.1397	0.1043	0.1401		0.14		0.1089	0.1535	0.1536	0.1716	0.2212	0.0998	0.2371	0.2293	0.1526	0.1788	0.1424
0.1128	0.1744	0.0945	0.1229	0.1341	0.1395		0.1236		0.1521	0.1174	0.1415	0.1443	0.2428	0.0872	0.2812	0.239	0.2182	0.3326	0.099
0.1109	0.1888	0.1022	0.1145	0.1237	0.2182		0.1162		0.1766	0.1093	0.1464	0.0952	0.2717	0.0843	0.0995	0.1399	0.1815	0.2941	0.0741
0.1612	0.2906	0.0889	0.1243	0.1928	0.2119		0.1375		0.1056	0.1245	0.1379	0.0817	0.2566	0.0894	0.045	0.1024	0.1698	0.0838	0.0904
0.1669	0.249	0.169	0.0854	0.202	0.1357		0.0704		0.1007	0.2338	0.2041	0.1072	0.2203	0.0774	0.0443	0.1051	0.1597	0.0749	0.104
0.1346	0.1418	0.1558	0.1048	0.0569	0.1364		0.1668		0.1227	0.1933	0.2508	0.1285	0.1338	0.0677	0.0707	0.1156	0.1752	0.0694	0.1411
0.1209	0.109	0.1333	0.0948	0.0574	0.1402		0.1835		0.1246	0.1374	0.133	0.1287	0.1808	0.0811	0.051	0.0894	0.18	0.0927	0.1013
0.1395	0.142	0.1395	0.1125	0.1116	0.0997		0.1239		0.1873	0.14	0.1557	0.1208	0.1146	0.085	0.0731	0.1083	0.2008	0.0983	0.0323
0.1392	0.0912	0.0845	0.1736	0.1502	0.1373		0.1824		0.2119	0.0697	0.1142	0.134	0.0908	0.0551	0.0333	0.1383	0.2192	0.1281	0.0463
0.1006	0.091	0.1295	0.1129	0.0894	0.0502		0.1141		0.1099	0.0836	0.1597	0.0861	0.1035	0.1223	0.0249	0.0819	0.213	0.1565	0.1174
0.174	0.103	0.0901	0.0727	0.1347	0.0537		0.1403		0.0881	0.1016	0.1877	0.0866	0.1057	0.1401	0.0937	0.1041	0.2168	0.208	0.178
0.0633	0.0867	0.0705	0.0456	0.0825	0.0813		0.0852		0.107	0.0913	0.2184	0.0805	0.0898	0.0739	0.0847	0.0861	0.1913	0.0942	0.1224
0.0591	0.1274	0.0502	0.0457	0.0844	0.0854		0.0757		0.0937	0.1102	0.1665	0.067	0.0835	0.0758	0.0822	0.0978	0.21	0.0986	0.1101
0.0582	0.1187	0.0481	0.076	0.0541	0.0789		0.077		0.0588	0.1275	0.1593	0.0598	0.1035	0.063	0.1656	0.1541	0.2114	0.1016	0.1196
0.1357	0.118	0.0743	0.0934	0.1035	0.0685		0.0582		0.0729	0.1173	0.2145	0.0693	0.1064	0.0456	0.1241	0.1609	0.2592	0.1066	0.0726
0.1258	0.1355	0.0678	0.0876	0.1252	0.0766		0.076		0.0914	0.1348	0.204	0.0961	0.1484	0.0582	0.168	0.1864	0.1705	0.103	0.0887
0.1704	0.1292	0.0695	0.0852	0.0915	0.0895		0.0448		0.0933	0.1687	0.1033	0.1203	0.2224	0.17	0.2153	0.1827	0.2028	0.0576	0.0978
0.1232	0.1318	0.0642	0.1456	0.0794	0.0753		0.0721		0.079	0.2278	0.0817	0.0991	0.1204	0.087	0.2804	0.117	0.1326	0.0966	0.0974
0.0674	0.1137	0.0769	0.0636	0.065	0.0508		0.0733		0.0696	0.2563	0.0928	0.0532	0.0824	0.0906	0.1426	0.0601	0.1153	0.2208	0.0488
0.2599	0.1585	0.0728	0.0752	0.1105	0.0623		0.0954		0.1304	0.3719	0.1927	0.0582	0.0874	0.2436	0.1405	0.1419	0.1761	0.3438	0.0634
0.184	0.1439	0.0644	0.0527	0.0947	0.0794		0.0757		0.0598	0.3698	0.1893	0.0789	0.0848	0.1816	0.253	0.0849	0.1098	0.1984	0.0643
0.0846	0.0986	0.0738	0.0794	0.1079	0.0999		0.0867		0.083	0.3336	0.1923	0.0775	0.1226	0.1525	0.3185	0.1391	0.1613	0.1242	0.0631
0.1818	0.1798	0.0948	0.093	0.0758	0.0921		0.1068		0.1217	0.1627	0.0993	0.2008	0.1216	0.1617	0.2231	0.1225	0.2284	0.0931	0.096
0.1494	0.1616	0.1255	0.0933	0.0838	0.0998		0.1867		0.1531	0.1115	0.1143	0.3987	0.1539	0.1302	0.1852	0.223	0.2216	0.1959	0.356
0.1446	0.1521	0.1874	0.1033	0.0802	0.2829		0.1156		0.1173	0.2388	0.2529	0.3712	0.1545	0.1428	0.1663	0.1485	0.2049	0.1542	0.0876
0.2001	0.2377	0.3475	0.2254	0.1222	0.2895		0.1269		0.1742	0.2411	0.3096	0.3205	0.259	0.2519	0.1128	0.213	0.3809	0.165	0.1485
0.1639	0.4262	0.233	0.1283	0.1277	0.2467		0.1878		0.2403	0.1553	0.2598	0.3224	0.3087	0.1806	0.1044	0.203	0.5167	0.1394	0.1778
0.185	0.5047	0.1719	0.1361	0.1678	0.284		0.1863		0.2607	0.2503	0.2215	0.2368	0.3022	0.0781	0.2695	0.1812	0.37	0.1199	0.1338
0.2907	0.2701	0.1773	0.1719	0.1925	0.1914		0.1459		0.2898	0.3406	0.325	0.2486	0.4267	0.0888	0.2817	0.338	0.2502	0.1155	0.111
0.3505	0.2106	0.1867	0.1644	0.1465	0.181		0.169		0.3435	0.2519	0.3737	0.309	0.3175	0.1243	0.1245	0.3555	0.2362	0.1257	0.0887
0.3157	0.2145	0.3876	0.1711	0.1471	0.1465		0.2181		0.2761	0.2688	0.3663	0.307	0.2135	0.1111	0.1927	0.3407	0.2404	0.1204	0.0436
0.391	0.2913	0.4759	0.1655	0.1975	0.1916		0.4988		0.276	0.2259	0.4347	0.3217	0.3103	0.2356	0.5256	0.2249	0.2456	0.1301	0.0684
0.3102	0.2314	0.3932	0.2073	0.1701	0.2004		0.3938		0.2718	0.3138	0.3491	0.2712	0.2726	0.2191	0.2087	0.2736	0.2506	0.2141	0.1545
0.2806	0.1597	0.2663	0.2468	0.2385	0.3249		0.3217		0.2712	0.2965	0.3431	0.2472	0.3762	0.2372	0.2906	0.3999	0.3538	0.1701	0.2432
0.2139	0.1777	0.1921	0.1251	0.1945	0.2455		0.2491		0.2149	0.243	0.3163	0.2657	0.3607	0.2869	0.2499	0.4848	0.2264	0.1665	0.2153
0.2014	0.1782	0.2012	0.0905	0.1144	0.2078		0.1902		0.0848	0.1646	0.1015	0.1758	0.2081	0.2085	0.1646	0.2394	0.2134	0.1371	0.237
0.0941	0.1663	0.1705	0.1279	0.1767	0.1387		0.2028		0.1343	0.1429	0.227	0.1968	0.1975	0.0908	0.1867	0.2061	0.2176	0.1457	0.142
0.1799	0.1363	0.1349	0.0708	0.1232	0.1047		0.2066		0.1294	0.1919	0.2803	0.1912	0.2621	0.0671	0.145	0.1134	0.2148	0.1499	0.1209
0.1797	0.1408	0.1062	0.1522	0.1062	0.134		0.194		0.1098	0.1119	0.0921	0.107	0.2212	0.1379	0.1437	0.1236	0.2364	0.1016	0.1007
0.1491	0.1225	0.1239	0.1469	0.1249	0.1424		0.1431		0.1109	0.1361	0.1487	0.1135	0.1918	0.2106	0.1614	0.1137	0.2495	0.0639	0.1105
0.1289	0.1843	0.131	0.0938	0.15	0.1071		0.1296		0.1313	0.1343	0.1526	0.1289	0.3699	0.2593	0.1795	0.1007	0.1854	0.0648	0.217
0.0968	0.0857	0.1343	0.0726	0.0866	0.1543		0.1248		0.1133	0.1426	0.1623	0.125	0.367	0.1519	0.1748	0.093	0.2021	0.0923	0.1605
0.0984	0.1228	0.0759	0.1119	0.0938	0.1358		0.0919		0.0883	0.0576	0.1437	0.0988	0.2344	0.0975	0.0971	0.1466	0.2004	0.0577	0.162
0.0973	0.1755	0.1248	0.0859	0.1615	0.0948		0.0561		0.2767	0.0739	0.2031	0.0682	0.135	0.1175	0.0693	0.1487	0.4544	0.1077	0.0472
0.107	0.147	0.2401	0.1087	0.1763	0.1317		0.0893		0.3488	0.1299	0.176	0.0846	0.1995	0.1221	0.1035	0.1649	0.5374	0.1255	0.0437
0.1164	0.1955	0.2823	0.3092	0.1834	0.2153		0.099		0.1168	0.263	0.3166	0.2535	0.1894	0.1857	0.0619	0.1546	0.7294	0.0929	0.0915
0.5527	0.4191	0.2503	0.1718	0.1508	0.2253		0.2223		0.4058	0.2259	0.2138	0.4051	0.1751	0.1634	0.166	0.2971	0.5265	0.1185	0.088
0.3091	0.3201	0.202	0.0861	0.1285	0.1718		0.196		0.3594	0.1932	0.1991	0.1917	0.234	0.0871	0.132	0.2814	0.3054	0.115	0.1414
0.2313	0.2957	0.0867	0.1391	0.2046	0.183		0.203		0.3984	0.0663	0.1663	0.1138	0.2756	0.1265	0.1056	0.2532	0.2499	0.0798	0.2572
0.0916	0.065	0.1522	0.1019	0.0487	0.0479		0.0515		0.104	0.071	0.1518	0.0728	0.126	0.1186	0.1106	0.078	0.2402	0.0837	0.2065
0.1465	0.1236	0.1942	0.1399	0.0803	0.1127		0.0685		0.1352	0.1853	0.1173	0.0822	0.2859	0.1706	0.0951	0.1735	0.6166	0.1108	0.157
0.1075	0.2372	0.1471	0.2121	0.1086	0.089		0.0897		0.1716	0.2602	0.2014	0.1267	0.2772	0.1578	0.1142	0.1645	0.6213	0.1209	0.1039
0.1412	0.2394	0.1786	0.17	0.1832	0.0714		0.0802		0.2	0.1441	0.2381	0.216	0.1979	0.0659	0.092	0.1469	0.2456	0.1573	0.0687
0.147	0.1811	0.131	0.18	0.0758	0.111		0.1907		0.1629	0.1358	0.1359	0.1733	0.2972	0.0773	0.0868	0.2105	0.2308	0.2433	0.0918
0.1549	0.1809	0.0687	0.0749	0.0629	0.1531		0.1321		0.116	0.1804	0.1414	0.1536	0.2783	0.0535	0.1023	0.2351	0.1968	0.2394	0.0453
0.1575	0.1718	0.1169	0.0829	0.0863	0.0667		0.1194		0.099	0.2176	0.2599	0.1252	0.159	0.0668	0.0806	0.1791	0.2659	0.2638	0.0404
0.096	0.0932	0.1383	0.0726	0.0921	0.0763		0.073		0.0819	0.2432	0.2616	0.0897	0.1083	0.0826	0.0626	0.1214	0.2084	0.2443	0.066
0.1511	0.1065	0.1592	0.0761	0.1249	0.0951		0.1378		0.071	0.2903	0.3136	0.0983	0.2424	0.0714	0.1063	0.1571	0.303	0.1734	0.0602
0.2315	0.0678	0.1528	0.0552	0.0654	0.1611		0.1853		0.1192	0.1156	0.1593	0.1224	0.0759	0.0862	0.0653	0.1145	0.1967	0.1099	0.0532
0.2132	0.0939	0.1611	0.143	0.1194	0.2261		0.2122		0.1371	0.103	0.0944	0.0837	0.0791	0.1451	0.0429	0.1204	0.1697	0.0999	0.0361
0.1411	0.1748	0.1091	0.15	0.1845	0.2525		0.1622		0.1295	0.1481	0.1125	0.0805	0.0906	0.1017	0.0785	0.1965	0.1339	0.1403	0.0585
0.0897	0.1591	0.1452	0.0648	0.0919	0.2271		0.0649		0.1082	0.2063	0.0734	0.0835	0.1249	0.0537	0.0534	0.1258	0.1488	0.0713	0.0788
0.0786	0.1314	0.2325	0.1326	0.0586	0.1713		0.1268		0.0673	0.1321	0.1312	0.0823	0.1474	0.1397	0.108	0.0883	0.1872	0.0515	0.0473
0.089	0.2048	0.1307	0.2328	0.0953	0.1814		0.1586		0.118	0.1455	0.1524	0.145	0.1356	0.0977	0.0388	0.1338	0.1755	0.0696	0.0364
0.1511	0.1597	0.2008	0.1281	0.1357	0.1316		0.094		0.1219	0.1516	0.1135	0.1384	0.1288	0.0391	0.114	0.1556	0.1488	0.2646	0.1216
0.1026	0.1389	0.1502	0.0727	0.123	0.1077		0.0945		0.0759	0.1517	0.1375	0.1716	0.1173	0.0339	0.0607	0.065	0.1225	0.2612	0.146
0.191	0.0985	0.16	0.0917	0.107	0.0719		0.0873		0.087	0.1682	0.1572	0.1807	0.1345	0.0562	0.0687	0.101	0.135	0.0742	0.2235
0.1849	0.0951	0.1496	0.0759	0.1122	0.0995		0.0737		0.1234	0.1673	0.2802	0.1896	0.1504	0.0747	0.0381	0.1066	0.1177	0.0983	0.0658
0.1232	0.118	0.2274	0.1343	0.0973	0.069		0.0998		0.1008	0.2417	0.1684	0.182	0.1615	0.0696	0.0479	0.1096	0.1593	0.0955	0.0486
0.1994	0.1462	0.1809	0.1022	0.1202	0.0922		0.0969		0.2605	0.4531	0.1548	0.2088	0.2731	0.0916	0.0967	0.1625	0.1377	0.1169	0.0665
0.2744	0.2983	0.1406	0.0739	0.1008	0.0923		0.1406		0.2639	0.2419	0.2918	0.1741	0.3468	0.2181	0.051	0.1648	0.1826	0.2957	0.1606
0.1616	0.2552	0.1626	0.0827	0.1943	0.1755		0.1488		0.2378	0.1545	0.2763	0.183	0.1828	0.2225	0.0866	0.1896	0.2228	0.1651	0.1099
0.2159	0.314	0.1484	0.1204	0.3208	0.1388		0.1856		0.1325	0.1093	0.1879	0.1797	0.1814	0.1064	0.0989	0.2327	0.3291	0.2285	0.1201
0.2351	0.238	0.2033	0.1227	0.3409	0.0684		0.2253		0.1185	0.0954	0.2489	0.2122	0.1207	0.1358	0.0639	0.1856	0.2842	0.3462	0.08
0.1499	0.11	0.1438	0.0754	0.1312	0.082		0.2097		0.1062	0.1164	0.2229	0.2064	0.2019	0.1318	0.1668	0.1523	0.251	0.7043	0.0875
0.1682	0.1238	0.1582	0.0586	0.1242	0.0954		0.1417		0.1242	0.1545	0.1722	0.1369	0.1562	0.0725	0.1935	0.1542	0.2207	0.2061	0.0832
0.2808	0.1267	0.135	0.0824	0.1728	0.1233		0.2003		0.1367	0.1037	0.1588	0.0796	0.217	0.0625	0.1387	0.1477	0.2257	0.1541	0.0989
0.1409	0.093	0.1361	0.053	0.1055	0.0921		0.1509		0.1361	0.0956	0.1523	0.094	0.1406	0.0627	0.0605	0.1758	0.1988	0.2304	0.1202
0.1263	0.1155	0.1617	0.0681	0.0954	0.0951		0.1352		0.1522	0.1229	0.1772	0.0882	0.1576	0.0717	0.0555	0.2105	0.166	0.1805	0.098
0.1248	0.1494	0.2431	0.0561	0.1335	0.0986		0.1248		0.1727	0.1419	0.1848	0.094	0.1543	0.0684	0.0402	0.2538	0.2892	0.1675	0.0681
0.1237	0.1023	0.2664	0.0584	0.0784	0.0749		0.1405		0.1617	0.1318	0.2955	0.087	0.1985	0.0954	0.0573	0.2745	0.3065	0.1878	0.0921
0.1604	0.1685	0.1164	0.0651	0.1155	0.1021		0.1348		0.1911	0.1154	0.3127	0.1162	0.205	0.1129	0.0612	0.2036	0.2	0.1608	0.067
0.1588	0.1986	0.2135	0.085	0.141	0.1255		0.1447		0.2183	0.1654	0.1956	0.1393	0.1966	0.0982	0.0879	0.2442	0.2259	0.1061	0.0889
0.1221	0.2004	0.3663	0.1616	0.199	0.1952		0.2518		0.2158	0.2132	0.1903	0.154	0.1812	0.0564	0.0876	0.224	0.2411	0.1171	0.1031
0.1738	0.2161	0.3544	0.1874	0.1252	0.1045		0.1918		0.1868	0.232	0.0981	0.1075	0.2879	0.1261	0.0989	0.2094	0.2519	0.2024	0.1242
0.1703	0.2285	0.2004	0.1773	0.1206	0.1269		0.2305		0.1713	0.2176	0.1106	0.0698	0.3135	0.0984	0.089	0.1648	0.1654	0.2443	0.1321
0.1172	0.2812	0.2207	0.1575	0.1018	0.1527		0.1687		0.1718	0.2279	0.1135	0.1247	0.1608	0.0611	0.0487	0.1481	0.209	0.1795	0.0711
0.1162	0.3134	0.1378	0.1121	0.1258	0.108		0.1482		0.165	0.1655	0.2433	0.1208	0.1438	0.0759	0.0582	0.1018	0.2841	0.1028	0.095
0.0838	0.1553	0.1549	0.1388	0.1087	0.1141		0.1339		0.1128	0.1642	0.2741	0.088	0.1782	0.0448	0.0722	0.0956	0.1827	0.0845	0.0572
0.1761	0.1917	0.1318	0.2484	0.2181	0.1447		0.1641		0.2064	0.1457	0.1845	0.098	0.1024	0.0438	0.024	0.1066	0.1601	0.0958	0.0492
0.1555	0.1657	0.3458	0.1715	0.1909	0.184		0.0701		0.139	0.1823	0.2292	0.1046	0.1312	0.0381	0.0372	0.1046	0.2488	0.1102	0.0637
0.2286	0.2122	0.3047	0.3283	0.2006	0.202		0.233		0.1628	0.1279	0.1865	0.1144	0.3126	0.0515	0.0785	0.4243	0.4477	0.1141	0.1489
0.2477	0.1676	0.2308	0.3467	0.1045	0.1623		0.1918		0.2773	0.1352	0.2348	0.1607	0.3514	0.0768	0.0843	0.4196	0.3263	0.1835	0.0671
0.1331	0.226	0.0823	0.2855	0.1347	0.1492		0.1627		0.2592	0.0941	0.2329	0.2725	0.3411	0.066	0.0972	0.3878	0.4271	0.2315	0.078
0.0976	0.1542	0.2388	0.1486	0.1025	0.1536		0.1179		0.1652	0.1807	0.2556	0.2459	0.2714	0.1236	0.0925	0.2088	0.4702	0.2335	0.0682
0.1881	0.1429	0.1784	0.3624	0.1306	0.2195		0.1057		0.2893	0.1556	0.1821	0.1063	0.2678	0.0861	0.1167	0.4251	0.3017	0.1897	0.1005
0.065	0.145	0.1462	0.1809	0.1289	0.0498		0.1359		0.2718	0.1719	0.117	0.2204	0.1804	0.107	0.0778	0.1831	0.3018	0.1409	0.084
0.0636	0.1989	0.129	0.1389	0.1199	0.0601		0.152		0.1553	0.1773	0.1168	0.1374	0.1625	0.1203	0.0754	0.1621	0.2858	0.097	0.1423
0.1533	0.1657	0.1334	0.2578	0.0887	0.0787		0.0874		0.148	0.215	0.1423	0.087	0.2189	0.1515	0.0802	0.2573	0.1976	0.1038	0.1936
0.1415	0.1884	0.145	0.3613	0.0773	0.1193		0.149		0.1392	0.1237	0.2454	0.0861	0.3339	0.0914	0.0797	0.322	0.3574	0.098	0.1109
0.1305	0.1872	0.1573	0.1551	0.0645	0.117		0.1483		0.0744	0.0925	0.1572	0.0717	0.3186	0.1118	0.0962	0.1017	0.1301	0.1696	0.1086
0.132	0.1263	0.121	0.0819	0.0863	0.0917		0.1115		0.0698	0.0894	0.1062	0.0694	0.1244	0.1537	0.0996	0.1163	0.1402	0.0922	0.087
0.105	0.1615	0.1687	0.0682	0.0989	0.086		0.1307		0.0728	0.161	0.1248	0.0736	0.0834	0.1523	0.0982	0.1034	0.2006	0.0578	0.1043
0.2308	0.079	0.1828	0.1211	0.2047	0.128		0.1515		0.1113	0.1786	0.1897	0.0944	0.0932	0.2095	0.0836	0.16	0.1609	0.081	0.1208
0.2572	0.054	0.1742	0.1489	0.2254	0.1244		0.141		0.1392	0.1762	0.2536	0.1081	0.1163	0.1289	0.0528	0.1686	0.1774	0.073	0.0596
0.2049	0.1319	0.1832	0.2104	0.174	0.1189		0.1418		0.1247	0.1965	0.1719	0.1411	0.0886	0.2237	0.0395	0.1228	0.1953	0.0693	0.0569
0.2151	0.2018	0.2639	0.2215	0.159	0.1479		0.1463		0.1441	0.2775	0.3658	0.2114	0.0761	0.1522	0.1304	0.1414	0.1986	0.1043	0.0878
0.3796	0.2497	0.3879	0.2396	0.2334	0.2299		0.2071		0.2378	0.3308	0.3347	0.2793	0.1662	0.1462	0.2237	0.2281	0.2669	0.1399	0.0691
0.3965	0.3561	0.2099	0.1862	0.2847	0.2303		0.2318		0.2634	0.2653	0.3912	0.2687	0.2535	0.2246	0.2858	0.237	0.3516	0.3516	0.0921
0.3475	0.2808	0.2232	0.2036	0.2901	0.2436		0.219		0.2605	0.1284	0.3424	0.2576	0.4445	0.1434	0.2252	0.1921	0.4993	0.2212	0.1826
0.1407	0.1571	0.2321	0.1074	0.1643	0.1843		0.1251		0.1197	0.2114	0.3196	0.1745	0.1331	0.1082	0.1299	0.1414	0.6261	0.1667	0.149
0.0605	0.2247	0.1981	0.1701	0.1719	0.2389		0.1165		0.1901	0.256	0.2887	0.229	0.1566	0.0904	0.1332	0.2447	0.2099	0.0922	0.1522
0.139	0.2315	0.1697	0.1412	0.1038	0.2692		0.1435		0.2034	0.1784	0.2092	0.1657	0.1973	0.0505	0.1435	0.1822	0.1687	0.1428	0.1714
0.1439	0.0924	0.1733	0.1563	0.0933	0.1373		0.1276		0.1706	0.1718	0.248	0.1406	0.1494	0.0552	0.0707	0.1519	0.1547	0.0756	0.0991
0.0808	0.1475	0.1112	0.1543	0.0814	0.1102		0.1061		0.1624	0.1445	0.1292	0.1437	0.1359	0.077	0.0542	0.1613	0.1306	0.0966	0.0745
0.1818	0.2139	0.0841	0.1527	0.1243	0.1006		0.0764		0.1651	0.0619	0.0961	0.1758	0.1502	0.155	0.0503	0.1709	0.1172	0.1049	0.0472
0.1149	0.1561	0.0936	0.1035	0.0497	0.0611		0.0898		0.0822	0.0925	0.0994	0.0769	0.1131	0.075	0.0553	0.091	0.1254	0.0761	0.0549
0.133	0.1249	0.0877	0.1018	0.0702	0.081		0.1222		0.0492	0.0556	0.1089	0.0935	0.1799	0.0954	0.0828	0.1624	0.1451	0.0792	0.0441
0.0996	0.2351	0.103	0.142	0.1921	0.1047		0.084		0.1289	0.1098	0.129	0.1334	0.2081	0.1096	0.0979	0.239	0.1341	0.0691	0.1199
0.0941	0.1695	0.1005	0.1049	0.1834	0.1003		0.0844		0.1547	0.1265	0.1197	0.0848	0.173	0.1597	0.0561	0.2033	0.1596	0.0865	0.0681
0.1091	0.2869	0.1064	0.0565	0.1749	0.1382		0.1294		0.135	0.1852	0.2933	0.0778	0.1742	0.1245	0.0904	0.2407	0.1284	0.0719	0.0868
0.2173	0.1995	0.0831	0.0647	0.2687	0.1207		0.1228		0.1625	0.0988	0.3289	0.1731	0.1466	0.1482	0.1422	0.1791	0.1927	0.0784	0.0794
0.1951	0.2052	0.1022	0.0817	0.1133	0.0945		0.1304		0.0899	0.0833	0.2058	0.108	0.1557	0.1146	0.1545	0.1542	0.1943	0.1013	0.0996
0.2356	0.2274	0.1118	0.2009	0.1543	0.1007		0.1548		0.1733	0.0738	0.1713	0.1546	0.2637	0.1046	0.1175	0.2347	0.1758	0.0819	0.0858
0.3208	0.3869	0.1546	0.2866	0.1288	0.1259		0.1622		0.2339	0.1305	0.2122	0.1948	0.4548	0.0882	0.294	0.3615	0.2065	0.0965	0.2851
0.4107	0.2768	0.1555	0.2427	0.1426	0.1072		0.1613		0.1933	0.1698	0.14	0.2371	0.3886	0.1536	0.1075	0.3105	0.278	0.1215	0.1367
0.382	0.1279	0.2329	0.1473	0.1436	0.0927		0.3179		0.1662	0.1392	0.1154	0.1711	0.1834	0.2232	0.1255	0.1551	0.3978	0.0994	0.1665
0.2465	0.3418	0.3075	0.1988	0.1619	0.1244		0.1837		0.1508	0.1288	0.1229	0.2553	0.142	0.1987	0.0995	0.1718	0.2462	0.1634	0.0805
0.1669	0.3944	0.2805	0.1319	0.1799	0.1968		0.2304		0.2749	0.1513	0.2146	0.1556	0.156	0.1911	0.0914	0.1798	0.2805	0.1437	0.0437
0.1738	0.211	0.2337	0.149	0.1049	0.2235		0.1798		0.2692	0.1652	0.1648	0.1069	0.2741	0.1138	0.0814	0.1586	0.3432	0.108	0.0603
0.2475	0.2248	0.2024	0.1287	0.21	0.1646		0.1728		0.1523	0.2328	0.0974	0.1399	0.1492	0.0447	0.0756	0.1243	0.1855	0.1348	0.112
0.3134	0.2845	0.1544	0.239	0.2411	0.1347		0.2217		0.1722	0.1235	0.1155	0.2356	0.1242	0.0643	0.0535	0.1438	0.1537	0.1318	0.0548
0.2216	0.126	0.1282	0.2937	0.1826	0.1858		0.2349		0.2303	0.1624	0.1372	0.207	0.1056	0.1012	0.0575	0.169	0.1601	0.1848	0.05
0.0766	0.1456	0.13	0.0574	0.1162	0.0781		0.1156		0.0818	0.1737	0.1352	0.0721	0.1013	0.0897	0.0954	0.188	0.33	0.1933	0.0705
0.0909	0.1867	0.2727	0.0796	0.0606	0.0857		0.0962		0.1335	0.3128	0.1921	0.1096	0.085	0.127	0.077	0.1182	0.1593	0.1232	0.1265
0.0793	0.3596	0.4053	0.1949	0.0917	0.0928		0.1926		0.118	0.1936	0.3169	0.1251	0.138	0.293	0.0494	0.1162	0.2321	0.0682	0.1529
0.1666	0.2043	0.1542	0.0833	0.2272	0.1522		0.3104		0.116	0.077	0.2276	0.1501	0.2021	0.2729	0.0669	0.1584	0.4265	0.1205	0.1419
0.1167	0.1737	0.1268	0.0912	0.1972	0.2053		0.1093		0.2173	0.1591	0.2685	0.2179	0.2081	0.095	0.0734	0.1389	0.3462	0.146	0.198
0.1021	0.2616	0.2256	0.1939	0.138	0.1351		0.1478		0.189	0.1924	0.3732	0.1467	0.2625	0.2514	0.1081	0.2164	0.2254	0.0887	0.1753
0.153	0.3311	0.3763	0.2223	0.1398	0.1862		0.2789		0.2158	0.2042	0.4465	0.1761	0.3495	0.0728	0.0743	0.2307	0.3464	0.0638	0.2062
0.3118	0.6745	0.2622	0.1799	0.2433	0.4154		0.1579		0.3207	0.2399	0.3646	0.46	0.5044	0.1335	0.0682	0.2315	0.5838	0.1013	0.0516
0.3185	0.4655	0.1215	0.1893	0.186	0.3428		0.1495		0.2179	0.1968	0.1977	0.3631	0.3464	0.1458	0.115	0.2962	0.2867	0.0993	0.0767
0.2618	0.3114	0.1943	0.1575	0.1738	0.2714		0.1396		0.2756	0.1868	0.2154	0.2802	0.2424	0.0544	0.1837	0.4116	0.3157	0.127	0.1451
0.1252	0.3592	0.2401	0.0867	0.1747	0.1568		0.0943		0.2578	0.2398	0.2397	0.1071	0.1956	0.101	0.1839	0.1081	0.1467	0.1531	0.0871
0.2295	0.3731	0.2386	0.12	0.2525	0.1567		0.1494		0.3275	0.2111	0.2452	0.1478	0.2653	0.1013	0.2265	0.175	0.1686	0.1742	0.1294
0.1878	0.205	0.1364	0.1316	0.1998	0.1183		0.1501		0.2575	0.1301	0.4072	0.1125	0.2057	0.0695	0.1661	0.1521	0.1579	0.1521	0.1059
0.16	0.2249	0.125	0.0649	0.12	0.0509		0.1114		0.2195	0.1094	0.1384	0.1261	0.1869	0.0636	0.0681	0.0915	0.2386	0.1866	0.0645
0.107	0.094	0.1443	0.1475	0.1018	0.1066		0.1228		0.1861	0.1095	0.2047	0.0915	0.1583	0.0652	0.0412	0.18	0.1839	0.124	0.0453
0.1223	0.1102	0.1522	0.2206	0.1503	0.1215		0.1304		0.1489	0.1235	0.1695	0.1386	0.1281	0.0835	0.0378	0.2378	0.1343	0.0963	0.0384
0.1255	0.147	0.1029	0.2216	0.1411	0.1375		0.1426		0.107	0.1502	0.1718	0.1663	0.1139	0.08	0.0917	0.1847	0.1348	0.108	0.0655
0.1646	0.1839	0.0984	0.3336	0.0781	0.0815		0.1184		0.1126	0.1649	0.2066	0.1653	0.1849	0.0904	0.1157	0.1127	0.1517	0.1588	0.0565
0.1934	0.3442	0.1726	0.364	0.0909	0.203		0.1233		0.1201	0.184	0.1735	0.1591	0.1977	0.0748	0.1498	0.183	0.1675	0.2213	0.0813
0.2477	0.4635	0.1438	0.4379	0.2149	0.2351		0.1827		0.2059	0.2971	0.293	0.1817	0.1472	0.1473	0.0608	0.139	0.1765	0.1939	0.0371
0.213	0.3818	0.1319	0.3942	0.2696	0.3538		0.1799		0.484	0.3598	0.2414	0.2488	0.1696	0.0765	0.0612	0.3037	0.1623	0.2125	0.0915
0.14	0.2666	0.1528	0.3452	0.1895	0.3786		0.1527		0.3433	0.1499	0.1927	0.2395	0.2899	0.0971	0.1297	0.2688	0.2558	0.2692	0.1124
0.1908	0.1927	0.13	0.2338	0.1531	0.2287		0.1947		0.1909	0.1232	0.1664	0.1805	0.3946	0.0875	0.0951	0.2159	0.3255	0.5158	0.1077
0.1779	0.1748	0.1793	0.1912	0.1438	0.2105		0.1574		0.1542	0.1449	0.109	0.1741	0.3291	0.0705	0.0379	0.1519	0.2236	0.4934	0.0546
0.152	0.2361	0.1927	0.1409	0.1206	0.2002		0.1549		0.1078	0.1758	0.1155	0.1687	0.201	0.0511	0.1256	0.152	0.1682	0.2704	0.0482
0.1435	0.1903	0.123	0.1523	0.1935	0.2044		0.1646		0.1322	0.1068	0.1165	0.171	0.2079	0.0523	0.1081	0.1434	0.2117	0.2502	0.161
0.1422	0.1543	0.1289	0.0672	0.2046	0.0752		0.1084		0.1078	0.1118	0.1092	0.1159	0.2282	0.0797	0.0653	0.098	0.2144	0.0949	0.1737
0.0921	0.2303	0.1532	0.0959	0.1499	0.1294		0.0978		0.1021	0.1269	0.1046	0.1148	0.2029	0.0763	0.0692	0.1111	0.1477	0.1041	0.0995
0.1039	0.2584	0.1223	0.0756	0.1042	0.1805		0.1		0.092	0.1222	0.1081	0.14	0.2014	0.3003	0.0475	0.1197	0.1274	0.0954	0.036
0.1173	0.1494	0.0857	0.1432	0.1766	0.181		0.1003		0.0872	0.0865	0.089	0.1315	0.1735	0.3646	0.0676	0.1359	0.1891	0.124	0.0285
0.0992	0.1844	0.0814	0.1655	0.197	0.1135		0.0618		0.0818	0.1008	0.0677	0.1733	0.1603	0.2332	0.1547	0.1388	0.1888	0.1692	0.0497
0.0894	0.2192	0.0912	0.1931	0.138	0.0675		0.078		0.0697	0.1121	0.0948	0.1988	0.2058	0.1622	0.1214	0.1106	0.1237	0.1668	0.1482
0.1214	0.1506	0.1073	0.0924	0.094	0.0905		0.0749		0.0874	0.0931	0.0923	0.1595	0.1608	0.1291	0.0491	0.1095	0.1359	0.0605	0.079
0.1293	0.1195	0.1214	0.0757	0.1324	0.109		0.0868		0.0767	0.0838	0.0901	0.1575	0.0927	0.0802	0.0591	0.1086	0.1677	0.1399	0.0412
0.1032	0.0989	0.0963	0.0746	0.1341	0.1072		0.1014		0.0648	0.0876	0.0764	0.1355	0.1059	0.0836	0.0844	0.1213	0.1684	0.1224	0.0835
0.0685	0.1209	0.1298	0.076	0.0823	0.0932		0.0945		0.0693	0.0813	0.0986	0.1056	0.098	0.0804	0.1834	0.1143	0.1317	0.0874	0.0733
0.1067	0.2181	0.1208	0.0772	0.0914	0.0877		0.0907		0.1139	0.1361	0.1941	0.1283	0.0993	0.0807	0.1646	0.0995	0.1714	0.0931	0.0674
0.0802	0.1863	0.1533	0.1125	0.0814	0.0842		0.1262		0.0983	0.1723	0.21	0.1076	0.1345	0.0869	0.0585	0.102	0.2123	0.0543	0.0494
0.1425	0.1756	0.1688	0.1135	0.106	0.0913		0.1716		0.1035	0.1564	0.2934	0.1043	0.1493	0.1254	0.1263	0.1262	0.1809	0.052	0.2384
0.1846	0.3478	0.198	0.1135	0.1116	0.1255		0.2081		0.1064	0.1682	0.3719	0.1504	0.1675	0.1417	0.1974	0.1805	0.1718	0.0835	0.2553
0.3897	0.2004	0.4952	0.0894	0.1651	0.3278		0.2349		0.2185	0.1711	0.2302	0.1956	0.1537	0.1585	0.4119	0.3905	0.1785	0.1457	0.117
0.1413	0.2784	0.7106	0.1177	0.1926	0.1017		0.1953		0.2276	0.2226	0.2367	0.1544	0.1414	0.2597	0.2225	0.2494	0.1813	0.1492	0.1509
0.2784	0.604	0.9114	0.3809	0.2488	0.1171		0.2142		0.1886	0.3035	0.3775	0.1649	0.1316	0.2024	0.3206	0.2721	0.2882	0.1096	0.2863
0.4506	0.8497	1.1074	0.623	0.3642	0.4061		0.3768		0.325	0.4721	0.4634	0.4445	0.3962	0.2973	0.4734	0.3432	0.4493	0.1342	0.1737
0.4878	1.051	1.0993	0.9968	0.2707	1.1235		0.636		0.5261	0.5799	0.5855	0.7824	0.5236	0.3241	0.2702	0.7791	0.5327	0.4626	0.3212
1.3473	1.0355	1.0516	0.8094	0.203	0.8928		0.8074		0.4208	2.4836	1.2865	0.6327	0.6826	0.1966	0.3394	0.506	0.6621	0.5023	0.5714
0.161	0.4119	1.4023	0.5242	0.2597	1.3258		0.901		0.2926	1.7644	1.4982	0.4579	0.7684	0.1339	0.5599	0.5412	0.6858	0.5392	0.9179
0.2378	0.3385	0.3939	0.4632	0.234	0.4902		1.477		0.2423	1.1328	1.1021	0.2584	0.4939	0.0985	0.2787	0.7635	0.7267	0.2573	0.7637
0.4036	0.3433	0.2836	0.2983	0.2362	0.306		1.1187		0.2106	0.5424	0.7976	0.2444	0.3293	0.1081	0.1515	0.5125	0.7037	0.284	0.7355
0.3347	0.2362	0.1072	0.2734	0.2264	0.2921		0.8345		0.2168	0.2721	0.4859	0.2941	0.3924	0.0742	0.1062	0.3462	0.4268	0.3347	1.175
0.202	0.21	0.1218	0.1633	0.252	0.2779		2.4865		0.209	0.1687	0.3415	0.3233	0.4658	0.0566	0.1035	0.2831	0.2844	0.2221	0.9821
0.336	0.154	0.1668	0.1863	0.11	0.3253		0.2638		0.1474	0.1259	0.31	0.3559	0.3204	0.061	0.0885	0.2035	0.2802	0.2563	0.1865
0.3114	0.2056	0.1323	0.1595	0.1229	0.225		0.2015		0.1684	0.1771	0.3055	0.142	0.2209	0.2364	0.0806	0.306	0.3594	0.1193	0.1515
0.2559	0.1716	0.1708	0.1123	0.1482	0.1957		0.4701		0.1783	0.1563	0.1629	0.139	0.162	0.3002	0.1323	0.305	0.2125	0.2275	0.1016
0.1488	0.1861	0.1288	0.1912	0.1648	0.181		0.419		0.1656	0.313	0.298	0.1645	0.1515	0.2983	0.2037	0.2033	0.181	0.344	0.1635
0.2011	0.4503	0.1162	0.1827	0.1978	0.2187		0.1448		0.1268	0.2435	0.203	0.1716	0.2169	0.2813	0.2528	0.2292	0.1877	0.3634	0.0555
0.1816	0.3905	0.132	0.1435	0.1876	0.1867		0.2748		0.226	0.2615	0.2421	0.1482	0.2063	0.1342	0.3174	0.1407	0.4017	0.393	0.0538
0.1506	0.3566	0.1402	0.148	0.2766	0.144		0.136		0.3884	0.4967	0.7988	0.1078	0.166	0.1332	0.2371	0.1788	0.5029	0.4392	0.0656
0.2158	0.3398	0.1442	0.2105	0.2805	0.1939		0.1248		0.3231	0.5586	0.8775	0.1775	0.2669	0.0749	0.1089	0.304	0.4504	0.3717	0.0643
0.3596	0.6976	0.1445	0.2637	0.3507	0.2384		0.1651		0.2968	0.4643	0.6112	0.3371	0.2651	0.1024	0.0889	0.2305	0.7522	0.199	0.1079
0.3633	0.6908	0.1639	0.2973	0.2943	0.3438		0.2177		0.3139	0.4304	0.5708	0.2753	0.199	0.1191	0.1248	0.2101	0.6843	0.226	0.109
0.3645	0.3699	0.9567	0.2453	0.1668	0.3454		0.3017		0.336	0.5295	0.6767	0.2421	0.1805	0.0868	0.116	0.3436	0.3283	0.2017	0.1249
0.4169	0.3223	0.5325	0.2509	0.2525	0.3276		0.3228		0.3491	0.6446	0.5629	0.2506	0.2007	0.0356	0.061	0.4489	0.6239	0.2739	0.1089
0.4417	0.3416	0.7075	0.3233	0.3362	0.5007		0.3019		0.2859	0.5941	0.478	0.1336	0.1505	0.0801	0.0347	0.3937	0.5492	0.1171	0.0744
0.4056	0.4183	0.4125	0.2793	0.2889	0.485		0.3228		0.2292	0.6841	0.3891	0.145	0.1673	0.0513	0.0725	0.3024	0.2981	0.3399	0.0623
0.3498	0.3137	1.034	0.3727	0.2173	0.4451		0.3833		0.2146	0.8186	0.2746	0.2038	0.1906	0.1153	0.0443	0.303	0.4392	0.2571	0.0484
0.3656	0.332	0.2731	0.2168	0.2258	0.3373		0.2426		0.2289	0.6514	0.272	0.171	0.3411	0.1173	0.043	0.563	0.2547	0.1392	0.0605
0.2998	0.2371	0.2162	0.1941	0.2051	0.1932		0.4832		0.1974	0.4496	0.2916	0.17	0.114	0.1295	0.0634	0.5913	0.4521	0.125	0.0451
0.2212	0.1833	0.1526	0.2205	0.0934	0.1229		0.7378		0.1738	0.6769	0.3954	0.1747	0.1012	0.0747	0.1531	0.3686	0.4794	0.1398	0.0558
0.1765	0.1485	0.1095	0.2954	0.1205	0.1558		0.6629		0.1988	0.4122	0.3356	0.1626	0.1063	0.0855	0.0798	0.2977	0.3898	0.09	0.0704
0.2521	0.1498	0.1061	0.293	0.1748	0.2199		0.3193		0.2083	0.3212	0.2195	0.1565	0.146	0.1227	0.0825	0.2214	0.2299	0.1487	0.0851
0.1864	0.2189	0.2335	0.2075	0.1887	0.207		0.3463		0.3304	0.3208	0.2265	0.1424	0.1831	0.1243	0.1027	0.2142	0.4966	0.2168	0.0673
0.229	0.3256	0.1781	0.2655	0.3958	0.1395		0.3453		0.8481	0.5027	0.2154	0.129	0.21	0.0714	0.0674	0.2025	0.2172	0.2191	0.0597
0.3729	0.4093	0.1018	0.2536	0.5758	0.3244		0.1396		1.2072	0.6227	0.4561	0.1536	0.3022	0.0638	0.072	0.2204	0.2282	0.1218	0.143
0.7101	0.8171	0.1753	0.4125	0.4455	0.2745		0.1504		1.0208	0.4636	0.4152	0.3222	0.3788	0.0832	0.0332	0.5566	0.2052	0.1455	0.0943
0.8789	1.1974	0.2794	0.679	0.1675	0.368		0.1193		0.3972	0.4368	0.3055	0.4332	0.5141	0.066	0.0506	0.6129	0.8127	0.1821	0.1228
0.7182	1.149	0.3768	0.3579	0.1248	0.3042		0.0956		0.2357	0.4706	0.6879	0.4361	0.2565	0.123	0.0262	0.8134	0.9439	0.2296	0.196
0.5858	0.6687	0.7362	0.1827	0.1239	0.1529		0.18		0.2325	0.3913	0.7464	0.3749	0.1585	0.0821	0.0908	0.8948	0.4085	0.1789	0.1777
0.311	0.2223	0.2551	0.1606	0.1078	0.0969		0.2985		0.2618	0.316	0.7091	0.3101	0.1521	0.0719	0.0509	0.4456	0.36	0.2874	0.195
0.2403	0.2457	0.1416	0.1551	0.1915	0.1074		0.3367		0.288	0.298	0.3735	0.1802	0.2187	0.0798	0.0649	0.317	0.3508	0.1977	0.1142
0.18	0.2009	0.1337	0.2339	0.2136	0.1306		0.4954		0.3661	0.3958	0.4056	0.1429	0.204	0.0708	0.12	0.3545	0.1487	0.1286	0.0844
0.4063	0.5177	0.1112	0.5016	0.2559	0.1433		0.5555		0.5453	0.3964	0.4804	0.1952	0.2172	0.1363	0.1436	0.3187	0.1856	0.1407	0.057
0.4263	0.4681	0.1925	0.4675	0.3407	0.2399		0.3174		1.0475	0.3182	0.3917	0.224	0.2325	0.1521	0.3019	0.2751	0.3171	0.1469	0.0981
0.269	0.6433	0.2479	0.3736	0.3271	0.3988		0.1404		0.7146	0.6628	0.7111	0.2997	0.3071	0.1326	0.3438	0.2337	0.3262	0.1994	0.0839
0.4056	0.545	0.2496	0.342	0.2381	0.4117		0.1288		0.5665	0.7276	0.5327	0.2497	0.3505	0.2066	0.3438	0.3042	0.4547	0.3747	0.0528
0.5288	0.6116	0.242	0.3029	0.2218	0.3541		0.1697		0.4998	0.823	0.5207	0.2491	0.3515	0.3145	0.637	0.5604	0.3275	0.4971	0.0427
0.3217	0.6121	0.3546	0.4745	0.1173	0.7824		0.124		0.445	0.8262	0.5566	0.2132	0.3592	0.3468	0.4314	0.7096	0.3404	0.4516	0.063
0.616	0.6026	0.3654	0.5801	0.1597	0.3929		0.2641		0.2568	0.5328	0.556	0.287	0.3704	0.4115	0.569	0.4561	0.3546	0.3791	0.102
0.3661	0.6105	0.3381	0.4715	0.1935	0.4062		0.4425		0.4938	0.5907	0.5177	0.2627	0.2049	0.4001	0.6249	0.2357	0.4825	0.338	0.2069
0.2539	0.2366	0.3578	0.3304	0.1471	0.121		0.5212		0.2157	0.5704	0.5123	0.1763	0.2149	0.3492	0.3532	0.2696	0.4636	0.3644	0.2784
0.3302	0.1819	0.311	0.118	0.178	0.1437		0.5539		0.1074	0.6191	0.5183	0.2428	0.1704	0.2408	0.2613	0.1847	0.4245	0.5107	0.3553
0.1768	0.177	0.234	0.203	0.2048	0.1564		0.3673		0.184	0.3039	0.2884	0.2049	0.2717	0.2838	0.2004	0.2388	0.3283	0.352	0.51
0.2517	0.2048	0.1005	0.1361	0.2466	0.3694		0.2386		0.1979	0.2848	0.3997	0.2019	0.3459	0.1598	0.1355	0.1259	0.1535	0.4144	0.7252
0.3501	0.3769	0.2251	0.1235	0.1765	0.4289		0.2258		0.2094	0.2939	0.3057	0.2118	0.5557	0.1267	0.1544	0.1664	0.2344	0.3616	0.8008
0.3669	0.4975	0.3025	0.1272	0.2221	0.2987		0.1463		0.249	0.2964	0.2461	0.2779	0.4862	0.0913	0.158	0.2067	0.2541	0.2219	0.3916
0.3731	0.5583	0.2649	0.1279	0.1148	0.4164		0.1573		0.2135	0.4003	0.1634	0.112	0.2532	0.0621	0.1761	0.2773	0.3303	0.3658	0.569
0.1499	0.4103	0.2535	0.129	0.1558	0.2467		0.116		0.2114	0.2743	0.2562	0.2575	0.1978	0.0664	0.2064	0.2778	0.2618	0.15	0.272
0.2053	0.432	0.1598	0.1778	0.2473	0.2319		0.1748		0.3517	0.5724	0.4327	0.1718	0.154	0.0801	0.1072	0.3148	0.2538	0.1141	0.3274
0.2139	0.31	0.1538	0.324	0.2845	0.2786		0.2905		0.4162	0.3993	0.3733	0.138	0.1908	0.1082	0.1692	0.1689	0.1897	0.1519	0.3225
0.2553	0.3745	0.1245	0.3812	0.2634	0.2444		0.3334		0.3881	0.5047	0.4009	0.3248	0.2794	0.125	0.1518	0.1908	0.1429	0.1318	0.249
0.3456	0.3599	0.3249	0.2048	0.1951	0.451		0.2881		0.5308	0.3518	0.271	0.3959	0.3763	0.1549	0.0914	0.5214	0.3145	0.2858	0.1773
0.2682	0.2795	0.3963	0.2178	0.1834	0.6074		0.3611		0.5023	0.436	0.5661	0.3515	0.4708	0.172	0.1734	0.6084	0.3645	0.2356	0.1863
0.2508	0.2957	0.3566	0.2806	0.2103	1.0709		0.4279		0.4422	0.5431	0.5885	0.3493	0.4993	0.081	0.1135	0.4773	0.4404	0.3206	0.1539
0.3244	0.4001	0.7286	0.2683	0.1836	2.1011		0.1871		0.5567	0.5996	0.5494	0.3292	0.3014	0.0544	0.0828	0.2742	0.4625	0.2098	0.1372
0.253	0.3415	0.5599	0.2915	0.1848	0.7218		0.2665		0.7455	0.7208	0.5527	0.1431	0.2366	0.1468	0.0744	0.3557	0.3285	0.1851	0.156
0.2037	0.3665	0.2678	0.2521	0.1639	0.7016		0.4651		0.4008	0.6705	0.4997	0.1546	0.2276	0.097	0.1374	0.291	0.223	0.1997	0.184
0.2336	0.4775	0.1268	0.2277	0.2729	0.549		0.5612		0.5839	0.4377	0.3464	0.2089	0.1399	0.1035	0.1196	0.2887	0.2262	0.1305	0.1165
0.2268	0.3192	0.1101	0.3938	0.1221	0.4349		0.559		0.401	0.3944	0.5522	0.1852	0.1616	0.1741	0.1211	0.4335	0.2171	0.0815	0.1596
0.2046	0.2949	0.2188	0.2104	0.1854	0.2763		0.3819		0.375	0.5347	0.5379	0.1866	0.2492	0.1713	0.2036	0.3658	0.2493	0.0614	0.1527
0.1764	0.3819	0.1162	0.2037	0.2165	0.7168		0.4202		0.2723	0.4984	0.3757	0.159	0.4067	0.3115	0.127	0.255	0.3085	0.0845	0.1754
0.1752	0.3391	0.3731	0.2232	0.296	0.4077		0.3353		0.3498	0.464	0.2933	0.1108	0.3485	0.3074	0.2289	0.1657	0.2375	0.1186	0.1871
0.1565	0.3352	0.2245	0.2244	0.2612	0.3966		0.5337		0.306	0.2737	0.3893	0.1615	0.237	0.3571	0.2411	0.178	0.2984	0.0987	0.2144
0.1754	0.3802	0.1555	0.1594	0.3022	0.2584		0.5011		0.2667	0.434	0.4871	0.1491	0.1667	0.1971	0.2903	0.1581	0.2438	0.1437	0.2916
0.164	0.4015	0.096	0.1826	0.2808	0.2177		0.3213		0.3166	0.4143	0.5361	0.1107	0.2275	0.1388	0.3785	0.1429	0.2114	0.2289	0.1741
0.1753	0.2971	0.1561	0.1819	0.37	0.3243		0.2317		0.4556	0.4247	0.4339	0.13	0.2792	0.2104	0.3024	0.1204	0.1935	0.3204	0.0854
0.1864	0.3394	0.2088	0.2657	0.4754	0.346		0.1986		0.5752	0.3722	0.2311	0.1275	0.1912	0.2731	0.2367	0.1448	0.3413	0.3115	0.0554
0.1659	0.435	0.2204	0.3777	0.4664	0.4513		0.2105		0.5442	0.4206	0.3616	0.1144	0.1849	0.1158	0.1639	0.1404	0.4643	0.4079	0.0701
0.1868	0.5264	0.168	0.3918	0.3753	0.4819		0.4642		0.4204	0.6066	0.4464	0.1774	0.1587	0.1303	0.2797	0.1678	0.3	0.2509	0.119
0.2357	0.4866	0.2018	0.3261	0.2199	0.465		0.2481		0.357	0.4635	0.5969	0.1688	0.1094	0.181	0.2215	0.2852	0.5878	0.2459	0.1107
0.2024	0.3977	0.1236	0.2188	0.2385	0.3797		0.2535		0.3646	0.5594	0.5559	0.157	0.1373	0.3167	0.2541	0.3232	0.6125	0.2202	0.2153
0.217	0.3193	0.1528	0.2719	0.2511	0.3917		0.3608		0.4801	0.4049	0.4089	0.2056	0.2157	0.2731	0.1876	0.3051	0.6286	0.2347	0.1216
0.3732	0.2965	0.2106	0.434	0.3202	0.4545		0.3627		0.4928	0.3041	0.2507	0.1719	0.1957	0.2023	0.1307	0.2261	0.394	0.2271	0.148
0.2815	0.3146	0.2313	0.5305	0.3386	0.4857		0.3944		0.4608	0.3825	0.1555	0.1386	0.2159	0.084	0.1423	0.2195	0.3612	0.3498	0.1973
0.2626	0.3233	0.2964	0.4264	0.2481	0.454		0.277		0.4284	0.3305	0.2636	0.2715	0.2162	0.1447	0.1508	0.2705	0.3723	0.3082	0.1448
0.32	0.3475	0.2436	0.2584	0.2095	0.4752		0.2727		0.743	0.2274	0.2632	0.2822	0.3432	0.1041	0.1683	0.3824	0.3726	0.285	0.1564
0.3926	0.3934	0.3529	0.3587	0.1976	0.3602		0.2964		0.7597	0.3378	0.2467	0.1505	0.4311	0.1201	0.1682	0.398	0.2654	0.2222	0.0936
0.5213	0.5678	0.2962	0.425	0.1633	0.3541		0.3296		0.5051	0.2421	0.2609	0.1573	0.2954	0.0992	0.0855	0.282	0.237	0.1121	0.0687
0.4174	0.5235	0.2598	0.728	0.4251	0.3322		0.2601		0.4227	0.2559	0.2844	0.15	0.221	0.0562	0.0567	0.2763	0.2463	0.1165	0.0935
0.3525	0.5447	0.274	0.2939	0.2895	0.3046		0.2844		0.3987	0.3152	0.2771	0.1866	0.1803	0.0455	0.0852	0.2726	0.2443	0.1215	0.0639
0.1545	0.3819	0.3059	0.3109	0.1543	0.3151		0.2719		0.155	0.2219	0.2309	0.1901	0.2583	0.0617	0.0916	0.2749	0.2476	0.1705	0.0533
0.093	0.3252	0.2874	0.1623	0.1419	0.2714		0.3577		0.2456	0.407	0.2949	0.1463	0.2558	0.0826	0.0429	0.2195	0.3588	0.2994	0.0689
0.1098	0.2529	0.2629	0.1909	0.1693	0.2222		0.3965		0.2599	0.2964	0.44	0.1567	0.2983	0.0535	0.0395	0.1849	0.2475	0.2294	0.0709
0.1845	0.2162	0.2164	0.1295	0.1072	0.195		0.3387		0.1832	0.253	0.4464	0.1564	0.258	0.0385	0.0653	0.1377	0.2668	0.14	0.0472
0.1216	0.205	0.1355	0.125	0.1375	0.1096		0.27		0.2872	0.1507	0.2304	0.1356	0.2062	0.2417	0.0635	0.1536	0.3293	0.174	0.0423
0.2572	0.2371	0.1737	0.1568	0.1088	0.1042		0.2831		0.1824	0.2136	0.173	0.103	0.2769	0.3911	0.1443	0.1719	0.3374	0.3343	0.0473
0.1784	0.4126	0.1033	0.1712	0.18	0.148		0.2799		0.2168	0.2031	0.1576	0.1143	0.2792	0.3617	0.1386	0.1088	0.1561	0.3657	0.0858
0.1908	0.2229	0.2427	0.3178	0.0874	0.3287		0.3194		0.1438	0.2412	0.2726	0.1565	0.2931	0.3614	0.1904	0.1812	0.1665	0.239	0.1009
0.2883	0.2365	0.2195	0.2087	0.1104	0.2788		0.3234		0.2511	0.2458	0.1524	0.1281	0.2221	0.3852	0.2392	0.1776	0.1928	0.2129	0.0386
0.2421	0.1769	0.1623	0.1808	0.1457	0.3343		0.2574		0.35	0.2922	0.1672	0.2763	0.2915	0.2284	0.2915	0.1116	0.1873	0.5679	0.0405
0.2638	0.4576	0.1479	0.1494	0.2043	0.4062		0.1767		0.2119	0.2844	0.3057	0.2242	0.4832	0.334	0.3022	0.2429	0.1988	0.6194	0.1848
0.2157	0.352	0.1511	0.1145	0.2473	0.4168		0.1633		0.4418	0.3967	0.3925	0.1454	0.4897	0.3093	0.5734	0.236	0.3411	0.4196	0.3188
0.1819	0.1796	0.2503	0.2115	0.3403	0.2159		0.2135		0.3351	0.2458	0.476	0.1277	0.5209	0.33	0.2565	0.3033	0.5288	0.5334	0.2744
0.2578	0.2773	0.1292	0.2962	0.3241	0.5213		0.229		0.2749	0.3221	0.3504	0.2149	0.4749	0.2716	0.2039	0.2409	0.3958	0.3062	0.1777
0.2961	0.2472	0.3906	0.23	0.2126	0.4345		0.3076		0.2252	0.2594	0.3838	0.1591	0.3728	0.1726	0.138	0.2411	0.5766	0.3322	0.4269
0.4122	0.2389	0.2407	0.2089	0.2178	0.3361		0.3279		0.3531	0.2778	0.3486	0.17	0.3216	0.154	0.1155	0.2705	0.3205	0.6164	0.5341
0.3018	0.269	0.1939	0.213	0.2003	0.2776		0.2296		0.4336	0.3001	0.3994	0.1269	0.1876	0.3602	0.1733	0.188	0.1818	0.3575	0.4491
0.2272	0.2916	0.1131	0.1674	0.2779	0.3395		0.2853		0.2322	0.4265	0.452	0.1881	0.2677	0.1047	0.2469	0.1914	0.2156	0.2717	0.1819
0.1542	0.3622	0.1936	0.1738	0.2633	0.4154		0.3154		0.3579	0.5363	0.4061	0.3946	0.2178	0.1464	0.0906	0.2783	0.1894	0.1921	0.1851
0.1855	0.4634	0.2507	0.1872	0.2769	0.4244		0.3001		0.4967	0.3344	0.383	0.3219	0.2633	0.1861	0.0707	0.2234	0.229	0.171	0.1135
0.2287	0.3437	0.168	0.2178	0.3983	0.4498		0.2517		0.4475	0.2457	0.3774	0.2469	0.3169	0.1769	0.1256	0.2285	0.2801	0.1213	0.0797
0.1579	0.4251	0.1552	0.4874	0.4777	0.9719		0.1628		0.9623	0.3302	0.3894	0.2762	0.4627	0.1848	0.0732	0.1895	0.3524	0.1858	0.16
0.2084	0.5049	0.1415	0.3469	0.2874	0.5846		0.2647		0.7744	0.3816	0.2531	0.2596	0.4759	0.1534	0.1343	0.3226	0.4046	0.2317	0.2072
0.2898	0.4502	0.3835	0.3058	0.2546	0.5466		0.338		0.6339	0.5696	0.3832	0.2973	0.232	0.1821	0.195	0.351	1.0072	0.2808	0.1173
0.2466	0.3448	0.1897	0.2224	0.1914	1.1792		0.2837		0.3487	0.5002	0.439	0.2625	0.1617	0.2539	0.2378	0.3712	0.9069	0.2495	0.1083
0.1736	0.3948	0.1939	0.1649	0.2433	0.4243		0.2672		0.3336	0.4698	0.4084	0.1384	0.2274	0.2299	0.1956	0.2697	0.61	0.2252	0.127
0.2149	0.3565	0.191	0.2331	0.2111	0.1773		0.3278		0.3668	0.601	0.2346	0.1092	0.1796	0.2376	0.1607	0.1989	0.4804	0.2085	0.0689
0.3921	0.3063	0.2317	0.1602	0.2701	0.1611		0.4793		0.2952	0.3079	0.2944	0.1357	0.138	0.191	0.2337	0.2106	0.3097	0.1959	0.0723
0.2444	0.3771	0.2398	0.2582	0.2803	0.1602		0.523		0.1979	0.2239	0.4586	0.1873	0.1782	0.1886	0.2023	0.2311	0.2487	0.155	0.0585
0.264	0.3871	0.2426	0.2825	0.231	0.2105		0.4875		0.2092	0.3793	0.3935	0.2495	0.1354	0.1947	0.2018	0.2327	0.2349	0.1968	0.0952
0.239	0.2689	0.2303	0.2554	0.2476	0.1917		0.3162		0.2612	0.2487	0.2714	0.2888	0.1298	0.2626	0.2106	0.1854	0.2749	0.2413	0.0597
0.1753	0.2189	0.1741	0.2701	0.3268	0.2106		0.1855		0.3484	0.2407	0.3585	0.259	0.1706	0.1159	0.1377	0.1812	0.2278	0.2045	0.0719
0.1693	0.2857	0.1379	0.2999	0.324	0.267		0.1453		0.3217	0.2874	0.3024	0.1816	0.2079	0.3369	0.3223	0.1908	0.1957	0.2168	0.1314
0.2178	0.2444	0.1861	0.2474	0.216	0.414		0.1327		0.2736	0.2515	0.258	0.29	0.1878	0.2195	0.4071	0.199	0.2273	0.2487	0.1883
0.2403	0.3884	0.2795	0.1738	0.2161	0.3863		0.1169		0.2415	0.2491	0.343	0.3185	0.1869	0.2304	0.2655	0.1421	0.2372	0.251	0.2477
0.2296	0.3833	0.3008	0.2022	0.1982	0.3813		0.1137		0.2741	0.2827	0.3447	0.2336	0.2316	0.2499	0.1278	0.1471	0.2268	0.3512	0.2091
0.2395	0.4244	0.2471	0.1845	0.2482	0.569		0.138		0.3003	0.2672	0.2817	0.1878	0.2144	0.187	0.1267	0.1718	0.1957	0.5244	0.1385
0.3082	0.2683	0.1556	0.1827	0.3302	0.5773		0.1625		0.3304	0.3269	0.4225	0.3096	0.2399	0.1725	0.2487	0.1426	0.2461	0.711	0.0986
0.3252	0.3626	0.1951	0.1824	0.3439	0.5152		0.1911		0.3729	0.5005	0.6705	0.3227	0.2903	0.1621	0.1423	0.1536	0.213	0.413	0.14
0.2674	0.4027	0.2099	0.1719	0.4484	0.5499		0.1944		0.3375	0.4773	0.635	0.3235	0.4036	0.1317	0.0663	0.1732	0.2537	0.28	0.1589
0.3691	0.3992	0.1813	0.2431	0.4684	0.5393		0.1798		0.3705	0.4048	0.4126	0.3245	0.4475	0.2088	0.0494	0.2034	0.2931	0.3574	0.1856
0.3833	0.3631	0.2059	0.3046	0.5622	0.4454		0.2006		0.506	0.6758	0.5136	0.335	0.3091	0.1765	0.0512	0.2236	0.3651	0.2301	0.3495
0.2266	0.4829	0.3482	0.3482	0.552	0.4846		0.2539		0.5608	0.8521	0.7882	0.4392	0.2638	0.1339	0.1259	0.1741	0.287	0.1579	0.361
0.1862	0.3823	0.3059	0.2897	0.5784	0.3634		0.2985		0.6768	0.7219	0.7749	0.429	0.2471	0.1679	0.1465	0.2153	0.6018	0.169	0.1257
0.3674	0.3586	0.3446	0.2927	0.4749	0.3856		0.2797		0.6697	0.5518	0.591	0.2749	0.2601	0.2088	0.0828	0.3627	0.6307	0.2135	0.1182
0.6274	0.4302	0.2924	0.3018	0.588	0.2688		0.3282		0.5807	0.6122	0.4984	0.3831	0.3653	0.4448	0.1382	0.3328	0.3703	0.2835	0.067
0.8434	0.4682	0.4862	0.4283	0.289	0.3523		0.3288		0.4591	0.5733	0.4513	0.3839	0.368	0.6142	0.112	0.4122	0.2789	0.4168	0.0552
0.3192	0.4168	0.7093	0.317	0.219	0.2646		0.3907		0.3718	0.6606	0.5346	0.3067	0.3311	0.2773	0.2061	0.4416	0.4037	0.5788	0.0814
0.2583	0.4272	0.2735	0.2432	0.2907	0.2132		0.4353		0.4323	0.6287	0.5678	0.2693	0.3296	0.1247	0.0876	0.3823	0.2605	0.5584	0.0809
0.2529	0.2715	0.2741	0.3459	0.2658	0.198		0.3579		0.282	0.3278	0.2548	0.1782	0.4016	0.1346	0.0924	0.2996	0.3347	0.3858	0.0847
0.4649	0.3779	0.1729	0.1973	0.1792	0.2777		0.3003		0.1997	0.3648	0.4363	0.2632	0.3404	0.0887	0.0855	0.1566	0.2493	0.2005	0.1202
0.3271	0.4956	0.2174	0.232	0.1598	0.2661		0.3698		0.2282	0.4876	0.388	0.348	0.1665	0.0903	0.0782	0.1413	0.2057	0.1672	0.1607
0.2085	0.4372	0.4821	0.1843	0.1078	0.1475		0.3173		0.1609	0.26	0.3042	0.2571	0.201	0.0775	0.0627	0.1873	0.2409	0.2122	0.1092
0.2326	0.4323	0.1478	0.126	0.1073	0.1222		0.3445		0.2054	0.2199	0.2171	0.368	0.1604	0.1172	0.0704	0.2261	0.3099	0.1836	0.1154
0.2454	0.2765	0.245	0.1058	0.0825	0.144		0.3126		0.203	0.1891	0.2075	0.1832	0.2147	0.1674	0.0514	0.3227	0.2071	0.1355	0.1848
0.1656	0.2824	0.1451	0.0932	0.0769	0.1361		0.2655		0.103	0.3551	0.1977	0.1129	0.1371	0.1562	0.0954	0.1889	0.1378	0.1508	0.161
0.1085	0.1929	0.0823	0.1109	0.1591	0.1607		0.2928		0.2447	0.1889	0.1918	0.0977	0.1371	0.2949	0.0977	0.1672	0.147	0.1682	0.1417
0.2234	0.1405	0.0607	0.2523	0.1728	0.0831		0.2033		0.2476	0.1945	0.1611	0.0864	0.1547	0.7935	0.0839	0.0826	0.1588	0.1173	0.1701
0.1524	0.3054	0.0749	0.243	0.1187	0.1703		0.1737		0.2172	0.1688	0.2027	0.1665	0.1457	0.6704	0.103	0.096	0.1717	0.1231	0.1664
0.1598	0.3012	0.2645	0.1998	0.1385	0.1749		0.2122		0.2739	0.1339	0.2061	0.1713	0.1639	0.6726	0.1002	0.2317	0.1004	0.1314	0.0885
0.2004	0.1859	0.2964	0.1689	0.1159	0.1224		0.094		0.2719	0.1669	0.2063	0.0977	0.1988	0.2786	0.1481	0.3397	0.1225	0.2769	0.1067
0.1898	0.1977	0.0964	0.1985	0.1003	0.1716		0.1561		0.2807	0.2077	0.2472	0.1488	0.2003	0.4622	0.1304	0.3072	0.1482	0.4404	0.082
0.2827	0.1627	0.1351	0.1778	0.1392	0.1935		0.0999		0.2568	0.2924	0.2484	0.1123	0.2645	0.3819	0.0903	0.263	0.1268	0.2213	0.1076
0.2314	0.164	0.1421	0.1318	0.2032	0.0689		0.2246		0.2526	0.4378	0.224	0.0919	0.1543	0.1762	0.1377	0.223	0.1143	0.2943	0.3061
0.1788	0.2115	0.1249	0.163	0.1751	0.1604		0.3166		0.3517	0.1973	0.1693	0.1026	0.1768	0.1417	0.1382	0.1736	0.1121	0.3606	0.2657
0.2073	0.2036	0.1272	0.1818	0.1307	0.187		0.1936		0.2446	0.1441	0.1902	0.1591	0.2689	0.1116	0.0804	0.2214	0.1692	0.2907	0.1957
0.2073	0.2829	0.2437	0.3816	0.2863	0.2392		0.3046		0.3651	0.1565	0.244	0.312	0.5722	0.1008	0.0813	0.2462	0.2304	0.4369	0.1668
0.5373	0.2414	0.2481	0.4113	0.371	0.1967		0.2524		0.6414	0.1674	0.281	0.3951	0.4921	0.1069	0.1078	0.4318	0.2364	0.5193	0.1923
0.5455	0.3187	0.178	0.6121	0.3411	0.4865		0.1688		0.7031	0.3291	0.3849	0.3109	0.438	0.0844	0.0811	0.5363	0.1982	0.4187	0.2383
0.7046	0.7023	0.3493	0.3842	0.4873	1.6491		0.1726		0.8063	0.5226	0.3587	0.3719	0.4343	0.0633	0.0949	0.362	0.2211	0.3155	0.1988
0.768	0.7425	0.4675	0.4829	0.6728	1.164		0.2377		0.7272	0.5483	0.3798	0.3329	0.4009	0.0622	0.1088	0.5633	0.4086	0.3106	0.1026
0.6849	0.7373	0.9447	0.522	0.7965	1.0622		0.3281		0.6774	1.0255	0.5402	0.3407	0.526	0.0405	0.1359	0.5632	0.3866	0.3275	0.0447
0.6828	1.1528	1.4548	0.4418	0.9075	0.2891		0.582		0.7679	0.9374	0.5891	0.3743	0.3986	0.0593	0.0623	0.3699	0.3792	0.3609	0.1208
0.7679	1.0592	1.5	0.8776	0.6495	0.8882		0.6416		0.5359	0.9839	0.5232	0.3738	0.4792	0.0527	0.0534	0.6824	0.8938	0.3274	0.1608
1.0507	1.6009	0.5985	0.5061	0.2862	1.0491		0.5632		0.5014	0.991	0.6113	0.3082	0.584	0.1214	0.1163	0.4631	0.5261	0.2599	0.1156
0.5966	0.6953	0.892	0.3891	0.3091	0.7591		0.7251		0.6247	0.8574	0.6034	0.4358	0.3435	0.1496	0.0725	0.518	0.4236	0.2066	0.0655
0.334	0.6607	1.2448	0.3583	0.2388	0.7693		0.9245		0.5074	0.9888	0.885	0.4281	0.4211	0.0669	0.0698	0.7833	0.5998	0.1195	0.0365
0.2589	0.4489	0.6491	0.3636	0.4481	0.4711		0.8637		0.4672	0.6317	0.7018	0.328	0.3723	0.119	0.0608	0.4661	0.5577	0.0779	0.0337
0.1986	0.4303	0.3235	0.3815	0.3198	0.2629		0.6463		0.2112	0.5528	0.5351	0.2841	0.4619	0.0555	0.0818	0.4721	0.3855	0.0958	0.0362
0.3625	0.4029	0.2202	0.298	0.3752	0.3896		0.7525		0.3539	0.4663	0.3262	0.444	0.4703	0.0501	0.1231	0.3464	0.2303	0.0908	0.0425
0.2008	0.2597	0.3028	0.2069	0.3343	0.3002		0.6702		0.3644	0.3172	0.1574	0.2139	0.3547	0.1046	0.155	0.2248	0.4389	0.1044	0.0657
0.1318	0.3175	0.2642	0.2129	0.1206	0.2255		0.974		0.2637	0.7215	0.2564	0.2806	0.2303	0.078	0.1913	0.239	0.3603	0.1427	0.1349
0.2033	0.3752	0.2139	0.117	0.0968	0.2531		0.5769		0.1705	0.5889	0.4149	0.1797	0.1821	0.1061	0.0796	0.2461	0.2558	0.1158	0.088
0.1875	0.2296	0.2371	0.1012	0.0663	0.1687		0.5519		0.1765	0.4835	0.31	0.1484	0.2072	0.0371	0.0817	0.1646	0.2185	0.2568	0.0947
0.2161	0.2321	0.1356	0.1092	0.1297	0.1444		0.472		0.2751	0.3989	0.2424	0.1152	0.1583	0.0797	0.0777	0.1639	0.1624	0.214	0.1171
0.1447	0.2172	0.1084	0.2127	0.1837	0.1567		0.3089		0.257	0.2622	0.2311	0.1198	0.198	0.0784	0.0582	0.1587	0.1905	0.1947	0.0632
0.1922	0.2224	0.1233	0.2187	0.403	0.238		0.3719		0.4342	0.2377	0.1535	0.2064	0.2532	0.0957	0.0865	0.1229	0.2584	0.2674	0.0576
0.1959	0.2688	0.188	0.2206	0.4747	0.3898		0.3729		0.443	0.4286	0.1433	0.1755	0.3516	0.0841	0.0941	0.1638	0.246	0.1759	0.0314
0.4296	0.3468	0.1518	0.2094	0.2157	0.3958		0.1378		0.3279	0.4865	0.2073	0.3816	0.3847	0.0968	0.1623	0.197	0.4524	0.187	0.0325
0.5617	0.3441	0.2318	0.1589	0.1335	0.3193		0.1319		0.3395	0.3792	0.1502	0.4843	0.18	0.1409	0.2172	0.4352	0.4527	0.1955	0.0429
0.3557	0.2814	0.2028	0.0739	0.1659	0.1987		0.1345		0.3544	0.3966	0.3448	0.2285	0.1695	0.1091	0.059	0.5395	0.4092	0.0964	0.0472
0.2261	0.2496	0.1625	0.0995	0.1917	0.1493		0.2547		0.4728	0.4625	0.4723	0.1237	0.2579	0.0551	0.0849	0.3018	0.2071	0.1466	0.1164
0.1188	0.2636	0.117	0.1945	0.1832	0.1779		0.2515		0.465	0.278	0.1522	0.1178	0.3206	0.074	0.0579	0.2213	0.1501	0.1091	0.1318
0.1339	0.2787	0.1184	0.1715	0.1613	0.2011		0.3666		0.2932	0.1342	0.1453	0.1301	0.4369	0.056	0.0824	0.2838	0.1953	0.1494	0.0851
0.1945	0.3594	0.2108	0.2126	0.3291	0.1799		0.2428		0.483	0.2424	0.1719	0.1675	0.1969	0.0564	0.0655	0.3474	0.3137	0.2086	0.0743
0.1355	0.4501	0.196	0.2279	0.324	0.2203		0.1942		0.2779	0.354	0.2087	0.136	0.137	0.0855	0.2573	0.3423	0.3872	0.1565	0.0599
0.1933	0.6868	0.1615	0.2875	0.178	0.3847		0.1958		0.2042	0.6253	0.2803	0.1814	0.1805	0.0712	0.2386	0.3128	0.3103	0.1416	0.0653
0.168	0.9236	0.3173	0.1767	0.1568	0.4396		0.2226		0.2636	0.3401	0.2264	0.3224	0.2746	0.0907	0.2732	0.2498	0.3486	0.1209	0.1188
0.1942	0.6796	0.3649	0.1594	0.2392	0.4407		0.6937		0.3635	0.5061	0.4998	0.5222	0.2912	0.1176	0.1336	0.2596	0.2187	0.0831	0.1079
0.201	1.0416	0.282	0.258	0.4067	0.3991		0.4439		0.5167	0.6554	0.4104	0.2934	0.3666	0.0928	0.1397	0.2149	0.2375	0.0801	0.1159
0.1992	1.0248	0.2505	0.4057	0.3761	0.5527		0.3152		0.266	0.4135	0.4215	0.288	0.3275	0.1385	0.1422	0.1917	0.2346	0.1037	0.2177
0.2525	0.9033	0.3313	0.2656	0.4781	0.8366		0.2989		0.2322	0.3461	0.3896	0.3061	0.4012	0.0728	0.2007	0.3012	0.4202	0.1504	0.2185
0.2967	0.7342	0.5642	0.2923	0.4471	0.3798		0.3653		0.2449	0.4546	0.4002	0.2281	0.3213	0.1852	0.2012	0.3334	0.3613	0.1221	0.1723
0.5071	0.6212	0.6673	0.345	0.338	0.5401		0.2469		0.3017	0.4937	0.3267	0.2725	0.3032	0.2457	0.2059	0.3615	0.2402	0.1047	0.1297
0.5741	0.5626	0.2587	0.3801	0.2528	0.3731		0.3658		0.2735	0.6262	0.3032	0.4825	0.3339	0.2054	0.2523	0.3672	0.3152	0.234	0.1318
0.304	0.5315	0.2904	0.2878	0.3434	0.4579		0.3716		0.3311	0.6902	0.3853	0.3952	0.3127	0.1487	0.1442	0.3756	0.3003	0.19	0.0784
0.3473	0.3949	0.225	0.2545	0.4448	0.2132		0.3971		0.5243	0.6653	0.4531	0.3099	0.4282	0.2165	0.1194	0.3077	0.3601	0.1543	0.0827
0.5214	0.3688	0.283	0.27	0.3398	0.3352		0.4526		0.3797	0.3398	0.2908	0.486	0.4195	0.2016	0.0912	0.295	0.5471	0.2271	0.159
0.5638	0.3515	0.3489	0.245	0.3904	0.3806		0.5398		0.5411	0.3875	0.3562	0.5164	0.285	0.1644	0.0903	0.2855	0.3963	0.303	0.25
0.3427	0.5076	0.3434	0.3375	0.4641	0.2171		0.5424		0.6526	0.5074	0.2781	0.4595	0.2632	0.1086	0.0728	0.2793	0.4134	0.3608	0.2108
0.3919	0.5614	0.2156	0.3962	0.3327	0.33		0.6554		0.422	0.4435	0.2481	0.3883	0.3138	0.1473	0.0843	0.2346	0.3696	0.354	0.1421
0.2841	0.5493	0.3085	0.3296	0.2434	0.3525		0.4226		0.2645	0.2813	0.2331	0.5351	0.42	0.0762	0.1177	0.2849	0.3901	0.2014	0.0765
0.363	0.6185	0.3409	0.2747	0.1931	0.3257		0.4302		0.2738	0.44	0.3725	0.5768	0.3412	0.0785	0.0961	0.3669	0.3752	0.1478	0.1056
0.3201	0.6328	0.2967	0.2333	0.2997	0.224		0.5142		0.4089	0.5514	0.5147	0.4832	0.2356	0.1142	0.0697	0.3808	0.4853	0.1162	0.0967
0.2785	0.4339	0.1906	0.3052	0.3542	0.1783		0.3277		0.3812	0.401	0.3637	0.4471	0.2174	0.0761	0.0374	0.2306	0.5567	0.0908	0.1566
0.306	0.5283	0.1846	0.3356	0.2175	0.1953		0.3749		0.3028	0.2927	0.2844	0.7753	0.265	0.0644	0.0547	0.2579	0.3882	0.1132	0.082
0.2998	0.4319	0.2898	0.2396	0.2399	0.2831		0.3436		0.2755	0.259	0.2584	0.5413	0.1723	0.0416	0.0482	0.2954	0.5072	0.1216	0.1069
0.3019	0.283	0.2547	0.2305	0.2149	0.2804		0.3913		0.2752	0.2565	0.2721	0.4039	0.2049	0.0855	0.0601	0.2124	0.436	0.089	0.0514
0.4827	0.355	0.179	0.2785	0.2936	0.2649		0.3332		0.3611	0.2413	0.2706	0.2115	0.1641	0.0872	0.0869	0.1791	0.2189	0.0699	0.0972
0.5871	0.2137	0.2258	0.2429	0.5654	0.2882		0.2532		0.5256	0.2268	0.2547	0.1536	0.25	0.1167	0.0892	0.1617	0.3276	0.0831	0.0606
0.5041	0.3237	0.2675	0.2306	0.838	0.3414		0.4004		0.7507	0.324	0.3438	0.1819	0.3467	0.1376	0.0765	0.1291	0.3098	0.1077	0.0562
0.5547	0.2285	0.2165	0.4064	1.292	0.3493		0.4061		0.8162	0.4295	0.3141	0.1781	0.3807	0.1309	0.1533	0.1429	0.4238	0.1742	0.0523
0.5577	0.2801	0.2991	0.6827	0.6071	0.545		0.2701		0.7091	0.4552	0.428	0.3817	0.5134	0.0874	0.1085	0.1593	0.7227	0.1306	0.0612
0.9237	0.5024	0.5623	0.6946	0.4602	0.7513		0.1845		0.6134	0.4278	0.4532	0.5788	0.6429	0.1158	0.0856	0.2763	0.8815	0.1714	0.0312
0.9513	0.6118	0.895	0.5374	0.4639	0.4446		0.1685		0.9062	0.3461	0.2925	0.5815	0.5709	0.1195	0.1028	0.3195	1.2715	0.1482	0.0813
0.6238	0.4331	0.881	0.527	0.3714	0.4959		0.1878		0.7042	0.4838	0.5096	0.4493	0.3504	0.093	0.0653	0.4082	1.0211	0.272	0.0653
0.3466	0.3052	0.6369	0.7543	0.259	0.5361		0.231		0.5238	0.3342	0.3784	0.4041	0.3098	0.0741	0.0519	0.2491	0.8503	0.3177	0.0602
0.4212	0.2276	1.3795	0.2695	0.284	0.3526		0.455		0.3766	0.4485	0.3845	0.5327	0.2595	0.1045	0.0586	0.2741	0.7652	0.2254	0.0698
0.4343	0.2599	0.585	0.1807	0.2995	0.3487		0.5782		0.3937	0.3447	0.4701	0.2633	0.2148	0.1243	0.0588	0.481	0.6576	0.1655	0.0361
0.506	0.2442	0.2937	0.2143	0.3283	0.3033		0.6041		0.3196	0.3462	0.5084	0.1673	0.1983	0.0765	0.0595	0.2051	0.349	0.2986	0.0802
0.3485	0.146	0.366	0.2075	0.2851	0.3089		0.4396		0.2564	0.2888	0.4634	0.231	0.1968	0.0768	0.0763	0.1696	0.2257	0.313	0.1096
0.2578	0.1893	0.3356	0.2017	0.2063	0.1967		0.3228		0.1317	0.3314	0.4339	0.2078	0.2189	0.0777	0.09	0.2291	0.5491	0.1867	0.0976
0.1712	0.1661	0.3178	0.0619	0.1521	0.2238		0.2742		0.1206	0.3552	0.3195	0.2008	0.1331	0.0911	0.088	0.2505	0.355	0.1915	0.1457
0.1747	0.1383	0.2451	0.109	0.1818	0.2169		0.3083		0.1331	0.4036	0.3556	0.0959	0.1055	0.1298	0.0964	0.2304	0.2637	0.3448	0.1165
0.1565	0.1727	0.2518	0.1842	0.1261	0.135		0.2653		0.1581	0.4146	0.2285	0.087	0.1131	0.1028	0.0819	0.1634	0.2184	0.3358	0.0865
0.1704	0.2068	0.1169	0.2922	0.1376	0.145		0.3095		0.2278	0.1729	0.1339	0.1272	0.1719	0.0566	0.0765	0.0977	0.2578	0.2327	0.0712
0.1555	0.1981	0.2272	0.4103	0.1517	0.4817		0.2792		0.248	0.1218	0.109	0.1793	0.1462	0.0689	0.1431	0.1258	0.2792	0.2703	0.061
0.1461	0.2502	0.3519	0.3022	0.2004	0.2763		0.2938		0.2086	0.1216	0.1269	0.1652	0.2439	0.0992	0.235	0.2289	0.1953	0.2256	0.1181
0.1824	0.3784	0.1884	0.1936	0.1801	0.2045		0.2426		0.1612	0.169	0.2274	0.1362	0.2366	0.1772	0.1133	0.2744	0.3487	0.1728	0.0931
0.191	0.3118	0.2874	0.1888	0.2603	0.1725		0.1409		0.3709	0.2261	0.1826	0.1502	0.4052	0.0984	0.1309	0.2235	0.3014	0.241	0.0818
0.1845	0.2765	0.2204	0.2545	0.405	0.1422		0.1045		0.7004	0.2701	0.3701	0.1605	0.3902	0.0688	0.1086	0.1686	0.2542	0.1985	0.0816
0.3158	0.3225	0.2095	0.4049	0.6299	0.226		0.38		0.9504	0.2572	0.3966	0.1874	0.2381	0.0813	0.0893	0.1785	0.2532	0.2352	0.195
0.3436	0.2675	0.2881	0.3927	0.4888	0.3462		0.2731		0.639	0.2064	0.4058	0.2904	0.2611	0.1814	0.115	0.1626	0.189	0.3171	0.079
0.7282	0.37	0.2287	0.5491	0.4657	0.3729		0.2885		0.4524	0.2299	0.4265	0.3627	0.2869	0.1913	0.1278	0.3628	0.2214	0.3313	0.1529
0.7977	0.3989	0.234	0.1997	0.3158	0.3557		0.2368		0.4606	0.3466	0.3267	0.3607	0.3548	0.1986	0.0577	0.4434	0.2501	0.1008	0.3903
0.6955	0.6105	0.3106	0.3549	0.4358	0.5113		0.3594		0.4598	0.397	0.3854	0.3764	0.2322	0.1942	0.0824	0.5676	0.3554	0.2028	0.0615
0.4276	0.6715	1.1056	0.5939	0.3838	0.4631		0.4831		0.4878	0.6077	0.4515	0.2661	0.2504	0.0842	0.0428	0.6321	0.4535	0.321	0.1161
0.8371	1.0476	0.5982	0.6052	0.4761	0.3702		0.403		0.7634	0.7035	0.5049	0.4213	0.2869	0.1333	0.0348	0.5811	0.6192	0.2848	0.0776
0.684	1.0411	0.4845	0.3975	0.5707	0.602		0.661		0.5473	0.8835	0.5603	0.3622	0.4007	0.11	0.0691	0.5483	0.6122	0.1492	0.0951
0.6293	0.9825	0.5711	0.6314	0.4102	0.9573		1.1622		0.6446	0.8515	0.9034	0.3525	0.5475	0.1456	0.0899	0.4212	0.4502	0.0842	0.0338
0.5099	0.8949	0.6157	0.6217	0.3415	0.5097		1.4495		0.3594	0.9927	0.9402	0.2778	0.4435	0.088	0.0551	0.2351	0.4455	0.0975	0.0715
0.2585	0.7359	0.8658	0.4559	0.5592	0.9254		1.5446		0.4199	0.8785	1.2048	0.2718	0.3861	0.05	0.1022	0.2183	0.4689	0.0908	0.1345
0.4808	0.7827	0.5375	0.5486	0.4152	0.3831		0.8812		0.5225	0.7745	0.6546	0.4266	0.2547	0.0439	0.0915	0.2964	0.4517	0.1065	0.042
0.5532	0.6381	0.3602	0.2506	0.2301	0.8662		1.2788		0.4622	0.6335	0.469	0.4773	0.2182	0.0628	0.0857	0.3012	0.4482	0.181	0.0716
0.4924	0.4243	1.5654	0.2253	0.2531	0.2824		1.2902		0.343	0.4986	0.4611	0.282	0.3791	0.1068	0.0667	0.288	0.6098	0.1638	0.1203
0.5314	0.643	0.3646	0.1704	0.2398	0.2156		0.9162		0.1629	0.4682	0.7878	0.1994	0.2198	0.0531	0.1057	0.4507	0.6723	0.1675	0.1016
0.3116	0.4015	0.2891	0.1797	0.1706	0.3255		1.5881		0.1667	0.4344	0.4893	0.1239	0.2195	0.1395	0.0804	0.3049	0.275	0.1389	0.0452
0.145	0.3221	0.2638	0.3836	0.1674	0.2444		1.101		0.1626	0.2177	0.538	0.2024	0.2322	0.0925	0.0382	0.2675	0.2117	0.189	0.0623
0.2197	0.3019	0.2535	0.2131	0.1163	0.3022		1.0715		0.1198	0.3063	0.549	0.1655	0.2447	0.1462	0.0534	0.1436	0.3291	0.2245	0.1094
0.1357	0.3334	0.1182	0.1899	0.1118	0.1826		0.9171		0.1843	0.3712	0.4732	0.1561	0.2189	0.1495	0.0556	0.1612	0.3785	0.2288	0.1276
0.1102	0.198	0.1767	0.1677	0.161	0.1669		0.7403		0.2663	0.2168	0.1793	0.1786	0.2556	0.0669	0.0497	0.2616	0.4396	0.2202	0.0927
0.1157	0.1938	0.1687	0.0999	0.3395	0.1728		0.2904		0.267	0.2209	0.189	0.1578	0.2859	0.0564	0.0895	0.233	0.4624	0.2473	0.0732
0.0962	0.2424	0.1554	0.1008	0.1546	0.3638		0.1801		0.2572	0.1942	0.1824	0.1043	0.2573	0.0755	0.0706	0.1497	0.3634	0.3464	0.0364
0.1176	0.119	0.1549	0.1424	0.116	0.1317		0.4389		0.1833	0.1657	0.1546	0.0939	0.1277	0.0542	0.0967	0.1867	0.4294	0.247	0.0575
0.1676	0.1276	0.1589	0.1656	0.1493	0.106		0.2709		0.2761	0.1299	0.095	0.0946	0.1287	0.083	0.1227	0.1813	0.2451	0.2016	0.0593
0.1844	0.1266	0.178	0.1431	0.2464	0.0992		0.2487		0.4003	0.1907	0.1746	0.1038	0.1562	0.0955	0.1171	0.1089	0.1979	0.2058	0.0741
0.1712	0.2053	0.1917	0.2646	0.2151	0.1308		0.1632		0.4959	0.1201	0.2096	0.1223	0.2738	0.1314	0.0528	0.0971	0.242	0.3241	0.1096
0.2535	0.3653	0.2533	0.2894	0.3304	0.2896		0.1818		0.5539	0.2096	0.406	0.2606	0.3207	0.1418	0.0474	0.1118	0.131	0.2459	0.0799
0.2814	0.4214	0.2258	0.2765	0.2813	0.2219		0.4789		0.5194	0.301	0.432	0.3649	0.2847	0.1027	0.0676	0.2258	0.1579	0.1454	0.0995
0.32	0.505	0.1913	0.2763	0.2272	0.2697		0.2709		0.7582	0.2761	0.3719	0.4243	0.3122	0.0642	0.0393	0.1837	0.3261	0.2653	0.0403
0.4055	0.6564	0.1553	0.3332	0.2884	0.3626		0.1829		1.5224	0.3313	0.5994	0.442	0.3095	0.0679	0.1115	0.1775	0.3164	0.1815	0.0836
0.4768	0.3787	0.3468	0.5106	0.2842	0.2517		0.2103		1.2687	0.352	0.6557	0.4807	0.6908	0.099	0.1136	0.338	0.1668	0.1789	0.039
0.3892	0.32	0.2886	0.5477	0.4641	0.4034		0.2602		0.6876	0.4819	0.8228	0.3319	0.4496	0.0457	0.1703	0.3297	0.2119	0.3046	0.0946
0.2902	0.4491	0.2603	0.3802	0.2747	0.4928		0.2674		0.3225	0.4968	0.698	0.4995	0.5286	0.061	0.0996	0.4141	0.3488	0.2044	0.0831
0.6411	0.5459	0.2172	0.3469	0.3494	0.5265		0.2443		0.4183	0.7271	0.6346	0.7075	0.5675	0.0846	0.1004	0.9862	0.4684	0.13	0.0542
0.4847	0.3285	0.2295	0.1515	0.2338	0.3814		0.2216		0.3144	0.6219	0.6615	0.4326	0.4009	0.0501	0.1015	1.0079	0.5621	0.2213	0.0752
0.3389	0.4221	0.1187	0.191	0.2539	0.2914		0.474		0.3142	0.5707	0.5889	0.481	0.5372	0.0738	0.0921	0.6467	0.4647	0.2435	0.2022
0.2652	0.3895	0.5184	0.4862	0.2508	0.2601		1.2216		0.3467	0.6429	0.5053	0.5125	0.424	0.0971	0.2431	0.7968	0.3231	0.1523	0.1737
0.2585	0.4585	0.1793	0.4064	0.2987	0.2207		0.8564		0.4743	0.4657	0.2884	0.5806	0.3439	0.1385	0.2921	0.7604	0.2106	0.161	0.243
0.2031	0.2007	0.5331	0.131	0.2327	0.2448		0.4439		0.2961	0.3891	0.3464	0.3164	0.2127	0.1995	0.2658	0.5506	0.4238	0.22	0.1145
0.2256	0.1835	0.4627	0.1154	0.2767	0.1871		0.4162		0.2838	0.4531	0.3121	0.2784	0.2584	0.2952	0.1527	0.4144	0.322	0.2926	0.0813
0.2091	0.1878	0.1061	0.1084	0.4337	0.2303		0.3748		0.3728	0.3886	0.3363	0.1847	0.2446	0.1471	0.2186	0.2963	0.256	0.2586	0.0727
0.3109	0.1512	0.1584	0.1242	0.3294	0.314		0.3381		0.2711	0.3809	0.4147	0.1309	0.2021	0.2002	0.073	0.2288	0.3633	0.1217	0.1807
0.2877	0.1698	0.1328	0.1349	0.1465	0.2988		0.493		0.2432	0.3522	0.4332	0.1862	0.1376	0.23	0.0781	0.1948	0.1879	0.0727	0.0661
0.1807	0.1741	0.1196	0.1394	0.1095	0.235		0.3154		0.1551	0.2937	0.3427	0.2397	0.1127	0.1021	0.1493	0.1495	0.2317	0.0874	0.0799
0.1561	0.1576	0.1825	0.1211	0.1523	0.1627		0.127		0.1633	0.306	0.2999	0.1907	0.1629	0.0782	0.0686	0.1723	0.1585	0.0845	0.1104
0.1907	0.1031	0.1226	0.1151	0.2001	0.1882		0.1305		0.1591	0.2448	0.285	0.0985	0.1602	0.1135	0.1118	0.1425	0.1968	0.1009	0.1393
0.1567	0.1143	0.1299	0.2336	0.1868	0.2213		0.144		0.1151	0.1662	0.3267	0.1543	0.1197	0.1264	0.1037	0.0968	0.1105	0.1228	0.0802
0.1426	0.1908	0.1202	0.2287	0.1098	0.2218		0.1037		0.142	0.1511	0.3341	0.2281	0.1286	0.1542	0.1717	0.0972	0.1545	0.1617	0.0966
0.1257	0.1733	0.1044	0.11	0.1107	0.1237		0.1715		0.1233	0.1549	0.3183	0.1682	0.1678	0.1076	0.2824	0.1054	0.2539	0.1795	0.2133
0.1296	0.1221	0.1366	0.0895	0.1556	0.1799		0.1067		0.1057	0.1453	0.3238	0.1052	0.1476	0.1026	0.1164	0.1055	0.1184	0.8143	0.1546
0.1042	0.1306	0.1255	0.1053	0.1446	0.1076		0.0767		0.1214	0.1216	0.2796	0.111	0.1471	0.0843	0.1166	0.0764	0.1038	0.9599	0.1914
0.1157	0.1382	0.1051	0.0781	0.0875	0.1133		0.1173		0.1299	0.1201	0.2645	0.1137	0.1457	0.0937	0.0821	0.1056	0.0991	0.5454	0.5835
0.0973	0.1187	0.1172	0.0639	0.118	0.1224		0.162		0.1698	0.1615	0.2206	0.1245	0.1242	0.0668	0.0869	0.1428	0.1002	0.4797	0.2489
0.0805	0.1081	0.1018	0.1035	0.1268	0.1057		0.1083		0.204	0.1783	0.2279	0.1272	0.1821	0.0581	0.0734	0.151	0.1342	0.3661	0.0952
0.1689	0.1506	0.0852	0.1099	0.0831	0.1351		0.1464		0.1391	0.1485	0.1728	0.1655	0.2092	0.1222	0.0524	0.0905	0.1463	0.3894	0.1025
0.1018	0.1421	0.1421	0.0802	0.187	0.1468		0.1302		0.203	0.1408	0.1417	0.161	0.1453	0.0972	0.1379	0.1517	0.1316	0.1726	0.0803
0.1206	0.1188	0.1368	0.0858	0.2979	0.0917		0.097		0.2587	0.2466	0.1984	0.1432	0.1393	0.1096	0.0946	0.1824	0.1893	0.3837	0.0749
0.1269	0.1469	0.0818	0.1786	0.2413	0.1231		0.103		0.2504	0.2145	0.2469	0.1384	0.182	0.135	0.1581	0.202	0.2206	0.1776	0.0688
0.1777	0.2007	0.0896	0.2041	0.1863	0.3019		0.0958		0.4527	0.1914	0.1313	0.118	0.1659	0.1245	0.2128	0.202	0.1483	0.1785	0.0504
0.1645	0.271	0.1423	0.1348	0.227	0.3431		0.1164		0.4705	0.2411	0.1532	0.1816	0.2853	0.1526	0.1884	0.226	0.1393	0.1258	0.0518
0.1701	0.333	0.1898	0.1622	0.198	0.2117		0.1222		0.361	0.28	0.204	0.2484	0.4025	0.0893	0.1929	0.2394	0.1433	0.0824	0.0728
0.2055	0.4111	0.1346	0.2125	0.1623	0.3023		0.1005		0.3739	0.2812	0.2244	0.204	0.3366	0.0652	0.0844	0.2788	0.1682	0.0908	0.0762
0.1916	0.4275	0.1522	0.2526	0.1311	0.2626		0.1097		0.5601	0.1816	0.1895	0.1854	0.3394	0.1116	0.0457	0.3264	0.2457	0.1473	0.0959
0.2149	0.3857	0.2266	0.3875	0.148	0.3261		0.1172		0.4396	0.2232	0.2985	0.19	0.5841	0.0933	0.0714	0.2206	0.2349	0.1428	0.1081
0.3245	0.4604	0.3398	0.4206	0.3874	0.388		0.1621		0.5197	0.2974	0.3827	0.2027	0.5761	0.1885	0.0757	0.3222	0.1677	0.1484	0.0581
0.3452	0.4316	0.3005	0.4551	0.5067	0.4795		0.1149		0.8038	0.7179	0.4828	0.2873	0.3674	0.3377	0.1253	0.4738	0.2232	0.1996	0.0877
0.3153	0.3159	0.4865	0.246	0.3115	0.442		0.162		0.4348	1.0264	0.6259	0.4384	0.4034	0.2983	0.1819	0.42	0.2828	0.3219	0.0962
0.3648	0.3032	0.6535	0.3537	0.2815	0.3159		0.123		0.4272	0.777	0.4819	0.4403	0.3954	0.1964	0.1019	0.295	0.3015	0.2598	0.05
0.2559	0.4438	0.4799	0.1331	0.2673	0.6827		0.1699		0.527	0.5209	0.4131	0.7926	0.3094	0.1121	0.1642	0.2733	0.2163	0.2431	0.0484
0.203	0.3909	0.3779	0.1523	0.1939	0.2251		0.2002		0.2809	0.4839	0.5199	0.3494	0.2618	0.1128	0.1474	0.296	0.4164	0.2195	0.0396
0.4019	0.6318	0.2918	0.1682	0.1024	0.2088		0.1852		0.1611	0.374	0.4435	0.1964	0.2358	0.1199	0.1192	0.2318	0.3317	0.1899	0.1326
0.2697	0.4846	0.2218	0.1182	0.0959	0.1241		0.3324		0.1307	0.3974	0.2687	0.238	0.2511	0.2117	0.1235	0.2186	0.2307	0.2078	0.1942
0.1749	0.2655	0.1192	0.1451	0.1444	0.089		0.3808		0.1504	0.3945	0.3126	0.2595	0.1591	0.2496	0.1364	0.1934	0.2029	0.2396	0.1067
0.1296	0.1693	0.1212	0.1192	0.1402	0.093		0.3152		0.1609	0.2041	0.2195	0.2053	0.147	0.1869	0.1451	0.1978	0.1913	0.2495	0.0817
0.1326	0.1113	0.1091	0.0796	0.1396	0.0859		0.1249		0.1362	0.1947	0.2094	0.2504	0.1553	0.0937	0.1355	0.4186	0.1531	0.1747	0.1275
0.1544	0.1651	0.1133	0.1486	0.0837	0.0823		0.3034		0.2257	0.2945	0.1216	0.2816	0.1564	0.0884	0.0754	0.2845	0.2671	0.159	0.1035
0.1772	0.1396	0.1715	0.1064	0.1056	0.07		0.2486		0.2588	0.2972	0.0781	0.184	0.1087	0.1376	0.1396	0.1975	0.283	0.129	0.0977
0.1687	0.1266	0.1001	0.0798	0.114	0.0882		0.1842		0.1719	0.2465	0.2055	0.1179	0.1312	0.1901	0.2138	0.1731	0.2175	0.0865	0.0871
0.1351	0.149	0.1098	0.1035	0.0993	0.0962		0.0857		0.1735	0.2727	0.1726	0.1306	0.2189	0.195	0.2524	0.215	0.1686	0.0903	0.1286
0.0995	0.1732	0.069	0.0913	0.0814	0.1716		0.0825		0.1657	0.2497	0.1987	0.1685	0.1631	0.143	0.2312	0.1838	0.2346	0.1035	0.0954
0.1134	0.1804	0.0719	0.0916	0.253	0.1646		0.0843		0.2823	0.2211	0.1481	0.177	0.1856	0.1089	0.0646	0.1686	0.2447	0.0575	0.0623
0.1165	0.1481	0.0772	0.1633	0.2584	0.1278		0.116		0.271	0.2174	0.0949	0.1215	0.2543	0.1299	0.1372	0.2249	0.1465	0.0501	0.0405
0.198	0.1726	0.0967	0.1776	0.2251	0.1454		0.1632		0.2916	0.1732	0.1176	0.1535	0.2646	0.0939	0.1042	0.1652	0.1696	0.1121	0.0272
0.232	0.1701	0.1296	0.2573	0.2013	0.2065		0.1455		0.2327	0.323	0.1631	0.1248	0.2559	0.1584	0.0567	0.2534	0.3567	0.0569	0.0338
0.1192	0.1879	0.104	0.1658	0.1146	0.1486		0.107		0.312	0.3185	0.1128	0.1709	0.4523	0.1622	0.0686	0.2031	0.363	0.0807	0.0982
0.0923	0.2379	0.3027	0.1867	0.2515	0.1015		0.123		0.2651	0.1875	0.4086	0.1626	0.603	0.1051	0.0617	0.1848	0.3556	0.0908	0.0998
0.2091	0.2769	0.4585	0.4589	0.4439	0.1444		0.121		0.3189	0.2516	0.6194	0.2311	0.6432	0.0632	0.0543	0.2148	0.3929	0.1285	0.0552
0.2675	0.2785	0.6456	0.2479	0.3122	0.2214		0.1888		0.1693	0.2258	0.5243	0.2448	0.8303	0.0797	0.0844	0.2088	0.3078	0.1515	0.1159
0.1662	0.409	0.8242	0.3804	0.2436	0.4323		0.1773		0.1854	0.245	0.6365	0.2202	0.5301	0.0724	0.0883	0.4323	1.0133	0.1499	0.0767
0.1443	0.4164	0.4457	0.3599	0.1665	0.1999		0.2943		0.1678	0.1934	0.2834	0.3375	0.3032	0.0744	0.0902	0.2019	0.3416	0.1242	0.0633
0.1071	0.3665	0.2112	0.2957	0.1157	0.2795		0.1912		0.3345	0.2561	0.2538	0.2126	0.3103	0.118	0.0963	0.427	0.7397	0.2356	0.0568
0.1699	0.4482	0.2427	0.2141	0.1041	0.1937		0.1323		0.1502	0.362	0.2276	0.189	0.2441	0.1099	0.1059	0.2539	0.4018	0.1266	0.0203
0.1276	0.2294	0.1572	0.1915	0.1091	0.253		0.7203		0.1921	0.3423	0.1533	0.1993	0.2678	0.1035	0.1287	0.317	0.4071	0.1162	0.0385
0.1333	0.1673	0.1243	0.2223	0.1792	0.1573		0.2512		0.2374	0.3807	0.2355	0.1958	0.3456	0.061	0.0647	0.278	0.3457	0.1622	0.0532
0.1459	0.2437	0.1127	0.2206	0.1191	0.1701		0.4555		0.2156	0.1714	0.3638	0.1919	0.232	0.0465	0.1119	0.2083	0.2307	0.0728	0.0708
0.1503	0.2739	0.1121	0.1685	0.1343	0.2691		0.3477		0.2216	0.3139	0.1673	0.1508	0.518	0.068	0.0766	0.3027	0.2493	0.0621	0.0797
0.2991	0.1304	0.1752	0.1339	0.0822	0.1948		0.1833		0.1903	0.3156	0.2897	0.1131	0.4051	0.0255	0.0981	0.285	0.191	0.0727	0.028
0.2254	0.1393	0.2265	0.1217	0.1063	0.1145		0.2378		0.1819	0.2196	0.2575	0.1241	0.197	0.034	0.0459	0.1921	0.358	0.0649	0.0619
0.1818	0.2061	0.1966	0.1998	0.2053	0.2317		0.2166		0.222	0.2366	0.2386	0.1288	0.4957	0.1053	0.0687	0.1565	0.2741	0.082	0.0502
0.2076	0.1912	0.0871	0.3579	0.1772	0.3159		0.0989		0.1531	0.2635	0.2663	0.1102	0.2556	0.0928	0.1141	0.1153	0.2926	0.1364	0.1077
0.1617	0.1846	0.1153	0.2163	0.3685	0.5072		0.1732		0.2572	0.2198	0.2642	0.0857	0.2391	0.1133	0.0668	0.1705	0.3463	0.1756	0.1031
0.1471	0.2353	0.2989	0.2963	0.4505	0.3104		0.1427		0.3571	0.2536	0.2148	0.1359	0.1825	0.0595	0.0803	0.1786	0.681	0.3337	0.0988
0.1879	0.2473	0.128	0.2078	0.1521	0.5988		0.2061		0.306	0.3798	0.4146	0.232	0.2107	0.1011	0.0434	0.1849	0.7241	0.2324	0.0897
0.1906	0.2642	0.2488	0.1584	0.1984	0.5321		0.1215		0.2651	0.307	0.3283	0.2172	0.2608	0.1019	0.0898	0.2264	0.891	0.1601	0.07
0.1915	0.2093	0.1464	0.2763	0.2367	0.2148		0.1853		0.2635	0.4787	0.556	0.2076	0.1222	0.0584	0.1283	0.2402	0.7518	0.1502	0.0805
0.2259	0.2382	0.1226	0.3247	0.1615	0.1975		0.3377		0.2707	0.3373	0.3345	0.197	0.1945	0.0555	0.1459	0.1572	0.271	0.1168	0.0722
0.2776	0.4742	0.1873	0.2831	0.1054	0.3262		0.1889		0.1788	0.3224	0.2669	0.2562	0.3042	0.1697	0.13	0.2296	0.2554	0.1253	0.0854
0.3094	0.4569	0.2221	0.2049	0.1942	0.2996		0.2509		0.195	0.3732	0.325	0.2635	0.1449	0.2071	0.0605	0.2577	0.1895	0.1758	0.0558
0.1625	0.3722	0.2171	0.2522	0.1661	0.3032		0.1918		0.1609	0.5506	0.238	0.2091	0.1199	0.126	0.0957	0.1815	0.1856	0.1577	0.0703
0.1565	0.4279	0.1556	0.2528	0.1109	0.2461		0.2057		0.1531	0.3195	0.1604	0.1983	0.1914	0.119	0.0956	0.1345	0.2081	0.1393	0.0401
0.1374	0.2809	0.1226	0.1971	0.0854	0.1761		0.223		0.1554	0.2916	0.1467	0.1653	0.2519	0.124	0.1046	0.1698	0.19	0.1076	0.0473
0.1552	0.2418	0.162	0.1436	0.0902	0.1627		0.2632		0.1477	0.2255	0.1787	0.1343	0.244	0.2215	0.0633	0.1462	0.1698	0.0957	0.0774
0.198	0.2116	0.1689	0.2475	0.0846	0.1633		0.176		0.1525	0.1669	0.1557	0.1519	0.144	0.106	0.0301	0.1825	0.1093	0.1451	0.0425
0.1297	0.2812	0.118	0.1535	0.1189	0.1666		0.1363		0.1631	0.1794	0.1494	0.1481	0.1515	0.1652	0.1042	0.2311	0.114	0.0595	0.0349
0.1148	0.262	0.1396	0.2402	0.1142	0.1822		0.2098		0.2397	0.2401	0.155	0.1827	0.1374	0.1582	0.1125	0.2153	0.1914	0.1124	0.0595
0.1537	0.2461	0.1358	0.2958	0.1096	0.2664		0.2946		0.2747	0.2302	0.1849	0.339	0.1611	0.1125	0.0542	0.2264	0.1919	0.2	0.0819
0.1415	0.2201	0.0977	0.4425	0.1511	0.2627		0.1683		0.3126	0.1847	0.2019	0.3572	0.2611	0.0641	0.1068	0.269	0.2132	0.1917	0.0847
0.2191	0.2247	0.1038	0.6434	0.2167	0.5541		0.1437		0.2794	0.2949	0.2914	0.8192	0.3988	0.0533	0.0669	0.1835	0.2275	0.1311	0.0525
0.4366	0.2762	0.254	0.7704	0.2641	0.9714		0.1596		0.3485	0.2988	0.3429	1.0901	0.6002	0.0603	0.0532	0.8915	0.2067	0.2326	0.0741
0.4464	0.3443	0.3297	0.8539		0.9786		0.246			0.2851	0.3487	0.6925	0.7571	0.0895	0.0771	1.1814	0.5294	0.3354	0.0733
0.4951	0.4538	0.3534	0.6695		1.0763		0.2956			0.2455	0.2307	0.8894	0.9293	0.084	0.0771	0.4423	0.4531	0.253	0.0613
		0.2445			1.3041		0.3559			0.3624	0.1749	0.9201	1.0957	0.0807	0.0935	0.4991	0.7838	0.3583	0.0646
							0.4842			0.2183	0.172	0.5366	1.1191	0.061	0.0583	0.6935	0.6707	0.4047	0.0445
							0.7165			0.2457	0.2547	0.638	0.9345	0.0603	0.1078	0.9753	0.6518	0.498	0.0204
							0.3832			0.5109	0.4216	0.6025	0.8936	0.1075	0.0771	0.9648	0.6307	0.1814	0.0731
							0.6724			0.3045	0.4412	1.3136	0.7816	0.0692	0.0664	0.7827	0.5159	0.1922	0.0554
										0.2527	0.4978	1.4439	0.8297	0.0589	0.0533	0.7368	0.5593	0.1901	0.0755
										0.2852	0.4493	1.6117	0.9169	0.0814	0.0617	0.6368	0.7126	0.1965	0.1115
										0.5471	0.3623	1.7304	0.9115	0.0833	0.1411	0.5664	0.5746	0.1964	0.1345
										0.4905	0.641	1.5338	1.1756	0.1044	0.0897	0.5467	0.5817	0.2211	0.0366
										0.4145	0.6625	2.2919	1.5011	0.0537	0.1342	0.553	0.5927	0.131	0.0388
										0.5213	0.7797	2.4485	1.4974	0.0895	0.0717	0.6173	0.4887	0.1672	0.0394
										0.3968	0.8212	3.2852	1.3343	0.0968	0.0929	0.6613	0.5381	0.2601	0.0603
										0.5401	0.85	3.4654	1.1533	0.0779	0.0657	0.7325	0.529	0.2667	0.0739
										0.6875	0.8593	3.7572	1.4593	0.0469	0.0974	0.6502	0.6851	0.2382	0.0633
										1.1371	1.8706	4.3329		0.0726	0.1041	0.5287	0.9263	0.1432	0.0699
														0.1994	0.2865	1.0785	1.0443	0.2233	0.0844
														0.1973	0.1145			0.1981	0.0656
														0.1439	0.1415			0.3171	0.0596
														0.1528	0.1461			0.2737	0.1005
														0.0897	0.126			0.2361	0.0613
														0.0798	0.2005			0.238	0.3129
														0.1429	0.259			0.1779	0.1166
														0.1594	0.1596			0.1927	0.1378
														0.1523	0.179			0.2579	0.2832
														0.1594	0.0666			0.2158	0.274
														0.1167	0.0396			0.1474	0.1708
														0.132	0.1011			0.1027	0.148
														0.1991	0.1646			0.1004	0.098
														0.1611	0.2224			0.1114	0.1351
														0.2975	0.217			0.198	0.1302
														0.2484	0.1186			0.1131	0.1635
														0.1265	0.1121			0.1454	0.0797
														0.131	0.1008			0.1799	0.0664
														0.0736	0.1147			0.1653	0.1336
														0.1487	0.0731			0.1761	0.0746
														0.1051	0.0586			0.0899	0.0654
														0.1373	0.0888			0.2267	0.1106
														0.1573	0.1069			0.1088	0.0499
														0.1459	0.0737			0.1067	0.0797
														0.1327	0.0686			0.1031	0.0549
														0.1193	0.0934			0.1322	0.0393
														0.1473	0.0589			0.1428	0.0937
														0.1708	0.0438			0.1492	0.1276
														0.1698	0.0443			0.1212	0.174
														0.1496	0.0331			0.1662	0.1032
														0.0898	0.136			0.2893	0.0441
														0.1033	0.1522			0.2814	0.0648
														0.1207	0.0617			0.1395	0.1015
														0.1426	0.0708			0.0734	0.1025
														0.1033	0.1344			0.0902	0.0636
														0.1348	0.1036			0.3508	0.0446
														0.2098	0.065			0.3949	0.0418
														0.1834	0.0942			0.2747	0.0382
														0.0751	0.0922			0.2433	0.0565
														0.0518	0.0871			0.1804	0.0997
														0.0807	0.0631			0.1405	0.0868
														0.0724	0.1217			0.099	0.0703
														0.04	0.0644			0.0555	0.1178
														0.0876	0.0512			0.1036	0.1111
														0.0514	0.0901			0.1216	0.0779
														0.038	0.0891			0.1348	0.0382
														0.0599	0.0759			0.0853	0.1213
														0.1146	0.0945			0.0839	0.1412
														0.0997	0.0798			0.0801	0.0469
														0.2353	0.0654			0.1151	0.082
														0.2954	0.1143			0.1757	0.0497
														0.2275	0.1416			0.2198	0.0476
														0.1386	0.1391			0.2386	0.0692
														0.0793	0.11			0.1937	0.0585
														0.0733	0.0514			0.1296	0.0719
														0.0313	0.0561			0.2789	0.0658
														0.0824	0.0309			0.1946	0.0859
														0.0945	0.1351			0.1756	0.0631
														0.0744	0.1508			0.1053	0.0963
														0.1432	0.1791			0.1312	0.0443
														0.1052	0.1632			0.1732	0.0488
														0.0748	0.0611			0.0973	0.0288
														0.1072	0.1106			0.2496	0.0637
														0.2089	0.0574			0.1778	0.0768
														0.1931	0.0864			0.253	0.08
														0.1035	0.0639			0.2015	0.0552
														0.0963	0.0655			0.1669	0.0782
														0.057	0.0797			0.1199	0.0822
														0.144	0.0448			0.0736	0.0745
														0.1853	0.0476			0.0852	0.0306
														0.1755	0.0904			0.0717	0.0615
														0.1725	0.0798			0.1669	0.0965
														0.1561	0.0714			0.2686	0.0846
														0.2704	0.0925			0.237	0.1141
														0.3021	0.3441			0.2117	0.1032
														0.19	0.1465			0.1863	0.0616
														0.1001	0.1288			0.1035	0.0517
														0.1279	0.2718			0.1266	0.0347
														0.3256	0.1243			0.1546	0.0449
														0.141	0.3188			0.1285	0.1378
														0.0958	0.7148			0.3157	0.1719
														0.0608	0.0406			0.5006	0.1259
														0.0734	0.0929			0.2163	0.1117
														0.114	0.0512			0.2127	0.332
														0.0835	0.0727			0.1541	0.9659
														0.1091	0.1425			0.1271	0.6682
														0.1521	0.1375			0.2513	0.24
														0.1755	0.1259			0.1165	0.1388
														0.2197	0.1291			0.1588	0.3964
														0.2232	0.118			0.3281	0.2528
														0.1163	0.1194			0.4001	0.1613
														0.0892	0.1486			0.4453	0.0994
														0.1026	0.1028			0.2837	0.0822
														0.1724	0.1347			0.241	0.0987
														0.107	0.1402			0.1405	0.0913
														0.2109	0.0726			0.2381	0.0579
														0.1116	0.113			0.2142	0.0791
														0.1326	0.1031			0.363	0.1026
														0.2735	0.2145			0.2183	0.0711
														0.1322	0.1883			0.3038	0.1009
														0.0713	0.1366			0.1741	0.246
														0.1054	0.0674			0.1427	0.1706
														0.1153	0.0875			0.4371	0.0755
														0.1327	0.0744			0.276	0.064
														0.1675	0.1576			0.2281	0.0749
														0.1579	0.1575			0.352	0.0366
														0.0994	0.1113			0.5016	0.0498
														0.1045	0.1744			0.4801	0.105
														0.0947	0.1335			0.2164	0.114
														0.1563	0.1756			0.2136	0.0817
														0.1114	0.0605			0.156	0.0847
														0.1391	0.0965			0.171	0.1851
														0.1309	0.1058			0.3052	0.2006
														0.1095	0.1348			0.4321	0.0903
														0.1121	0.072			0.3668	0.0567
														0.1081	0.0448			0.1162	0.041
														0.2254	0.0354			0.0897	0.0656
														0.1462	0.0672			0.0683	0.1258
														0.0788	0.0922			0.0579	0.1259
														0.0997	0.0977			0.0934	0.0534
														0.0589	0.1045			0.1107	0.0704
														0.0417	0.1035			0.1124	0.0873
														0.0773	0.0722			0.0788	0.0999
														0.0734	0.0959			0.0564	0.0834
														0.0708	0.1153			0.0463	0.0643
														0.1201	0.0857			0.0743	0.1079
														0.0529	0.1443			0.1026	0.0614
														0.0922	0.2196			0.1425	0.0687
														0.0946	0.0525			0.2817	0.0942
														0.08	0.0812			0.3869	0.126
														0.127	0.1191			0.1309	0.0673
														0.1384	0.1443			0.0607	0.0828
														0.3216	0.2326			0.1072	0.1668
														0.183	0.283			0.0806	0.1833
														0.2628	0.507			0.0691	0.1445
														0.2223	0.2382			0.089	0.1302
														0.1293	0.4216			0.0678	0.0713
														0.0879	0.4463			0.062	0.0861
														0.053	0.1629			0.0504	0.0999
														0.0854	0.0669			0.0638	0.1546
														0.0548	0.067			0.0746	0.3481
														0.0769	0.1555			0.0522	0.1481
														0.0856	0.0686			0.1463	0.2582
														0.0803	0.0817			0.1624	0.1113
														0.1084	0.14			0.1163	0.1084
														0.1293	0.0979			0.1883	0.1015
														0.197	0.0893			0.2336	0.1307
														0.2847	0.072			0.2929	0.0749
														0.1332	0.1372			0.3524	0.0813
														0.1316	0.1875			0.3137	0.0661
														0.098	0.1494			0.3294	0.1067
														0.0786	0.0898			0.2707	0.1047
														0.0848	0.0883			0.2857	0.0443
														0.0983	0.079			0.665	0.0455
														0.195	0.0575			0.6995	0.0697
														0.221	0.0587			0.4035	0.1481
														0.16	0.0904			0.2485	0.1201
														0.1167	0.0955			0.2979	0.1371
														0.115	0.1716			0.4466	0.0724
														0.0624	0.1542			0.3737	0.0511
														0.1084	0.1347			0.2308	0.0873
														0.1142	0.068			0.3769	0.1159
														0.1413	0.0966			0.402	0.0955
														0.116	0.0449			0.2381	0.0458
														0.1052	0.0615			0.4185	0.0686
														0.086	0.0655			0.1955	0.1095
														0.0553	0.0486			0.1389	0.0377
														0.0817	0.0599			0.148	0.0612
														0.0923	0.0385			0.162	0.0581
														0.1298	0.0541			0.1763	0.0307
														0.1277	0.0517			0.1679	0.0278
														0.3624	0.1227			0.2239	0.036
														0.3905	0.1042			0.2666	0.0626
														0.4168	0.1001			0.3497	0.0527
														0.1729	0.1121			0.4878	0.0531
														0.081	0.1801			0.5185	0.063
														0.1154	0.1464			0.3273	0.0642
														0.0677	0.1302			0.169	0.0866
														0.0431	0.11			0.2001	0.0928
														0.0885	0.1887			0.1785	0.074
														0.1372	0.0648			0.1188	0.1008
														0.106	0.0829			0.0918	0.0719
														0.1471	0.0767			0.1914	0.0945
														0.1702	0.0549			0.3971	0.0877
														0.2523	0.0824			0.361	0.1267
														0.3214	0.0888			0.1921	0.0704
														0.2948	0.1012			0.1406	0.0664
														0.2344	0.159			0.1467	0.0828
														0.166	0.065			0.2131	0.0898
														0.1713	0.0741			0.5598	0.1355
														0.1891	0.0739			0.4443	0.0638
														0.1563	0.0562			0.1849	0.0928
														0.0712	0.1109			0.1466	0.161
														0.0923	0.0796			0.1177	0.302
														0.0946	0.0349			0.0947	0.2482
														0.0696	0.0811			0.1069	0.1776
														0.0956	0.1062			0.1209	0.2194
														0.0823	0.0919			0.1269	0.287
														0.0633	0.1094			0.1251	0.0712
														0.0961	0.1182			0.0928	0.0972
														0.0621	0.0831			0.0602	0.074
														0.0732	0.1008			0.0774	0.0882
														0.1262	0.1281			0.0643	0.0716
														0.113	0.0908			0.0942	0.106
														0.0962	0.112			0.0653	0.055
														0.0731	0.122			0.0836	0.0664
														0.0794	0.1012			0.1534	0.1037
														0.1152	0.0667			0.1776	0.0719
														0.0713	0.096			0.2161	0.0863
														0.0722	0.1193			0.2575	0.1367
														0.1357	0.1429			0.271	0.1797
														0.0863	0.1503			0.1263	0.1183
														0.0683	0.0802			0.1103	0.1233
														0.0546	0.0655			0.1085	0.1872
														0.0943	0.135			0.1593	0.2109
														0.162	0.0799			0.1588	0.3561
														0.1241	0.227			0.2209	0.2471
														0.1652	0.1433			0.2265	0.1053
														0.7374	0.1827			0.2212	0.1134
														0.6863	0.1607			0.2058	0.0861
														0.7818	0.3255			0.3229	0.0702
														0.0994	0.2644			0.295	0.0512
														0.1849	0.4443			0.3077	0.1145
														0.1987	0.2393			0.3346	0.1508
														0.1583	0.1556			0.2025	0.2633
														0.1523	0.1523			0.1492	0.311
														0.1594	0.1142			0.1445	0.2402
														0.1064	0.0827			0.1114	0.2949
														0.1228	0.0672			0.1441	0.3322
														0.1706	0.073			0.2174	0.2819
														0.1367	0.0978			0.2093	0.1089
														0.1069	0.0356			0.2265	0.1617
														0.1308	0.0428			0.2101	0.1996
														0.0999	0.0436			0.1545	0.179
														0.0691	0.0403			0.1241	0.1104
														0.0736	0.1081			0.1144	0.0866
														0.0833	0.0723			0.0738	0.0836
														0.0604	0.0493			0.0598	0.1077
														0.0637	0.0426			0.0544	0.1144
														0.1087	0.0538			0.0554	0.0668
														0.1364	0.0863			0.0645	0.1008
														0.1575	0.0366			0.1505	0.0782
														0.1145	0.0771			0.1032	0.0503
														0.1612	0.1083			0.1617	0.0559
														0.1054	0.0927			0.1502	0.0894
														0.2691	0.0921			0.0977	0.1482
														0.2434	0.1337			0.0959	0.1351
														0.2263	0.0761			0.0849	0.1665
														0.1087	0.0509			0.1039	0.1928
														0.3033	0.072			0.1265	0.1486
														0.1481	0.1456			0.1142	0.1703
														0.1875	0.2545			0.1851	0.2106
														0.1725	0.102			0.3377	0.0584
														0.2703	0.2276			0.3552	0.0871
														0.145	0.0571			0.2175	0.0656
														0.2521	0.1165			0.1755	0.1315
														0.197	0.0368			0.4658	0.2016
														0.1106	0.0675			0.4433	0.0547
														0.1668	0.1441			0.1372	0.0608
														0.1825	0.1769			0.1694	0.0719
														0.1713	0.1973			0.1002	0.0979
														0.1693	0.2226			0.0804	0.1153
														0.0853	0.1734			0.0964	0.1054
														0.1153	0.0839			0.1537	0.1245
														0.0661	0.1003			0.1333	0.1185
														0.0898	0.1161			0.0699	0.0803
														0.0566	0.068			0.0873	0.0569
														0.0712	0.0405			0.095	0.0633
														0.0366	0.0735			0.0975	0.041
														0.045	0.1148			0.1681	0.0866
														0.07	0.0948			0.1948	0.1244
														0.0712	0.0481			0.1561	0.1025
														0.0466	0.1351			0.1168	0.0669
														0.0551	0.2596			0.0638	0.0832
														0.0599	0.0998			0.0771	0.2045
														0.1303	0.0706			0.1405	0.1699
														0.1935	0.0745			0.1404	0.1369
														0.1658	0.058			0.1163	0.1949
														0.0749	0.1149			0.1053	0.1795
														0.0639	0.1508			0.096	0.3164
														0.0582	0.0859			0.0735	0.1468
														0.1271	0.1163			0.1348	0.1701
														0.0912	0.1172			0.1474	0.1494
														0.1036	0.1222			0.1767	0.2404
														0.0795	0.0861			0.0894	0.2289
														0.0652	0.044			0.1463	0.0743
														0.0808	0.0942			0.1445	0.0915
														0.0742	0.055			0.1274	0.0474
														0.077	0.0874			0.131	0.0557
														0.0778	0.0877			0.2238	0.0675
														0.1314	0.0671			0.2438	0.0346
														0.2976	0.0444			0.2146	0.063
														0.2387	0.1094			0.3242	0.0313
														0.1613	0.1192			0.3837	0.0187
														0.1033	0.0794			0.2005	0.0916
														0.0567	0.0463			0.1661	0.1376
														0.092	0.0356			0.1708	0.1378
														0.0517	0.1137			0.1209	0.0501
														0.085	0.2442			0.1721	0.0822
														0.1576	0.1218			0.1899	0.081
														0.0724	0.154			0.1999	0.0324
														0.0669	0.1426			0.2571	0.0248
														0.1402	0.1052			0.1555	0.0601
														0.1989	0.0764			0.1477	0.085
														0.4712	0.0853			0.0949	0.1291
														0.5254	0.1696			0.0809	0.2188
														0.2472	0.1243			0.1607	0.2783
														0.1038	0.1382			0.2031	0.142
														0.1049	0.1034			0.148	0.0906
														0.0851	0.0848			0.0776	0.0591
														0.1338	0.1597			0.0719	0.0696
														0.0935	0.2032			0.1183	0.0449
														0.1091	0.2358			0.2453	0.0495
														0.1875	0.1755			0.1951	0.0891
														0.2041	0.0952			0.1294	0.0493
														0.1236	0.1081			0.1809	0.1212
														0.1536	0.1483			0.0829	0.1282
														0.1035	0.1696			0.2109	0.0773
														0.183	0.1381			0.1657	0.0807
														0.074	0.1309			0.1095	0.1186
														0.0891	0.089			0.1621	0.1925
														0.1396	0.0857			0.1782	0.1381
														0.127	0.0805			0.1165	0.1286
														0.039	0.125			0.1198	0.0816
														0.054	0.111			0.1398	0.0645
														0.0469	0.1251			0.4296	0.0961
														0.1562	0.1306			0.4261	0.0364
														0.1559	0.1645			0.3473	0.0419
														0.129	0.1271			0.336	0.0952
														0.0684	0.15			0.2351	0.0745
														0.0633	0.1637			0.2489	0.1494
														0.1508	0.1268			0.1727	0.1195
														0.0963	0.1427			0.3505	0.0647
														0.075	0.0616			0.3537	0.0633
														0.063	0.0596			0.3116	0.0487
														0.0654	0.0702			0.1148	0.0876
														0.0474	0.1213			0.0921	0.0794
														0.0802	0.0653			0.1211	0.086
														0.114	0.0415			0.1483	0.0841
														0.2057	0.0306			0.1472	0.0836
														0.1263	0.0333			0.1077	0.0926
														0.1632	0.0823			0.1812	0.0828
														0.0795	0.0752			0.1023	0.0593
														0.0815	0.1317			0.1775	0.0375
														0.1228	0.0849			0.1906	0.0553
														0.093	0.0999			0.1691	0.0483
														0.1425	0.0881			0.1488	0.0566
														0.07	0.0917			0.0589	0.0514
														0.0706	0.1955			0.0501	0.1204
														0.0799	0.077			0.0846	0.0851
														0.1391	0.0375			0.0814	0.0577
														0.2047	0.0788			0.103	0.0959
														0.135	0.0811			0.1137	0.1181
														0.1128	0.0504			0.1451	0.1224
														0.0949	0.0764			0.226	0.0799
														0.1033	0.1131			0.238	0.058
														0.0772	0.1483			0.1335	0.3384
														0.1194	0.134			0.1827	0.133
														0.2593	0.0665			0.1716	0.1009
														0.1337	0.1025			0.0858	0.291
														0.178	0.1994			0.1246	0.0833
														0.2154	0.1245			0.1384	0.0509
														0.2059	0.1299			0.1813	0.1389
														0.1001	0.1397			0.1491	0.1068
														0.0945	0.1803			0.2393	0.0562
														0.1073	0.1828			0.2698	0.0897
														0.1197	0.2019			0.2018	0.0685
														0.1324	0.1257			0.1379	0.1137
														0.127	0.2003			0.2524	0.1746
														0.1145	0.2677			0.1912	0.3918
														0.0664	0.146			0.1416	0.1147
														0.0703	0.1194			0.0873	0.0769
														0.0689	0.108			0.1491	0.0556
														0.0908	0.2044			0.1848	0.074
														0.1811	0.0709			0.1398	0.0724
														0.3468	0.0814			0.1924	0.0442
														0.3229	0.0571			0.1908	0.0456
														0.2107	0.0936			0.1855	0.1497
														0.1335	0.092			0.1951	0.1738
														0.1407	0.1813			0.147	0.0934
														0.1878	0.0874			0.0615	0.0617
														0.3743	0.1304			0.3315	0.0867
														0.1293	0.09			0.1102	0.1734
														0.1123	0.0818			0.2416	0.2633
														0.0756	0.1125			0.2598	0.2002
														0.0426	0.0758			0.0738	0.1701
														0.0732	0.0952			0.1114	0.0963
														0.0557	0.0649			0.1352	0.0795
														0.1132	0.0954			0.1498	0.0862
														0.1427	0.1269			0.0865	0.0595
														0.0507	0.1611			0.0831	0.0591
														0.047	0.1726			0.1211	0.0294
														0.0408	0.1232			0.1568	0.0632
														0.0865	0.073			0.4005	0.0935
														0.0617	0.0863			0.1391	0.0614
														0.0648	0.0567			0.1659	0.0553
														0.0823	0.0576			0.1066	0.1604
														0.1581	0.0774			0.1251	0.053
														0.1168	0.0609			0.1061	0.0567
														0.0971	0.1016			0.2217	0.038
														0.1922	0.0829			0.2194	0.0379
														0.2383	0.1003			0.1547	0.0386
														0.2164	0.1745			0.1717	0.0506
														0.2029	0.207			0.2195	0.0522
														0.1957	0.1246			0.3384	0.0598
														0.1825	0.0697			0.5782	0.0434
														0.1662	0.0871			0.1275	0.1258
														0.1271	0.0743			0.1262	0.1264
														0.1858	0.0831			0.2036	0.0849
														0.1785	0.0814			0.1616	0.0498
														0.0855	0.0675			0.1552	0.0932
														0.0841	0.0795			0.2068	0.1162
														0.1216	0.0714			0.114	0.0763
														0.1757	0.0633			0.1368	0.0654
														0.1631	0.0853			0.3085	0.0703
														0.0861	0.1494			0.2282	0.0713
														0.0644	0.2014			0.2473	0.0511
														0.0795	0.1578			0.2355	0.0569
														0.0643	0.0753			0.2338	0.0746
														0.087	0.0646			0.1263	0.0679
														0.1518	0.0314			0.1171	0.0682
														0.1164	0.0407			0.1178	0.0641
														0.1239	0.0576			0.1638	0.056
														0.1181	0.0787			0.3651	0.0519
														0.149	0.1153			0.113	0.0713
														0.1281	0.1057			0.1033	0.0379
														0.1209	0.1967			0.2005	0.046
														0.1207	0.185			0.169	0.0684
														0.1285	0.068			0.1431	0.0704
														0.1213	0.0882			0.1223	0.0383
														0.0785	0.0732			0.1311	0.0529
														0.0684	0.0534			0.2097	0.0816
														0.0887	0.0511			0.18	0.0841
														0.0843	0.0722			0.1208	0.0798
														0.1033	0.0739			0.0741	0.1187
														0.1577	0.0912			0.0659	0.0533
														0.1295	0.1221			0.1132	0.0776
														0.1262	0.1361			0.1359	0.0434
														0.132	0.1477			0.1375	0.0546
														0.2132	0.1413			0.1003	0.0636
														0.2183	0.2976			0.1314	0.0724
														0.1516	0.2764			0.1376	0.0639
														0.0939	0.1779			0.1207	0.1496
														0.0802	0.2268			0.1167	0.078
														0.0735	0.1667			0.1104	0.3206
														0.0461	0.1414			0.1128	0.2744
														0.0596	0.1085			0.18	0.1719
														0.1088	0.0856			0.1164	0.0857
														0.1166	0.0696			0.0834	0.1149
														0.1599	0.1066			0.06	0.0787
														0.3128	0.127			0.0678	0.0722
														0.38	0.1048			0.0985	0.0657
														0.0821	0.0677			0.2256	0.1046
														0.1167	0.0564			0.243	0.0624
														0.1261	0.1303			0.1853	0.0864
														0.2178	0.1121			0.2742	0.0953
														0.1122	0.0698			0.2384	0.202
														0.1126	0.0718			0.407	0.2464
														0.1128	0.1003			0.3146	0.2779
														0.0765	0.1104			0.343	0.3247
														0.0711	0.0583			0.3573	0.2016
														0.0731	0.0642			0.2265	0.1393
														0.0793	0.0484			0.1348	0.1225
														0.1149	0.0514			0.1461	0.1656
														0.0712	0.0833			0.1071	0.0924
														0.0942	0.0799			0.098	0.1057
														0.183	0.0607			0.4034	0.0949
														0.1536	0.0835			0.1854	0.0772
														0.092	0.0727			0.2468	0.0906
														0.1252	0.1248			0.2477	0.0948
														0.1403	0.1401			0.257	0.079
														0.2334	0.0954			0.2214	0.0486
														0.2747	0.0498			0.2163	0.0903
														0.2762	0.1092			0.144	0.1169
														0.144	0.1907			0.1558	0.0539
														0.0745	0.3014			0.1953	0.0632
														0.0441	0.1982			0.1707	0.0687
														0.0499	0.1171			0.1315	0.0878
														0.0837	0.0647			0.11	0.1828
														0.1063	0.0705			0.2211	0.1203
														0.0733	0.0751			0.1777	0.1445
														0.1171	0.0506			0.2995	0.1136
														0.1307	0.0737			0.3271	0.0679
														0.1645	0.0426			0.1747	0.058
														0.1235	0.0639			0.1357	0.0727
														0.1335	0.0589			0.1106	0.0641
														0.1093	0.0546			0.1224	0.0575
														0.093	0.0381			0.1333	0.1053
														0.0346	0.0649			0.1247	0.0652
														0.0867	0.0704			0.1014	0.0887
														0.0709	0.0769			0.0837	0.1249
														0.1218	0.1064			0.0863	0.1023
														0.1469	0.0695			0.0616	0.0735
														0.1005	0.0641			0.0757	0.0457
														0.0502	0.1138			0.1284	0.06
														0.0659	0.1136			0.1439	0.0788
														0.0978	0.0616			0.0935	0.0923
														0.208	0.0687			0.1264	0.075
														0.2407	0.0573			0.0907	0.111
														0.1193	0.0647			0.1017	0.0889
														0.1158	0.1034			0.1469	0.0766
														0.0727	0.1979			0.1544	0.0513
														0.0657	0.0895			0.1945	0.0359
														0.0891	0.0668			0.2406	0.0766
														0.117	0.2932			0.2039	0.0943
														0.166	0.0691			0.1465	0.0689
														0.4057	0.0734			0.3507	0.0625
														0.5805	0.2499			0.3768	0.1259
														0.5512	0.8288			0.3732	0.1637
														0.3018	1.6793			0.4322	0.2397
														0.1814	0.3651			0.5913	0.1231
														0.1092	0.2494			0.4126	0.1996
														0.0943	0.1299			0.3492	0.0954
														0.1395	0.1064			0.2138	0.1138
														0.1338	0.079			0.2282	0.1865
														0.1176	0.1104			0.2415	1.0632
														0.1399	0.1209			0.3483	0.3998
														0.1248	0.0828			0.3263	1.2608
														0.1573	0.132			0.1826	0.4237
														0.2171	0.1553			0.2131	0.2375
														0.1666	0.1493			0.289	0.1929
														0.1645	0.1529			0.2991	0.1017
														0.1073	0.189			0.1927	0.0744
														0.0933	0.1843			0.2167	0.13
														0.1342	0.2192			0.2235	0.0788
														0.0988	0.125			0.2574	0.0835
														0.0737	0.1532			0.2336	0.0885
														0.114	0.1909			0.2149	0.0805
														0.0995	0.1837			0.2753	0.0543
														0.0829	0.1089			0.1974	0.1524
														0.0732	0.1568			0.2413	0.0783
														0.125	0.2104			0.2555	0.0786
														0.1527	0.164			0.214	0.1732
														0.1553	0.1714			0.1942	0.1418
														0.2112	0.07			0.1701	0.2506
														0.2065	0.0936			0.244	0.2641
														0.1908	0.0526			0.3256	0.2066
														0.2249	0.0964			0.3951	0.1437
														0.1419	0.1178			0.3339	0.3797
														0.0953	0.1242			0.2577	0.2698
														0.0983	0.1423			0.2879	0.1017
														0.2122	0.4449			0.317	0.1448
														0.3563	0.5297			0.3589	0.0805
														0.4155	0.7493			0.3511	0.1021
														0.2589	0.1061			0.3329	0.1499
														0.0867	0.0992			0.3112	0.2718
														0.0626	0.1325			0.3534	0.3019
														0.1896	0.1779			0.3765	0.5572
														0.3806	0.2173			0.431	0.441
														0.2926	0.2923			0.4689	0.4087
														0.5392	0.3143			0.5478	0.2228
														0.4023	0.262			0.5671	0.1056
														0.3241	0.3757			0.5598	0.1336
														0.136	0.3433			0.3928	0.1181
														0.1017	0.3714			0.3262	0.2377
														0.0733	0.2979			0.337	0.25
														0.1059	0.1706			0.2256	0.2958
														0.1023	0.1556			0.3304	0.204
														0.1837	0.0984			0.4165	0.2686
														0.2147	0.1024			0.5101	0.2622
														0.1534	0.1482			0.4692	0.3004
														0.1718	0.2273			0.3603	0.2559
														0.2288	0.2047			0.4241	0.1258
														0.2197	0.1419			0.4312	0.1
														0.1807	0.1914			0.3888	0.0925
														0.1274	0.2012			0.3913	0.0894
														0.113	0.2722			0.42	0.132
														0.1091	0.2409			0.1993	0.1311
														0.1131	0.1718			0.3015	0.0789
														0.1928	0.2069			0.3483	0.0498
														0.2502	0.3768			0.4664	0.0648
														0.2178	0.2066			0.3529	0.2117
														0.2724	0.1686			0.2978	0.2613
														0.2473	0.0831			0.3607	0.2272
														0.2175	0.0927			0.4025	0.1989
														0.2427	0.1082			0.583	0.2646
														0.2203	0.0841			0.4336	0.204
														0.1429	0.0719			0.2849	0.1385
														0.1463	0.1507			0.229	0.0855
														0.164	0.1647			0.2564	0.1148
														0.1473	0.1789			0.2798	0.1029
														0.0756	0.0972			0.2993	0.074
														0.0835	0.0975			0.2967	0.2495
														0.1158	0.0939			0.2886	0.0958
														0.1033	0.0653			0.2628	0.1147
														0.1373	0.1017			0.2608	0.0924
														0.1311	0.087			0.2513	0.0842
														0.0578	0.0464			0.1517	0.101
														0.0666	0.0481			0.178	0.0901
														0.0794	0.0668			0.143	0.0953
														0.0658	0.0404			0.1622	0.0763
														0.0698	0.0674			0.2276	0.0617
														0.072	0.0768			0.229	0.0985
														0.0566	0.0711			0.1866	0.0818
														0.0929	0.0704			0.1729	0.0634
														0.0654	0.0608			0.1329	0.0893
														0.0664	0.075			0.1544	0.0853
														0.0592	0.0544			0.1436	0.0721
														0.0509	0.0984			0.1071	0.0746
														0.1373	0.1008			0.1386	0.0615
														0.1423	0.0701			0.0945	0.054
														0.0855	0.0444			0.1683	0.097
														0.1666	0.0816			0.2623	0.0752
														0.1094	0.0649			0.4012	0.0342
														0.1276	0.0912			0.511	0.0484
														0.1396	0.1623			0.5754	0.0698
														0.4612	0.1659			0.5038	0.0604
														0.1367	0.141			0.9643	0.0614
														0.1909	0.1847			0.4987	0.0563
														0.0897	0.4843			0.7951	0.0529
														0.0755	0.0913			1.0038	0.1091
														0.0948	0.0845			0.5455	0.29
														0.121	0.101			0.4845	0.2574
														0.26	0.0961			0.3763	0.1867
														0.1999	0.0901			0.4423	0.1305
														0.2189	0.0772			0.2981	0.1067
														0.3072	0.073			0.4227	0.0796
														0.2645	0.0391			0.4042	0.0663
														0.1905	0.077			0.2738	0.0756
														0.2246	0.1284			0.2439	0.0386
														0.1343	0.1406			0.3596	0.0702
														0.1294	0.2156			0.3027	0.0985
														0.1697	0.3595			0.2748	0.1747
														0.0983	0.1615			0.4611	0.1387
														0.0542	0.1886			0.492	0.2218
														0.1685	0.2936			0.3472	0.2903
														0.2656	0.1509			0.3174	0.411
														0.2028	0.109			0.2183	0.3477
														0.1215	0.1339			0.2086	0.3143
														0.1838	0.1805			0.1852	0.1328
														0.2047	0.1409			0.1819	0.1232
														0.1732	0.1077			0.2604	0.1642
														0.1733	0.1472			0.2696	0.1576
														0.2359	0.1335			0.2542	0.1225
														0.2446	0.1157			0.3406	0.1319
														0.1629	0.1811			0.3921	0.1789
														0.1851	0.2166			0.2771	0.1596
														0.1821	0.3997			0.3006	0.1797
														0.2636	0.3358			0.3392	0.2019
														0.3438	0.388			0.3962	0.2244
														0.19	0.195			0.3321	0.2138
														0.1037	0.1768			0.2214	0.2071
														0.1063	0.1453			0.2473	0.3158
														0.0852	0.2435			0.167	0.3231
														0.1173	0.1058			0.2703	0.1971
														0.1214	0.0732			0.2983	0.1956
														0.1304	0.1052			0.2673	0.4064
														0.1503	0.1135			0.2765	0.209
														0.1383	0.097			0.1776	0.2785
														0.0962	0.0799			0.0952	0.1689
														0.0528	0.0641			0.1771	0.2224
														0.0811	0.0648			0.1372	0.1468
														0.0711	0.0713			0.1051	0.1356
														0.0691	0.0897			0.4835	0.1823
														0.0692	0.0939			0.2308	0.0974
														0.0533	0.0927			0.1917	0.1309
														0.0728	0.0874			0.1369	0.101
														0.0971	0.1351			0.139	0.0578
														0.0978	0.0599			0.1893	0.0483
														0.076	0.0431			0.1838	0.0436
														0.0727	0.1015			0.1263	0.0532
														0.0957	0.0531			0.1402	0.047
														0.2268	0.2091			0.1319	0.0491
														0.2735	0.2918			0.1301	0.0442
														0.2923	0.1583			0.2025	0.0533
														0.4093	0.4269			0.2854	0.0773
														0.2479	0.2461			0.3301	0.0855
														0.2534	0.1821			0.3065	0.0681
														0.1761	0.2862			0.2644	0.1753
														0.1181	0.2867			0.2397	0.258
														0.2097	0.4623			0.3242	0.2316
														0.0767	0.3297			0.4491	0.2849
														0.0613	0.5163			0.2185	0.2282
														0.0915	0.2511			0.2231	0.4357
														0.0741	0.1526			0.2257	0.6541
														0.0768	0.0718			0.3017	0.6648
														0.0466	0.0907			0.1015	0.7112
														0.0673	0.1581			0.1829	0.3294
														0.1057	0.0714			0.0802	0.183
														0.0636	0.0696			0.1028	0.2258
														0.0741	0.042			0.0961	0.0931
														0.099	0.0571			0.117	0.0503
														0.186	0.1097			0.1011	0.0921
														0.1971	0.0876			0.1183	0.028
														0.1746	0.1109			0.116	0.0306
														0.1676	0.063			0.1394	0.0731
														0.162	0.124			0.2982	0.0557
														0.0705	0.0961			0.2945	0.0647
														0.1018	0.1221			0.2671	0.042
														0.2989	0.0751			0.1671	0.0391
														0.325	0.077			0.1798	0.0366
														0.0937	0.107			0.1746	0.0418
														0.1679	0.2724			0.2156	0.1048
														0.1893	0.1756			0.3621	0.0528
														0.2214	0.1274			0.4338	0.0404
														0.1287	0.1434			0.3291	0.0408
														0.1568	0.1633			0.2829	0.0731
														0.1981	0.4677			0.3936	0.0987
														0.1423	0.186			0.4886	0.2163
														0.1399	0.1418			0.3739	0.1818
														0.0938	0.1357			0.2198	0.1312
														0.0596	0.125			0.3405	0.1547
														0.0701	0.1064			0.316	0.2555
														0.0793	0.1053			0.2324	0.6225
														0.1002	0.0962			0.2072	0.308
														0.093	0.0983			0.2115	0.2807
														0.106	0.109			0.1863	0.2536
														0.0874	0.0988			0.1903	0.2398
														0.083	0.057			0.1631	0.2298
														0.0729	0.1288			0.1947	0.1904
														0.0712	0.1338			0.1845	0.1591
														0.1153	0.12			0.1556	0.1512
														0.1283	0.074			0.2542	0.1968
														0.1437	0.1329			0.3748	0.2165
														0.0966	0.0762			0.3295	0.1157
														0.1225	0.1006			0.3511	0.1034
														0.1403	0.1145			0.4371	0.1206
														0.2965	0.1319			0.6328	0.0935
														0.2598	0.0789			0.677	0.1394
														0.159	0.1043			0.6755	0.1218
														0.1295	0.143			0.6287	0.1087
														0.1833	0.144			0.5646	0.1645
														0.2263	0.1898			0.3863	0.2402
														0.2522	0.2094			0.4971	0.2304
														0.1596	0.2426			0.5247	0.1368
														0.1181	0.1333			0.4141	0.2147
														0.081	0.1418			0.1722	0.1728
														0.0706	0.0683			0.1688	0.095
														0.05	0.0713			0.1998	0.1339
														0.0454	0.033			0.196	0.1312
														0.0457	0.0386			0.2476	0.1609
														0.0644	0.0455			0.4368	0.2545
														0.1024	0.0291			0.3274	0.1307
														0.0593	0.0555			0.2823	0.099
														0.1062	0.0531			0.3428	0.0572
														0.1392	0.0874			0.3522	0.0568
														0.1567	0.0772			0.2141	0.0686
														0.1908	0.0948			0.2194	0.0738
														0.1573	0.0705			0.4827	0.05
														0.2183	0.0855			0.7657	0.0405
														0.3443	0.24			0.3924	0.0583
														0.4269	0.2572			0.2303	0.1159
														0.3641	0.3086			0.4416	0.1712
														0.4142	0.2701			0.2869	0.1212
														0.2984	0.5021			0.233	0.2305
														0.2479	0.5228			0.2504	0.4944
														0.4071	0.7714			0.3878	0.4173
														0.1257	0.3571			0.4009	0.6605
														0.104	0.2724			0.3619	0.4789
														0.0738	0.3362			0.2898	0.9019
														0.0455	0.2219			0.4471	0.4382
														0.0617	0.1437			0.6797	0.3928
														0.0677	0.0679			0.2964	0.3308
														0.0558	0.1769			0.2017	0.5997
														0.0709	0.1704			0.2283	0.3855
														0.0619	0.1029			0.1483	0.469
														0.048	0.0668			0.1331	0.5721
														0.0615	0.0715			0.1261	0.2346
														0.1149	0.1152			0.0797	0.1668
														0.0727	0.0812			0.1081	0.097
														0.0961	0.0436			0.1946	0.0783
														0.206	0.0809			0.1687	0.0776
														0.3088	0.0766			0.2055	0.0777
														0.2901	0.1456			0.3137	0.0846
														0.2279	0.1218			0.184	0.093
														0.2077	0.1085			0.5011	0.0702
														0.3909	0.1341			0.8541	0.0486
														0.4312	0.2244			0.4247	0.0898
														0.2515	0.5456			0.5183	0.0705
[truncated: 480 more rows]
