# Supplementary material for: Structural basis of mechano-chemical coupling by the mitotic kinesin KIF14
Source: Nat Commun. 2021 Jun 15;12:3637. doi: 10.1038/s41467-021-23581-3 (PMC8206134; doi:10.1038/s41467-021-23581-3)
Supplement: Supplementary file 7 — Source Data [file 41467_2021_23581_MOESM7_ESM.zip › DataSource/Supplementary_Table_1_KIF14_RMSD.xlsx]

## Sheet: KIF14_RMSD2_Kcorealign_G8
Supplementary Table 1
Semi-Closed		Open								Open*								Closed
____		_____________________________________								_____________________________________								_____________________________________
	K-ADP	MT-K743-ADP	MT-K748-ADP	MT-K755-ADP	MT-K772-ADP	MT-K735-Apo	MT-K743-Apo	MT-K755-Apo	MT-K772-Apo	MT-K735-ANP	MT-K743-ANP-O	MT-K755-ANP-L	MT-K772-ANP-L	MT-K735-AAF	MT-K743-AAF-O	MT-K755-AAF-L	MT-K772-AAF-L	MT-K743-ANP-C	MT-K748-ANP	MT-K755-ANP-T	MT-K772-ANP-T	MT-K743-AAF-C	MT-K748-AAF	MT-K755-AAF-T	MT-K772-AAF-T
K-ADP	0	1.3067	1.3603	1.4015	1.3941	1.3481	1.3498	1.5952	1.5897	1.1881	1.2636	1.4068	1.4122	1.2746	1.3311	1.408	1.4669	2.0731	2.0543	2.0793	1.9049	2.1064	2.1339	2.1052	2.1495
MT-K743-ADP	1.3067	0	0.6183	0.7395	0.7871	0.6661	0.7627	0.9056	0.9	1.0158	0.7185	0.9226	1.1156	0.709	0.6613	0.9074	0.9783	2.464	2.4509	2.5293	2.3442	2.5427	2.5398	2.5614	2.5985
MT-K748-ADP	1.3603	0.6183	0	0.8231	0.7653	0.5311	0.6369	0.9737	0.9632	1.0866	0.6758	0.9187	1.1096	0.7303	0.6755	0.9159	0.9856	2.4672	2.4619	2.5455	2.3533	2.5457	2.5486	2.5586	2.6056
MT-K755-ADP	1.4015	0.7395	0.8231	0	0.6595	0.8631	0.9104	0.6712	0.9071	1.1277	0.887	0.8501	1.0735	0.9114	0.8523	0.8107	0.9011	2.5313	2.525	2.5974	2.4061	2.6107	2.6143	2.6232	2.6637
MT-K772-ADP	1.3941	0.7871	0.7653	0.6595	0	0.7913	0.8248	0.7314	0.8887	1.0685	0.8426	0.8539	1.0969	0.9004	0.8198	0.8414	0.9137	2.5405	2.53	2.5972	2.4078	2.6243	2.6147	2.6334	2.6799
MT-K735-Apo	1.3481	0.6661	0.5311	0.8631	0.7913	0	0.6041	0.9769	0.9419	1.0231	0.6284	0.9306	1.1359	0.6901	0.7264	0.9475	1.0143	2.4581	2.4439	2.5353	2.3346	2.5298	2.5335	2.5529	2.5975
MT-K743-Apo	1.3498	0.7627	0.6369	0.9104	0.8248	0.6041	0	1.0189	0.9927	1.0175	0.6754	0.9296	1.138	0.8031	0.7872	0.9925	1.0461	2.5508	2.5441	2.6149	2.4158	2.6271	2.6208	2.6335	2.6821
MT-K755-Apo	1.5952	0.9056	0.9737	0.6712	0.7314	0.9769	1.0189	0	0.8564	1.2671	1.0419	0.9436	1.16	1.0791	0.9955	0.9115	0.9954	2.6263	2.6146	2.6847	2.5151	2.7143	2.6962	2.7174	2.7686
MT-K772-Apo	1.5897	0.9	0.9632	0.9071	0.8887	0.9419	0.9927	0.8564	0	1.219	0.9986	1.0846	1.3076	1.0068	1.0184	1.0905	1.1808	2.6136	2.6106	2.6773	2.477	2.7074	2.6917	2.7114	2.7421
MT-K735-ANP	1.1881	1.0158	1.0866	1.1277	1.0685	1.0231	1.0175	1.2671	1.219	0	0.9816	1.1972	1.277	1.0487	1.1	1.2239	1.2689	2.1199	2.1071	2.1618	2.0006	2.1967	2.1841	2.2175	2.2513
MT-K743-ANP-O	1.2636	0.7185	0.6758	0.887	0.8426	0.6284	0.6754	1.0419	0.9986	0.9816	0	0.8605	1.0378	0.6843	0.6843	0.8966	1.0026	2.3938	2.3592	2.4315	2.2269	2.4548	2.4456	2.4613	2.4942
MT-K755-ANP-L	1.4068	0.9226	0.9187	0.8501	0.8539	0.9306	0.9296	0.9436	1.0846	1.1972	0.8605	0	0.6985	0.9124	0.9128	0.4963	0.6742	2.4925	2.4866	2.5383	2.3167	2.5504	2.5434	2.5551	2.5965
MT-K772-ANP-L	1.4122	1.1156	1.1096	1.0735	1.0969	1.1359	1.138	1.16	1.3076	1.277	1.0378	0.6985	0	1.1246	1.1177	0.7547	0.8909	2.3307	2.3308	2.3787	2.1598	2.3895	2.3936	2.3999	2.4388
MT-K735-AAF	1.2746	0.709	0.7303	0.9114	0.9004	0.6901	0.8031	1.0791	1.0068	1.0487	0.6843	0.9124	1.1246	0	0.6443	0.8933	0.9577	2.39	2.3606	2.444	2.2358	2.4455	2.4503	2.4569	2.5069
MT-K743-AAF-O	1.3311	0.6613	0.6755	0.8523	0.8198	0.7264	0.7872	0.9955	1.0184	1.1	0.6843	0.9128	1.1177	0.6443	0	0.8195	0.877	2.4703	2.439	2.5198	2.3277	2.5321	2.5496	2.5385	2.5901
MT-K755-AAF-L	1.408	0.9074	0.9159	0.8107	0.8414	0.9475	0.9925	0.9115	1.0905	1.2239	0.8966	0.4963	0.7547	0.8933	0.8195	0	0.521	2.4983	2.4788	2.5385	2.3449	2.5554	2.5593	2.5625	2.6023
MT-K772-AAF-L	1.4669	0.9783	0.9856	0.9011	0.9137	1.0143	1.0461	0.9954	1.1808	1.2689	1.0026	0.6742	0.8909	0.9577	0.877	0.521	0	2.5153	2.5015	2.5523	2.3732	2.573	2.5837	2.5864	2.6312
MT-K743-ANP-C	2.0731	2.464	2.4672	2.5313	2.5405	2.4581	2.5508	2.6263	2.6136	2.1199	2.3938	2.4925	2.3307	2.39	2.4703	2.4983	2.5153	0	0.6884	0.7011	0.9663	0.6272	0.7122	0.6785	0.695
MT-K748-ANP	2.0543	2.4509	2.4619	2.525	2.53	2.4439	2.5441	2.6146	2.6106	2.1071	2.3592	2.4866	2.3308	2.3606	2.439	2.4788	2.5015	0.6884	0	0.5773	0.9474	0.6525	0.5766	0.6204	0.6332
MT-K755-ANP-T	2.0793	2.5293	2.5455	2.5974	2.5972	2.5353	2.6149	2.6847	2.6773	2.1618	2.4315	2.5383	2.3787	2.444	2.5198	2.5385	2.5523	0.7011	0.5773	0	0.8497	0.6582	0.5992	0.5303	0.5227
MT-K772-ANP-T	1.9049	2.3442	2.3533	2.4061	2.4078	2.3346	2.4158	2.5151	2.477	2.0006	2.2269	2.3167	2.1598	2.2358	2.3277	2.3449	2.3732	0.9663	0.9474	0.8497	0	0.9704	0.9516	0.885	0.8872
MT-K743-AAF-C	2.1064	2.5427	2.5457	2.6107	2.6243	2.5298	2.6271	2.7143	2.7074	2.1967	2.4548	2.5504	2.3895	2.4455	2.5321	2.5554	2.573	0.6272	0.6525	0.6582	0.9704	0	0.6021	0.5312	0.5452
MT-K748-AAF	2.1339	2.5398	2.5486	2.6143	2.6147	2.5335	2.6208	2.6962	2.6917	2.1841	2.4456	2.5434	2.3936	2.4503	2.5496	2.5593	2.5837	0.7122	0.5766	0.5992	0.9516	0.6021	0	0.4951	0.5471
MT-K755-AAF-T	2.1052	2.5614	2.5586	2.6232	2.6334	2.5529	2.6335	2.7174	2.7114	2.2175	2.4613	2.5551	2.3999	2.4569	2.5385	2.5625	2.5864	0.6785	0.6204	0.5303	0.885	0.5312	0.4951	0	0.417
MT-K772-AAF-T	2.1495	2.5985	2.6056	2.6637	2.6799	2.5975	2.6821	2.7686	2.7421	2.2513	2.4942	2.5965	2.4388	2.5069	2.5901	2.6023	2.6312	0.695	0.6332	0.5227	0.8872	0.5452	0.5471	0.417	0
