# Supplementary material for: Structural basis of mechano-chemical coupling by the mitotic kinesin KIF14
Source: Nat Commun. 2021 Jun 15;12:3637. doi: 10.1038/s41467-021-23581-3 (PMC8206134; doi:10.1038/s41467-021-23581-3)
Supplement: Supplementary file 7 — Source Data [file 41467_2021_23581_MOESM7_ESM.zip › DataSource/SupplementaryFig_8c_contacts_list.xlsx]

## Sheet: contacts_list_RESTHR35_GRPTHR05
KIF14 res	Tub res	Kin region	open_freq	closed_freq
K-TYR434	A-GLU423	L2	0.5	0.14
K-LYS536	B-GLU157	B5	0.36	0.86
K-ARG557	B-GLU410	L8	1	1
K-ARG557	B-MET406	L8	1	1
K-GLU558	B-MET406	L8	0.71	0.71
K-GLU558	B-GLU410	L8	0.86	1
K-GLU558	B-SER413	L8	0.79	0.71
K-HIS559	B-MET406	L8	0.57	0.57
K-PRO560	B-THR409	L8	0.79	0.71
K-TYR565	B-MET406	L8	1	0.86
K-SER642	A-GLU414	L11(SW2)	1	0.71
K-ARG644	A-GLU417	L11(SW2)	0.71	0.71
K-ARG644	A-GLU420	L11(SW2)	0.79	0.71
K-ARG644	A-GLU414	L11(SW2)	0.71	1
K-CYS645	A-TYR108	L11(SW2)	0.79	0.43
K-CYS645	A-GLY412	L11(SW2)	0.57	0
K-SER646	A-TYR108	L11(SW2)	0.93	0
K-HIS649	A-TYR108	L11(SW2)	0.64	0.14
K-SER650	A-TYR108	L11(SW2)	0.93	0.14
K-LEU655	A-TYR108	H4	0.86	0.29
K-VAL659	A-GLY410	H4	1	1
K-VAL659	A-VAL409	H4	0.93	0.86
K-VAL659	A-GLY412	H4	0.21	0.57
K-ASN662	A-VAL409	H4	0.57	1
K-LYS663	A-VAL409	H4	1	1
K-LYS663	A-GLY410	H4	0.57	0.29
K-LEU666	A-GLU415	H4	0.86	0.86
K-LEU666	A-VAL405	H4	0.93	1
K-LEU666	A-ARG402	H4	0.86	0.57
K-LYS670	A-ARG402	H4	0.71	0.86
K-ARG683	B-ASP427	L12	0.43	1
K-VAL684	B-GLN424	L12	0.64	0.43
K-PHE685	B-GLN424	L12	0.71	0.86
K-PHE685	B-GLU421	L12	0.86	1
K-PHE685	B-SER420	L12	0.57	0.71
K-PHE685	B-ASP417	L12	0.57	0.57
K-ARG689	B-ASP417	L12	1	1
K-ARG689	B-ARG262	L12	0.71	0.86
K-ARG689	B-ASN414	L12	1	0.86
K-ARG689	B-SER413	L12	0.86	1
K-GLU690	B-PRO261	L12	0.86	1
K-GLU690	B-ARG262	L12	0.57	0.57
K-GLU721	A-GLU420	H6	0.21	0.71
K-GLU722	A-GLU414	H6	0	0.57
K-SER725	A-GLU414	H6	0.71	0
K-ARG728	A-SER419	H6	1	0
K-ARG728	A-GLU423	H6	0.64	0
K-TYR729	A-GLU415	H6	0.5	0.86
K-TYR729	A-ARG402	H6	0	0.86
K-GLN732	A-ARG402	H6	0.64	0
